# Supplementary material for: Assessing the responses of Sphagnum micro-eukaryotes to climate changes using high throughput sequencing
Source: PeerJ. 2020 Sep 18;8:e9821. doi: 10.7717/peerj.9821 (PMC7505061; doi:10.7717/peerj.9821)
Supplement: Supplemental Information 3 — “Sequence_id” –OTU code corresponds to the column names in File S1 and to the OTU codes in the article. “Sequence” –the most abundant sequence in the given OTU. ”Percent_identity” –percentage of identity of the most abundant sequence in the given OTU with the most similar sequence in the database. “Tax_assignation” –Taxonomic assignation of the OTUs done by pairwise alignment of the dominant sequences of each OTU against a selection of dereplicated V9 regions from the PR2 database (Guillou et al., 2013). Annotation _X of lineages in the PR2 database is resulting from a failure to assign a taxonomic identity (see Guillou L et al. 2013 for details). Reference: Guillou L et al. 2013. The Protist Ribosomal Reference database (PR2): a catalog of unicellular eukaryote Small Sub-Unit rRNA sequences with curated taxonomy. Nucleic acids research 41:D597-D604. [file peerj-08-9821-s003.xlsx]

## Sheet: Sheet1
Supplemental Data S3 The most abundant sequence of the SSU rRNA V9 region in each of the Operational Taxonomic Unit. “Sequence_id” – OTU code corresponding to the column names in the Supplemental File S1 and to the OTU codes in the manuscript. “Sequence” – the most abundant sequence in the given OTU. "Percent_identity" – percentage of identity of the most abundant sequence in the given OTU with t…
Sequence_id	Sequence	Percent_identity	Tax_assignation
X1	CGCCCGTCGCTCCTACCGATTGAATGGTCCGGTGAAGTTTTCGGATCGCGGCGACGCCTGCGGTTCGCCGCCGGCGACGTTGTGAGAAGTTCATTAAACCTTATCATTTAGAGGAAGGAGAAGTCGTAACAAGGTTTCC	100	Eukaryota|Archaeplastida|Streptophyta|Embryophyceae|Embryophyceae_X|Embryophyceae_XX|Sphagnum|Sphagnum+recurvum
X2	CGCCCGTCGCTACTACCGATTGAATGGTTATAGTGAGCATATGGGATCAGTAGAATTAGACTGGCAACAGTCTTTCTCTGCAGAGAACTATGGCAAACTAGGCTATTTAGAGGAAGTAAAAGTCGTAACAAGGTTTCC	100	Eukaryota|Opisthokonta|Fungi|Mucoromycota|Mucoromycotina|Mucoromycotina_X|Mucor|Mucor+circinelloides
X3	CGCCCGTCGCTACTACCGATTGAACGGCTTAGTGAGTCCTTTGGATTGTTGGAAACTGATTGGCAACAGTCGGTTTCCGACGAGAAGTTGGGCAAACTTGGTCGTTTAGAGGAAGTAAAAGTCGTAACAAGGTTTCC	100	Eukaryota|Opisthokonta|Fungi|Mucoromycota|Mucoromycotina|Mucoromycotina_X|Umbelopsis|Umbelopsis+sp.
X4	CGCCCGTCGCTACTACCGATTGAATGGCTCGGTGAGGCCTTCGGACTGGCCCAGGGAGGTCGGCAACGACCACCCAGGGCCGGAAAGTTGGTCAAACCCGGTCATTTAGAGGAAGTAAAAGTCGTAACAAGGTCTCC	100	Eukaryota|Opisthokonta|Fungi|Ascomycota|Pezizomycotina|Pezizomycotina_X|Pezizomycotina_XX|Pezizomycotina_XX+sp.
X5	CGCCCGTCGCTCCTACCGATTGAGTGATCCGGTGAATAATTCGGACTGCAGCAGTGTTCAGTTCCTGAACGTTGCAGCGGAAAGTTTAGTGAACCTTATCACTTAGAGGAAGGAGAAGTCGTAACAAGGTTTCC	100	Eukaryota|Alveolata|Dinophyta|Dinophyceae|Dinophyceae_X|Dinophyceae_XX|Dinophyceae_XXX|Dinophyceae_XXX+sp.
X6	CGCCCGTCGCTACTACCGATTGAATGGCTCAGTGAGGCCTTGGGACTGGCTCAGGAGGGTTGGCAACGACCCCCCAGAGCCGGAAACTTGGTCAAACTCGGTCATTTAGAGGAAGTAAAAGTCGTAACAAGGTTTCC	100	Eukaryota|Opisthokonta|Fungi|Ascomycota|Pezizomycotina|Eurotiomycetes|Penicillium|Penicillium+glabrum
X7	CGCCCGTCGCTACTACCGATTGAATGGCTCAGTGAGGCCTTCGGACTGGCTCAGGAACTTTGGAAACGAAGAGCCAGAGCTGGAAAGTTGTTCAAACTGGGTCATTTAGAGGAAGTAAAAGTCGTAACAAGGTTTCC	92.7	Eukaryota|Opisthokonta|Fungi|Ascomycota|Pezizomycotina|Eurotiomycetes|Coccidioides|Coccidioides+posadasii
X8	CGCCCGTCGCTCCTACCGATTTTGAGTGGTCCGGTGAACCTTCTGGACCGCAACCGGATTCAATCCGGGTGTGGGAAGTTAAGTAAACCTTATCACTTAGAGGAAGGAGAAGTCGTAACAAGGTTTCC	96.88	Eukaryota|Alveolata|Ciliophora|Colpodea|Platyophryida|Platyophryidae|Platyophrya|Platyophrya+vorax
X9	CGCCTGTCGCTACTACCGATTGAATGGCTTAGTGAGATTTCCGGATTGGCGTTGGGGAGCCGGCAACGGCACCCCTTGGCTGAGAAGTTACTCAAACTTGGTCATTTAGAGGAAGTAAAAGTCATAACAAGGTTTCC	99.27	Eukaryota|Opisthokonta|Fungi|Basidiomycota|Agaricomycotina|Tremellomycetes|Tremellomycetes_X|Tremellomycetes_X+sp.
X10	CGCCCGTCGCTCCTACCGATTGGGTGTGCTGGTGAAGCGTTCGGATTGGCGGCCTCCGGCGGTTCGCCGCTGGGAGCAGCCGAGAAGTTCGTTAAACCCTCCCACCTAGAGGAAGGAGAAGTCGTAACAAGGTTTCC	100	Eukaryota|Archaeplastida|Chlorophyta|Trebouxiophyceae|Trebouxiophyceae_X|Trebouxiophyceae_XX|Coccomyxa|Coccomyxa+solorinae-saccatae
X11	CGCCCGTCGCTCCTACCGATTGGGTGTGCTGGTGAAGTGTTCGGATTGGCGTCAATTGGCGGTTCGCCGCCGGCTGTCGCTGAGAAGTTCATTAAACCCTCCCACCTAGAGGAAGGAGAAGTCGTAACAAGGTTTCC	97.81	Eukaryota|Archaeplastida|Chlorophyta|Trebouxiophyceae|Ctenocladales|Ctenocladales_X|Leptosira|Leptosira+terrestris
X12	CGCCCGTCGCTACTACCGATTGAATGGCTTAGTGAGGCTTTCGGATTGGATTTTGGCAGCTGGCAACAGCAGCTAGAAACTGAAAAGTTATCCAAACTTGGTCATTTAGAGGAAGTAAAAGTCGTAACAAGGTTTCC	97.81	Eukaryota|Opisthokonta|Fungi|Mucoromycota|Mucoromycotina|Mucoromycotina_X|Mucoromycotina_XX|Mucoromycotina_XX+sp.
X13	CGCCCGTCGCTACTACCGATTGAATGGCTCAGTGAGGCTTTCGGACTGGCCCCGGAAGAGTGGCAACACTCATCTAGGGCCGGAAAGTTATCCAAACTTGGTCATTTAGAGGAAGTAAAAGTCGTAACAAGGTCTCC	97.81	Eukaryota|Opisthokonta|Fungi|Ascomycota|Pezizomycotina|Leotiomycetes|Leohumicola|Leohumicola+verrucosa
X14	CGCCCGTCGCTCCTACCGATTTTGAGTGATCCGGTGAACCTTCTGGACTGAGTGCAGGCTCGAACTGCAAACGGGAAGTTATGTAAACCTTATCACTTAGAGGAAGGAGAAGTCGTAACAAGGTTTCC	92.97	Eukaryota|Alveolata|Ciliophora|Oligohymenophorea|Peniculia|Lembadionidae|Lembadion|Lembadion+bullinum
X15	CGCCCGTCGCTACTACCGATTGAATGTTTTAGTGAGATCTTCGGCTTGGTTTTCCGAGCGGCCTTCGGGTCGTTCGGTTTATATCGAAAAGATGCTCAAACTGGATCATTTAGAGGAAGTAAAAGTCGTAACAAGGTATTC	85.11	Eukaryota|Opisthokonta|Metazoa|Arthropoda|Chelicerata|Arachnida|Stylocellus|Stylocellus+sp.
X16	CGCCCGTCGCTCCTACCGATTTTGAGTGGTCCGGTGAACCTTCTGGACTGTACTCGGGTTCAACCCGAGTGTGGGAAGTTAAGTAAACCTTATCACTTAGAGGAAGGAGAAGTCGTAACAAGGTTTCC	95.31	Eukaryota|Alveolata|Ciliophora|Colpodea|Platyophryida|Platyophryidae|Platyophrya|Platyophrya+vorax
X17	CGCCCGTCGCTACTACCGATTGAATGGCTCAGTGAGGCTTTCGGACTGGCCCAGGGAGAGTGGCAACACTCACCCAGGGCCGGAAAGTTGTTCAAACTTGGTCATTTAGAGGAAGTAAAAGTCGTAACAAGGTTTCC	100	Eukaryota|Opisthokonta|Fungi|Ascomycota|Pezizomycotina|Leotiomycetes|Meliniomyces|Meliniomyces+variabilis
X18	CGCCCGTCGCTACTACCGATTGAATGGTTATAGTGAGCATATGGGATCAGTAGGATTAAACTGGCAACAGTTTTTCCCTGCAGAGAACTATGGCAAACTAGGCTATTTAGAGGAAGTAAAAGTCGTAACAAGGTTTCC	100	Eukaryota|Opisthokonta|Fungi|Mucoromycota|Mucoromycotina|Mucoromycotina_X|Rhizomucor|Rhizomucor+endophyticus
X19	CGCCCGTCGCTACTACCGATTGAATGTTTTAGTGAGATCTTCGGCTTGGTTTTTCCAGTGGCCTTCGGGTCATTCGGATTATATCGAAAAGATGTTCAAACTGGATCATTTAGAGGAAGTAAAAGTCGTAACAAGGTATTC	82.27	Eukaryota|Opisthokonta|Metazoa|Arthropoda|Chelicerata|Arachnida|Stylocellus|Stylocellus+sp.
X20	CGCCCGTCGCTCCTACCGATTTCGAGTGATCCGGTGAACCATTTGGACCGCGAGGTACTTGTTACTTTGTGGAAAATCTAGTAAACCATATCACTTAGAGGAAGGAGAAGTCGTAACAAGGTTTCC	96.03	Eukaryota|Alveolata|Ciliophora|Spirotrichea|Hypotrichia|Hypotrichia_X|Onychodromus|Onychodromus+grandis
X21	CGCCCGTCGCTCCTACCGATTGAGTGATCCGGTGAATAATTCGGACTGCAGCGATGCCCAGTTCGCTGGGTGTCGCAGCGGGAAGCTTAGTGAACCTTATCACTTAGAGGAAGGAGAAGTCGTAACAAGGTTTCC	93.33	Eukaryota|Alveolata|Dinophyta|Dinophyceae|Dinophyceae_X|Dinophyceae_XX|Dinophyceae_XXX|Dinophyceae_XXX+sp.
X22	CGCCCGTCGCTCCTACCGATTGGGTGTGCTGGTGAAGCGTTCGGATTGGTGGCCGGGGACGGTTCGCCGGCTCGGGCCACCGAGAAGTTCGTTAAACCCTCCCACCTAGAGGAAGGAGAAGTCGTAACAAGGTTTCC	96.35	Eukaryota|Archaeplastida|Chlorophyta|Trebouxiophyceae|Trebouxiophyceae_X|Trebouxiophyceae_XX|Elliptochloris|Elliptochloris+bilobata
X23	CGCCCGTCGCTCCTACCGATTGGGTGTGCTGGTGAAGTGTTCGGATTGGGAATTTTGGCTGTCAAAGGTCGAGGTTTCCGAGAAGTTCATTAAACCCTCCCACCTAGAGGAAGGAGAAGTCGTAACAAGGTTTCC	90.37	Eukaryota|Archaeplastida|Chlorophyta|Chlorophyceae|Chlorophyceae_X|Sphaeropleales|Desmodesmus|Desmodesmus+costato-granulatus
X24	CGCCCGTCGCTCCTACCGATTGAATGGTCCGGTGAAGTGTTCGGATCGCGGCGACGTGGGCGGTTCGCTGCCGGCGACGTCGCGAGAAGTCCACTGAACCTTATCATTTAGAGGAAGGAGAAGTCGTAACAAGGTTTCC	100	Eukaryota|Archaeplastida|Streptophyta|Embryophyceae|Embryophyceae_X|Embryophyceae_XX|Fallopia|Fallopia+multiflora
X25	CGCCCGTCGCTCCTACCGATTTTGAGTGATCCGGTGAACCTAAAGGACCGTAGTCGGACTTGATCCGATCGTGGAAATAGAAGTAAACCTTATCACTTAGAGGAAGGAGAAGTCGTAACAAGGTTTCC	95.31	Eukaryota|Alveolata|Ciliophora|Colpodea|Colpodida|Colpodidae|Colpoda|Colpoda+sp.
X26	CGCCCGTCGCACCTACCGATTGAATGACTCGGTGAAAAATTGGGACTGTTGTTTGGATGCTTAATTGCGTCTTTAAACTTCACAACTCTTTTTAACCTCGTCATTTAGAGGAAGGTGAAGTCGTAACAAGGTTTCC	86.86	Eukaryota|Stramenopiles|Stramenopiles_X|Oomyceta|Oomyceta_X|Oomyceta_XX|Oomyceta_XXX|Oomyceta_XXX+sp.
X27	CGCCCGTCGCTACTACCGATTGAATGGCTTAGTGAGATCTCTGGATTGGCTTTGAGGATCCGGCAACGGAACCTTATTGCTGAAAAGCTGCTCAAACTTGGTCATTTAGAGGAAGTAAAAGTCGTAACAAGGTTTCC	100	Eukaryota|Opisthokonta|Fungi|Basidiomycota|Agaricomycotina|Agaricomycetes|Mrakia|Mrakia+frigida
X28	CGCCCGTCGCTCCTACCGATTTCGAGTGGTCCGGTGAACCTTTTGGACTGCGCGCGGCCTCGTGCCTTGTGCGGAAAATCATGTAAACCATATCACTTAGAGGAAGGAGAAGTCGTAACAAGGTTTCC	96.88	Eukaryota|Alveolata|Ciliophora|Spirotrichea|Hypotrichia|Hypotrichia_X|Hypotrichia_XX|Hypotrichia_XX+sp.
X29	CGCCCGTCGCTACTACCGATTGGATGGTCCGGTGAGAATTTCGGATCGTGAGCTAAGCCCTTTACTGGGCGAGGTCTCGTGAGAAGTTATTCAAACCTTATTATCTAGAGGAAGTAAAAGTCGTAACAAGGTTTCC	93.43	Eukaryota|Stramenopiles|Stramenopiles_X|MAST|MAST-19|MAST-19_X|MAST-19_XX|MAST-19_XX+sp.
X30	CGCCCGTCGCTACTACCGATTGAATGGCTTAGTGAGACCTCCGGATTGACGGTTTTTGGGCCGCAAGGCCTGATGATTGTTGAGAAGCTGGTCAAACTTGGTCATTTAGAGGAAGTAAAAGTCGTAACAAGGTAACC	89.05	Eukaryota|Opisthokonta|Fungi|Fungi_X|Fungi_XX|Fungi_XXX|Fungi_XXXX|Fungi_XXXX+sp.
X31	CGCCCGTCGCTCCTACCGATTGAATGATCCGGTGAAGTGTTCGGATTGCGTCGACGATGGCGGTTCGCCGCCGTCGACGTCGTGAGAAGTTCATTGAACCTTATCATTTAGAGGAAGGAGAAGTCGTAACAAGGTTACC	94.24	Eukaryota|Archaeplastida|Streptophyta|Embryophyceae|Embryophyceae_X|Embryophyceae_XX|Sorghum|Sorghum+bicolor
X32	CGCCCGTCGCTACTACCGATTGAATGGCTCAGTGAGGCCTCCGGACTGGCTCGAAGAGGTTGGCAACGACCACTTCGAGCCGGAAAGCTGGTCAAACTCGGTCATTTAGAGGAAGTAAAAGTCGTAACAAGGTTTCC	100	Eukaryota|Opisthokonta|Fungi|Ascomycota|Pezizomycotina|Dothideomycetes|Dothideomycetes_X|Dothideomycetes_X+sp.
X33	CGCCCGTCGCTCCTACCGATTGGGTGTGCTGGTGAAGCGTTCGGACTGGCGGCTGCGCGCGGTTCGCCGCTCGCTGCAGCCGGGAAGTTCGTTAAACCCTCCCACCTAGAGGAAGGAGAAGTCGTAACAAGGTTTCC	97.08	Eukaryota|Archaeplastida|Chlorophyta|Trebouxiophyceae|Trebouxiophyceae_X|Trebouxiophyceae_XX|Pseudococcomyxa|Pseudococcomyxa+simplex
X34	CGCCCGTCGCTACTACCGATTGAATGGCTCAGTGAGGTCTCCGGATTGGTTCAGGGAGGTTGGCAACGACCACCCAGGACCGAGAAGCTGATCAAACTTGGTCATTTAGAGGAAGTAAAAGTCGTAACAAGGTTTCC	95.62	Eukaryota|Opisthokonta|Fungi|Ascomycota|Pezizomycotina|Dothideomycetes|Scolecobasidium|Scolecobasidium+sp.
X35	CGCCCGTCGCTACTACCGATTGAATGGCTTAGTGAGGTCTCCGGATTGGCTTTGGGGAGCCGGCAACGGCACTCTATTGCTGAGAAGCTGATCAAACTTGGTCATTTAGAGGAAGTAAAAGTCGTAACAAGGTTTCC	100	Eukaryota|Opisthokonta|Fungi|Basidiomycota|Agaricomycotina|Agaricomycetes|Rhizoctonia|Rhizoctonia+solani
X36	CGCCCGTCGCTCCTACCGATTTTGAGTGGTCCGGTGAACCTTCTGGACTGCAACTGGATCCAATCCAGATGTGGGAAGTTAAGTAAACCTTATCACTTAGAGGAAGGAGAAGTCGTAACAAGGTTTCC	95.31	Eukaryota|Alveolata|Ciliophora|Colpodea|Platyophryida|Platyophryidae|Platyophrya|Platyophrya+vorax
X37	CGCCCGTCGCTACTACCGATTGAATGGCTAAGTGAGACTTTCGGACTGGCTCAGAAAGGTCGGCAACGACCATTCAGAGCTGGAAAGTTGTTCAAACTTGGTCATTTAGAGGAAGTAAAAGTCGTAACAAGGTTTCC	96.35	Eukaryota|Opisthokonta|Fungi|Ascomycota|Pezizomycotina|Leotiomycetes|Leotiomycetes_X|Leotiomycetes_X+sp.
X38	CGCCCGTCGCTCCTACCGATTTTGAGTGGTCCGGTGAACCTTCTGGACTGTACTCGGGTTCAACCCGAGTGTGAGAAGTTCATTAAACCTTATCATTTAGAGGAAGGAGAAGTCGTAACAAGGTTTCC	92.19	Eukaryota|Alveolata|Ciliophora|Colpodea|Platyophryida|Platyophryidae|Platyophrya|Platyophrya+vorax
X39	CGCCCGTCGCTCCTACCGATTGGATGTGCTGGTGAAGCCCTAGGACTGGCGGCCTTTGGCGGTTCTCCGCCGACGGTCGCCGGGAATTCGGTTAAACCCTCCCATCTAGAGGAAGGAGAAGTCGTAACAAGGTCTCC	100	Eukaryota|Archaeplastida|Chlorophyta|Trebouxiophyceae|Watanabea-Clade|Watanabea-Clade_X|Pseudochlorella|Pseudochlorella+sp.
X40	CGCCCGTCGCTCCTACCGATTTTGAGTGATCCGGTGAACCTTCTGGACTGAGTGCAGGCTCGAACTGCAAACGGGAAGTTCATTAAACCTTATCATTTAGAGGAAGGAGAAGTCGTAACAAGGTTTCC	91.41	Eukaryota|Alveolata|Ciliophora|Oligohymenophorea|Peniculia|Lembadionidae|Lembadion|Lembadion+bullinum
X41	CGCCCGTCGCTACTACCGATTGAACGGCTTAGTGAGTCCTTTGGATTGTTGGAAACTGATTGGCAACAGTCGGTTTCCGACGAGAAGTTCATTAAACCTTATCATTTAGAGGAAGGAGAAGTCGTAACAAGGTTTCC	92.7	Eukaryota|Opisthokonta|Fungi|Mucoromycota|Mucoromycotina|Mucoromycotina_X|Umbelopsis|Umbelopsis+sp.
X42	CGCCCGTCGCTACTACCGATTGGATGACTTAGTGAGGTCTTAGGACTGAGGTAGAGGTGCTTTAACGAGTGCCCTTGCTTTGGAAATTTGATCGAACTACGTTATCTAGAGGAAGTAAAAGTCGTAACAAGGTTTCC	96.35	Eukaryota|Opisthokonta|Metazoa|Nematoda|Enoplea|Enoplea_X|Enchodelus|Enchodelus+longispiculus
X43	CGCCCGTCGCTACTACCGATTGAATGGCTAAGTGAGGCCTTCGGACTGGCTCCAGGAGGTCGGCAACGACCACCCAGAGCCGGAAAGTTGTCCAAACTTGGTCATTTAGAGGAAGTAAAAGTCGTAACAAGGTTTCC	97.81	Eukaryota|Opisthokonta|Fungi|Ascomycota|Pezizomycotina|Lecanoromycetes|Physconia|Physconia+perisidiosa
X44	CGCCCGTCGCTACTACCGATTGAATGGCTTAGTGAGATCTCCGGATTGGCTTTGAAAGACTGGCAACGGTCATTTATTGCTGAGAAGCTGATCAAACTTGGTCATTTAGAGGAAGTAAAAGTCGTAACAAGGTTTCC	95.62	Eukaryota|Opisthokonta|Fungi|Basidiomycota|Agaricomycotina|Tremellomycetes|Bullera|Bullera+taiwanensis
X45	CGCCCGTCGCTACTACCGATTGAATGGCTCAGTGAGGCCTTCGGACTGGCTCAGAGGGGTTGGCAACGACCGCTCAGAGCCGGAAAGTTGGTCAAACTTGGTCATTTAGAGGAAGTAAAAGTCGTAACAAGGTTTCC	100	Eukaryota|Opisthokonta|Fungi|Ascomycota|Pezizomycotina|Eurotiomycetes|Penicillium|Penicillium+purpurogenum
X46	CGCCCGTCGCTCCTACCGATTGGGTGTGCTGGTGAAGCGTTCGGATTGGCGGCATCAGGCGGTTCGCCGCCCGATGCAGTCGAGAAGTTCGTTAAACCCTCCCACCTAGAGGAAGGAGAAGTCGTAACAAGGTTTCC	94.89	Eukaryota|Archaeplastida|Chlorophyta|Trebouxiophyceae|Trebouxiophyceae_X|Trebouxiophyceae_XX|Pseudococcomyxa|Pseudococcomyxa+simplex
X47	CGCCCGTCGCTACAACCGATTGAATGGCTTAGTGAGGCCTTCGGACTGGCCCAGGGAGGTCGGCAACGACCACCCAGGGCCGGAAAGTTCGTCAAACTTGGTCATTTAGAGGATGTAAAAGTCGTAACAAGGTTTCC	100	Eukaryota|Opisthokonta|Fungi|Ascomycota|Pezizomycotina|Dothideomycetes|Dothidea|Dothidea+muelleri
X48	CGCCCGTCGCTCCTACCGATTTTGAGTGGTCCGGTGAACCTTCTGGACCGCAACCGGATTCAATCCGGGTGTGAGAAGTTCATTAAACCTTATCATTTAGAGGAAGGAGAAGTCGTAACAAGGTTTCC	93.75	Eukaryota|Alveolata|Ciliophora|Colpodea|Platyophryida|Platyophryidae|Platyophrya|Platyophrya+vorax
X49	CGCCCGTCGCTACTACCGATTGAATGGCTTAGTGAGGTCTCTGGATTGACTATGAAGAGCCGGCAACGGCACTTCGTTGTTGAGAAGTTGATCAAACTTGGTCATTTAGAGGAAGTAAAAGTCGTAACAAGGTTTCC	96.35	Eukaryota|Opisthokonta|Fungi|Basidiomycota|Agaricomycotina|Agaricomycetes|Sistotrema|Sistotrema+brinkmannii
X50	CGCCCGTCGCTACTACCGATTGGAAGATTTAGTGAATTCTTCGGACTGAAACCGAGGTGATGTAAAAGTCGCCACGGTCTTCGGAAAGATGAATGAACCAAATTTTCTAGAGGAAGTAAAAGTCGTAACAAGGTTTCC	85	Eukaryota|Opisthokonta|Metazoa|Nematoda|Enoplea|Enoplea_X|Mylonchulus|Mylonchulus+sp.
X51	CGCCCGTCGCTCCTACCGATTGAATGGTCCGGTGAAATGTCGGGACCAGCGCGCTTCCAGGAGGCAACTCTTGGTTCACGCTGGAAACTTCAGTGAACCTTATCATTTAGAGGAAGGAGAAGTCGTAACAAGGTTTCC	83.33	Eukaryota|Alveolata|Dinophyta|Syndiniales|Dino-Group-II|Dino-Group-II-Clade-6|Dino-Group-II-Clade-6_X|Dino-Group-II-Clade-6_X+sp.
X52	CGCCCGTCGCTCCTACCGATTGGGTGTGCTGGTGAAGTGTTCGGATCGGCGGCGGCCGGCGCGCGAGCGCCTGCTGCCGTTGAGAAGTTCATTAAACCCTCCCACCTAGAGGAAGGAGAAGTCGTAACAAGGTCTCC	99.27	Eukaryota|Archaeplastida|Chlorophyta|Trebouxiophyceae|Watanabea-Clade|Watanabea-Clade_X|Viridiella|Viridiella+fridericiana
X53	CGCCCGTCGCTCCTACCGATTGAGTGATCAGATGAAATCCGCGGATCTAGCCAGGTTCGCCTGGTCGGAGAAGTTGAGTAAATCTTATTGCTTAGAGGAAGGAGAAGTCGTAACAAGGTTTCC	92	Eukaryota|Amoebozoa|Conosa|Variosea|ATCC50593-Flamella-WIM80-lineage|Flamella-lineage|Flamella-lineage_X|Flamella-lineage_X+sp.
X54	CGCCCGTCGCTCCTACCGATTGGGTGTGCTGGTGAAGTGTTCGGATTGGCGGCATTGGGCGGTTCTCCGCCTGCTGCCGCTGAAAAGTTCATTAAACCCTCCCACCTAGAGGAAGGAGAAGTCGTAACAAGGTTTCC	94.16	Eukaryota|Archaeplastida|Chlorophyta|Trebouxiophyceae|Trebouxiophyceae_X|Trebouxiophyceae_XX|Botryococcus|Botryococcus+braunii
X55	CGCCCGTCGCTACTACCGATTGAATGGCTCAGTGAGGCTTTCGGACTGGCTCAGGGAGGTCGGCAACGACCACCCAGAGCCGGAAAGTTGTTCAAACTTGGTCATTTAGAGGAAGTAAAAGTCGTAACAAGGTTTCC	97.81	Eukaryota|Opisthokonta|Fungi|Ascomycota|Pezizomycotina|Dothideomycetes|Cryomyces|Cryomyces+antarcticus
X56	CGCCCGTCGCTACTACCGATTGAATGGCTTAGTGAGTCTTCCGGATTGGAGCCGGCGTCCCGGCAACGGGATACCGATTCCGAGAAGTTAGGCAAACTTGGTCATTTAGAGGAAGTAAAAGTCGTAACAAGGTAACC	87.68	Eukaryota|Opisthokonta|Metazoa|Cnidaria|Cnidaria_X|Anthozoa|Cirrhipathes|Cirrhipathes+lutkeni
X57	CGCCCGTCGCTCCTTCCTCTAAATGATAAGGTTTAATGAACTTCTCACAACGTCGCCGCCGGCGACGTTGTGAGAAGTTCATTAAACCTTATCATTTAGAGGAAGGAGAAGTCGTAACAAGGTTTCC	78.42	Eukaryota|Archaeplastida|Streptophyta|Embryophyceae|Embryophyceae_X|Embryophyceae_XX|Selaginella|Selaginella+moellendorffii
X58	CGCCCGTCGCTACTACCGATTGAATGGCTTAGTGAGGCCTCCGGATTGGCTATTGGAATCCCGCGAGGGAATCTAACTGCCGAGAAGTTGTACGAACTTGGTCATTTAGAGGAAGTAAAAGTCGTAACAAGGTTTCC	100	Eukaryota|Opisthokonta|Fungi|Basidiomycota|Pucciniomycotina|Microbotryomycetes|Oryza|Oryza+sativa
X59	CGCCCGTCGCTACTACCGATTGAATGGCTCAGTGAGGCCTTGGGACTGGCTCAGGAAGGTCGGCAACGACCATCCAGAGCCGGAAACTTGGTCAAACTTGGTCATTTAGAGGAAGTAAAAGTCGTAACAAGGTTTCC	98.54	Eukaryota|Opisthokonta|Fungi|Ascomycota|Pezizomycotina|Eurotiomycetes|Eurotiomycetes_X|Eurotiomycetes_X+sp.
X60	CGCCCGTCGCTACTACCGATTGGATGGTTTAATGAGGCGTACGGACTGATGCGTCTAGTTGGTCTCCTTCTTTTCGCATTGTGGAAGTACGACAAATTTGACCATCTAGAGGAAGTAAAAGTCGTAACAAGGTTTCC	100	Eukaryota|Rhizaria|Cercozoa|Filosa-Imbricatea|Euglyphida|Euglyphidae|Assulina|Assulina+muscorum
X61	CGCCCGTCGCTACTACCGATTGAATGGCTTAGTGAGGTCTTCGAATTGGCTTTGGTGAGTCGGCAACGACACGCTATCGCTGAGAAGTTGATCAAACTTGGTCATTTAGAGGAAGTAAAAGTCGTAACAAGGTTTCC	95.62	Eukaryota|Opisthokonta|Fungi|Basidiomycota|Agaricomycotina|Agaricomycetes|Rhizoctonia|Rhizoctonia+sp.
X62	CGCCCGTCGCTACTACCGATTGGATGGTTTAGTGAGGTTCACGGACTGTTGCTTCTGGTTGGTTCTCCTTCCTTTAGCGATTTGGAAGTGACCCAAACTTGATCATCTAGAGGAAGTAAAAGTCGTAACAAGGTTTCC	94.93	Eukaryota|Rhizaria|Cercozoa|Filosa-Imbricatea|Euglyphida|Euglyphidae|Euglypha|Euglypha+tuberculata
X63	CGCCCGTCGCTCCTACCGATTGGGTGTGCTGGTGAAGTGTATGGATTGGCCTTAGCTGGTGGCAACACTGGCTTTGGCCGAGAAGTTCATTGAACCCTCCCACCTAGAGGAAGGAGAAGTCGTAACAAGGTTTCC	94.07	Eukaryota|Archaeplastida|Chlorophyta|Chlorophyceae|Chlorophyceae_X|Sphaeropleales|Kirchneriella|Kirchneriella+aperta
X64	CGCCCGTCGCTACTACCGATCGAGTGGCTTGGTGAGGAAGTCGGATTGACCGTCATACCCTGGCAACGGGGGAGGTGGTTGAGAAGTCTCTCAAACTTGGTCTCTTAGAGGAAGTACAAGTCGTAACAAGGTTTCC	81.02	Eukaryota|Opisthokonta|Fungi|Basidiomycota|Agaricomycotina|Agaricomycetes|Agaricomycetes_X|Agaricomycetes_X+sp.
X65	CGCCCGTCGCTGCCCGGGACTGAGCCGTTTCGAGAAAAGCGGGGACTGCTGCTGTCGGGGCTTTCGGGCCTTGGCTTCGGTGGAAACCGCTTTAATCGCAGTGGCTTGAACCGGGCAAAAGTCGTAACAAGGTTTCC	99.27	Eukaryota|Opisthokonta|Metazoa|Nematoda|Chromadorea|Chromadorea_X|Plectus|Plectus+aquatilis
X66	CGCCCGTCGCTACTACTGATGAATAACGATAGTGAGGTGGGGGGAGAGAAGCTGAGACTAATATTTCGGTATTGACTTCAGCCTCTCAAACCCCTCCAAACGATCTTATTTAGAAGAAGTAAAAGTCGTAACAAGGTTTCC	70.63	Eukaryota|Opisthokonta|Metazoa|Arthropoda|Hexapoda|Insecta|Culicoides|Culicoides+variipennis
X67	CGCCCGTCGCTCCTACCGATTTCGAATTACTCGGTGAACCTTCTGGAGTGGAGTGGCTTTCACGAGTCGCCCCGCGAAGTTAAGTAAACCCAATAATTTAGAGGAAGGAAAAGTCGTAACAAGGTTTCC	85.27	Eukaryota|Alveolata|Ciliophora|Oligohymenophorea|Scuticociliatia|Cyclidiidae|Boveria|Boveria+subcylindrica
X68	CGCCCGTCGCTCCTACCGATTGGACGTGCTGGTGAGATGTTCGGACTGGCGGCAATGGGCGGTCTCCGCCTAATGCTGTTGGGAAGTTCATCAAACCCTCCCGTCTAGAGGAAGGAGAAGTCGTAACAAGGTTTCC	100	Eukaryota|Archaeplastida|Chlorophyta|Trebouxiophyceae|Microthamniales|Microthamniales_X|Asterochloris|Asterochloris+erici
X69	CGCCCGTCGCTACTACCGATTGAATGGCTTAGTGAGGTCTCCGGATTGGCTTCGGGGAGCCGGCGACGGCACCCTGTTGCTGAGAAGCTGATCAAACTTGGTCATTTAGAGGAAGTAAAAGTCGTAACAAGGTTTCC	100	Eukaryota|Opisthokonta|Fungi|Basidiomycota|Agaricomycotina|Agaricomycetes|Galerina|Galerina+marginata
X70	CGCCCGTCGCTACTACCGATTGAATGGCTTGGTGAGATCTCCGGATTGGCGTTGAGGAGCCGGCAACGGCACCTCTTGGCCGAGAAGCTGATCAAACCTGGTCATTTAGAGGAAGTAAAAGTCGTAACAAGGTTTCC	98.54	Eukaryota|Opisthokonta|Fungi|Basidiomycota|Agaricomycotina|Tremellomycetes|Tremellomycetes_X|Tremellomycetes_X+sp.
X71	CGCCCGTCGCTACTACCGATTGAATGGCTTAGTGAGATCTCCGGATTGGCGTTGGGAAGCCGGCAACGGCATCCCTTGGCCGAGAAGCTGATCAAACTTGGTCATTTAGAGGAAGTAAAAGTCGTAACAAGGTTTCC	100	Eukaryota|Opisthokonta|Fungi|Basidiomycota|Agaricomycotina|Tremellomycetes|Tremella|Tremella+foliacea
X72	CGCCCGTCGCTACTACCGATTGAATGAATTAGTGAGCTCCAGGGATCGAGCTGATCTGGGCGACCAGATCAGTTTGAGAACTGGATCAAACTTGCTCATTTAGAGGAAGTAAAAGTCGTAACAAGGTTTCC	87.41	Eukaryota|Rhizaria|Cercozoa|Filosa-Sarcomonadea|Glissomonadida|Bodomorphidae|Bodomorpha|Bodomorpha+minima
X73	CGCCCGTCGCTACTACCGATTGAATGGTTTAGTGAGATCTTCGGATTGGTCCGGAGGTGGCCGCAAGGTTGCCTCTAGGTTCTGAGAAGATGATCAAACTTGATCATTTAGAGGAAGTAAAAGTCGTAACAAGGTTTCC	99.28	Eukaryota|Hacrobia|Haptophyta|Prymnesiophyceae|Prymnesiophyceae_X|Prymnesiophyceae_XX|Prymnesiophyceae_XXX|Prymnesiophyceae_XXX+sp.
X74	CGCCCGTCGCTACTACTGATGAATAACGATAGTGAGGTGGGGAGAGAGAAGCTGAGACTAATATTTCGGTATTGACTTCAGCATCTTAAACCCCTCCAAACGATCTTATTTAGAAGAAGTAAAAGTCGTAACAAGGTTTCC	69.72	Eukaryota|Opisthokonta|Metazoa|Arthropoda|Hexapoda|Insecta|Eulaema|Eulaema+nigrita
X75	CGCCCGTCGCTACTACCGATTGAATGGCTTAGTGAGGCTTCCGGATTGGTTCAGAGAAGGGGGCAACTCCATCTTGGAATCGAGAAGCTAGTCAAACTTGGTCATTTAGAGGAAGTAAAAGTCGTAACAAGGTTTCC	98.54	Eukaryota|Opisthokonta|Fungi|Ascomycota|Saccharomycotina|Saccharomycetales|Lodderomyces|Lodderomyces+elongisporus
X76	CGCCCGTCGCTACTACCGATTGAATGGCTTAGTGAGACTTTCGGATTGGCCGTCCAGCGCCGGCAACGGTGCCGAACGGCTGAAAAGTTGTTCAAACTTGGTCATTTAGAGGAAGTAAAAGTCGTAACAAGGTAACC	86.86	Eukaryota|Opisthokonta|Fungi|Basidiomycota|Agaricomycotina|Tremellomycetes|Bullera|Bullera+sp.
X77	CGCCCGTCGCTACTACCGATTGAATGGCTTAGTGAGGTCTCCGGATTGGCTTTGGCGCGCCGGCAACGGCATGCTATTGCTGAAAAGTTGATCAAACTTGGTCATTTAGAGGAAGTAAAAGTCGTAACAAGGTTTCC	95.62	Eukaryota|Opisthokonta|Fungi|Basidiomycota|Agaricomycotina|Agaricomycetes|Psilocybe|Psilocybe+montana
X78	CGCCCGTCGCTACTACCGATTGAATGGTTTAGTGAGGTCCTCGGATCGCGGTCTTTGCGATGGCAACATTGCTTAGATTGTGAGAAGACGATCGAACTTGATCATTTAGAGGAAGTAAAAGTCGTAACAAGGTTTCC	86.13	Eukaryota|Opisthokonta|Metazoa|Platyhelminthes|Turbellaria|Seriata|Schmidtea|Schmidtea+mediterranea
X79	CGCCCGTCGCTCCTACCGATTTCGAGTGGTCCGGTGAACCTTTTGGACTGCGCGGGGCCTCGTGCTCCGTGCGGAAAATCAAGTAAACCATATCACTTAGAGGAAGGAGAAGTCGTAACAAGGTTTCC	100	Eukaryota|Alveolata|Ciliophora|Spirotrichea|Hypotrichia|Oxytrichidae|Oxytrichidae_X|Oxytrichidae_X+sp.
X80	CGCCCGTCGCTCCTACCGATTTTGAGTGGTCCGGTGAACCTTCTGGACTGCAACTGGTTTTAAACCAGATGTGGGAAGTTAAGTAAACCTTATCACTTAGAGGAAGGAGAAGTCGTAACAAGGTTTCC	93.75	Eukaryota|Alveolata|Ciliophora|Colpodea|Platyophryida|Platyophryidae|Platyophrya|Platyophrya+vorax
X81	CGCCCGTCGCTACTACCGATTGAATGATTCAGTGAGGCTTTCGGACTGGCCCAGGAAGAGTGGCAACACTCATCTAGGGCCGGAAAGTTGTCCAAACTTGGTCATTTAGAGGAAGTAAAAGTCGTAACAAGGTTTCC	100	Eukaryota|Opisthokonta|Fungi|Ascomycota|Pezizomycotina|Leotiomycetes|Tetracladium|Tetracladium+setigerum
X82	CGCCCGTCGCTCCTACCGATTGGGTGTGCTGGTGAAGCTTTCGGATTGGCGACTGCTGACGGTTCCCCGCCGGCTGTCGCTGAGAAGTCAGTTAAACCCTCCCACCTAGAGGAAGGAGAAGTCGTAACAAGGTTTCC	99.27	Eukaryota|Archaeplastida|Chlorophyta|Trebouxiophyceae|Chlorellales|Chlorellales_X|Lobosphaera|Lobosphaera+tirolensis
X83	CGCCCGTCGCTACTACCGATTGAATGGCTCAGTGAGGCTTTCGGACTGGCTCAGAGAGGTCGGCAACGACCACTCAGAGCCGGAAAGTTATCCAAACTTGGTCATTTAGAGGAAGTAAAAGTCGTAACAAGGTTTCC	97.08	Eukaryota|Opisthokonta|Fungi|Ascomycota|Pezizomycotina|Eurotiomycetes|Eurotiomycetes_X|Eurotiomycetes_X+sp.
X84	CGCCCGTCGCTACTACCGATTGAATGAATTAGTGAGCTCCAGGGATCGAGCTGTTTCGGGCAACCGGGGCAGTTTGAGAACTGGAACAAACTTGCTCATTTAGAGGAAGTAAAAGTCGTAACAAGGTTTCC	84.96	Eukaryota|Rhizaria|Cercozoa|Filosa-Sarcomonadea|Pansomonadida|Pansomonadida_X|Aurigamonas|Aurigamonas+solis
X85	CGCCCGTCGCTACTACCGATTGAATGGCTCAGTGAGGCGTCCGGACTGGCCCAGAGAGGTGGGCAACTACCACTCAGGGCCGGAAAGCTCTCCAAACTCGGTCATTTAGAGGAAGTAAAAGTCGTAACAAGGTCTCC	100	Eukaryota|Opisthokonta|Fungi|Ascomycota|Pezizomycotina|Sordariomycetes|Hypocrea|Hypocrea+rufa
X86	CGCCCGTCGCTACTACCGATTGAATGATTTAGTGAGGTCATCGGACTGGCCATCGAAGCTGTCGCAAGACGGCCTCGTCTGGTTGGGAAGACGTCCAAACTGGTTCATTTAGAGGAAGTAAAAGTCGTAACAAGGTTTCC	95.71	Eukaryota|Opisthokonta|Metazoa|Tardigrada|Tardigrada_X|Tardigrada_XX|Richtersius|Richtersius+coronifer
X87	CGCCCGTCGCTCCTACCGATTTCGAGTGATCCGGTGAACCTTCTGGACTGCGATCGTCTCAAGACGACTGCGGGAATTTAAGTAAACCATATCACTTAGAGGAAGGAGAAGTCGTAACAAGGTTTCC	96.06	Eukaryota|Alveolata|Ciliophora|Nassophorea|Nassophorea_X|Microthoracidae|Leptopharynx|Leptopharynx+costatus
X88	CGCCCGTCGCTACTACCGATTGAATGGCTGAGTGAGGCCTTCGGACTGGCCCAGGGAGGTCGGCAACGACCACCCAGGGCCGGAAAGTTGGTCAAACTCCGTCATTTAGAGGAAGTAAAAGTCGTAACAAGGTTTCC	100	Eukaryota|Opisthokonta|Fungi|Ascomycota|Pezizomycotina|Dothideomycetes|Dothideomycetes_X|Dothideomycetes_X+sp.
X89	CGCCCGTCGCTCCTACCGATTTTGAGTGATCCGGTGAACCTTCTGGACTGTAACAGGACTTGATCCTGCTGTGGGAAGTTAAGTAAACCTTATCACTTAGAGGAAGGAGAAGTCGTAACAAGGTTTCC	96.09	Eukaryota|Alveolata|Ciliophora|Colpodea|Colpodida|Colpodida_X|Exocolpoda|Exocolpoda+augustini
X90	CGCCCGTCGCTACTACCGATTGAATGGCTCAGTGAGGCCTTCGGACTGGCTCGAGGAGGTTGGCAACGACCACCTCAAGCCGGAAAGTTGGTCAAACTCGGTCATTTAGAGGAAGTAAAAGTCGTAACAAGGTTTCC	100	Eukaryota|Opisthokonta|Fungi|Ascomycota|Pezizomycotina|Dothideomycetes|Dothideomycetes_X|Dothideomycetes_X+sp.
X91	CGCCCGTCGCTCCTTCCTCTAAATGATAAGGTTTAATGAACTTCTCACAACGTCGCCTGCGGTTCGCCGCCGGCGACGTTGTGAGAAGTTCATTAAACCTTATCATTTAGAGGAAGGAGAAGTCGTAACAAGGTTTCC	84.89	Eukaryota|Archaeplastida|Streptophyta|Embryophyceae|Embryophyceae_X|Embryophyceae_XX|Sphagnum|Sphagnum+recurvum
X92	CGCCCGTCGCTACTACCGATTGAATGGTTATAGTGAGCATATGGGATCAGTAGAATTAGACTGGCAACAGTCTTTCTCTGCAGAGAACTATGGCAAACCTTATCATTTAGAGGAAGGAGAAGTCGTAACAAGGTTTCC	94.2	Eukaryota|Opisthokonta|Fungi|Mucoromycota|Mucoromycotina|Mucoromycotina_X|Mucor|Mucor+circinelloides
X93	CGCCCGTCGCTCCTACCGATTGGGTGTGCTGGTGAAGAGTTCGGATTGGCCTTGACGGGGGGAAACTTCTGTCTTGGCTGAGAAGAACTTTAAACCCTCCCACCTAGAGGAAGGAGAAGTCGTAACAAGGTTTCC	90.37	Eukaryota|Archaeplastida|Chlorophyta|Chlorophyceae|Chlorophyceae_X|CW-Chlamydomonadales|Phacotus|Phacotus+lenticularis
X94	CGCCCGTCGCTACTACCGATTGAATGGCTTAGTGAGCTTCAGGGATTGTTGTATCTGTGTGGTTCGCCACACTGGTACTTCCGAGAACTGAATCAAACTTGATCATTTAGAGGAAGTAAAAGTCGTAACAAGGTTTCC	94.93	Eukaryota|Rhizaria|Cercozoa|Filosa-Sarcomonadea|Cercomonadida|Cercomonadidae|Cercomonas|Cercomonas+alexieffi
X95	CGCCCGTCGCTACTACCGATTGAATGGCTTAGTGAGTTTCACGGATTACTGCCAGTGGCTGGTCTCCAGAAACTGACGGTGAGAAGTGAATCAAACTTGATCATTTAGAGGAAGTAAAAGTCGTAACAAGGTATCC	94.12	Eukaryota|Rhizaria|Cercozoa|Filosa-Granofilosea|Limnofilida|Limnofilidae|Limnofilidae_X|Limnofilidae_X+sp.
X96	CGCCCGTCGCTACTACCGATTGAATGGCTTAGTGAGGCCTCCGGATTGGCTATTGGGATCTCGCGAGAGAACCTGACTGCCGAGAAGTTGTACGAACTTGGTCATTTAGAGGAAGTAAAAGTCGTAACAAGGTTTCC	97.81	Eukaryota|Opisthokonta|Fungi|Basidiomycota|Pucciniomycotina|Microbotryomycetes|Rhodotorula|Rhodotorula+graminis
X97	CGCCCGTCGCTCCTACCGATTGAATGATCCGGTGAAGTTTTCGGATTGCGGCTACTCCGGCGGTCCGCCGCCGAAGAAGCTGTGAGAAGTTCATTAAACCTTATCATTTAGAGGAAGGAGAAGTCGTAACAAGGTTTCC	100	Eukaryota|Archaeplastida|Streptophyta|Klebsormidiophyceae|Klebsormidiophyceae_X|Klebsormidiophyceae_XX|Klebsormidium|Klebsormidium+dissectum
X98	CGCCCGTCGCTCCTACCGATTGGGTGTGCTGGTGAGATGTCGGGATTAGTGGCTGTGGGCGGTTCGCCGCCCTCTGCCGCTGAGAACTTCATCAAACCCTCCCACCTAGAGGAAGGAGAAGTCGTAACAAGGTTCCT	90.51	Eukaryota|Archaeplastida|Chlorophyta|Trebouxiophyceae|Trebouxiophyceae_X|Trebouxiophyceae_XX|Choricystis|Choricystis+sp.
X99	CGCCCGTCGCACCTACCGATTGAATGACTCGGTGAAAAATTGGGACTGTTGTTTGGATGCTTAATTGCGTCTTTAAACTTCACAACTCTTTTTAACCTTATCATTTAGAGGAAGGAGAAGTCGTAACAAGGTTTCC	84.67	Eukaryota|Stramenopiles|Stramenopiles_X|Oomyceta|Oomyceta_X|Oomyceta_XX|Oomyceta_XXX|Oomyceta_XXX+sp.
X100	CGCCCGTCGCTCCTACCGATTGGGTGTGCTGGTGAAGCGTTCGGATTGGCGGCGGGGCGCGGTTCGCCGCGGCCCGCAGCCGAGAAGTTCGTTAAACCCTCCCACCTAGAGGAAGGAGAAGTCGTAACAAGGTTTCC	95.62	Eukaryota|Archaeplastida|Chlorophyta|Trebouxiophyceae|Trebouxiophyceae_X|Trebouxiophyceae_XX|Pseudococcomyxa|Pseudococcomyxa+simplex
X101	CGCCCGTCGCTCCTACCGATTTCGAATTACTCGGTGAACCTTCTGGAGTGAGTGGCTCTCACGAGTCGCCCGCGAAGTTAAGTAAACCCAATAATTTAGAGGAAGGAAAAGTCGTAACAAGGTTTCC	86.05	Eukaryota|Alveolata|Ciliophora|Oligohymenophorea|Scuticociliatia|Cyclidiidae|Boveria|Boveria+subcylindrica
X102	CGCCCGTCGCTACTACCGATTGAATGGCTTAGTGAGGTCTCCGGATCGGCTTTGGGGAGGCGGCAACGCCGCCCTGTTGCTGAGAAGCTGACCAAACTTGGTCATTTAGAGGAAGTAAAAGTCGTAACAAGGTTTCC	95.62	Eukaryota|Opisthokonta|Fungi|Basidiomycota|Agaricomycotina|Agaricomycetes|Psilocybe|Psilocybe+montana
X103	CGCCCGTCGCTCCTACCGATTGGATGTGCTGGTGAAGCGTTCGGATTGGCGGCACTCGGCGGCTCGTCCGCCGGGCGTCACCGAGAAGTTCGTTGAACCCTCCCATCTAGAGGAAGGAGAAGTCGTAACAAGGTCTCC	95.65	Eukaryota|Archaeplastida|Chlorophyta|Trebouxiophyceae|Watanabea-Clade|Watanabea-Clade_X|Watanabea|Watanabea+reniformis
X104	CGCCCGTCGCTCCTACCGATTGGGTGTGCTGGTGAAGCGTTCGGATTGGTGGCTCCAGGCGGTTCGCCGCTCCGGGCAACCGAGAAGTTCGTTAAACCCTCCCACCTAGAGGAAGGAGAAGTCGTAACAAGGTTTCC	95.62	Eukaryota|Archaeplastida|Chlorophyta|Trebouxiophyceae|Trebouxiophyceae_X|Trebouxiophyceae_XX|Elliptochloris|Elliptochloris+bilobata
X105	CGCCCGTCGCTACTACCGATTGAATGGCTTAGTGAGGCCTCCAGATTGGCTAATGGGATCTCGCGAGAGAACCTGTCTGCCGAGAAGTTGTACGAACTTGGTCATTTAGAGGAAGTAAAAGTCGTAACAAGGTTTCC	99.27	Eukaryota|Opisthokonta|Fungi|Basidiomycota|Pucciniomycotina|Microbotryomycetes|Rhodotorula|Rhodotorula+yarrowii
X106	CGCCCGTCGCTCCTACCGATTTCGAATGGTCCGGTGAACCTTCTGGAGTGGAGTGGCCCTCGTGGTCGCACCGCGAAGTTAAGTAAACCTTATCATTTAGAGGAAGGAAAAGTCGTAACAAGGTTTCC	87.5	Eukaryota|Alveolata|Ciliophora|Oligohymenophorea|Scuticociliatia|Loxocephalidae|Cardiostomatella|Cardiostomatella+vermiformis
X107	CGCCCGTCGCTACTACCGATTGAATGAATTAGTGAGCTCCAGGGATCGAGCTGACTCGGGCAACCGGATCAGTTTGAGAACTGGATCAAACTTGCTCATTTAGAGGAAGTAAAAGTCGTAACAAGGTTTCC	86.67	Eukaryota|Rhizaria|Cercozoa|Filosa-Sarcomonadea|Glissomonadida|Bodomorphidae|Bodomorpha|Bodomorpha+minima
X108	CGCCCGTCGCTCCTACCGATTGAGTGATCCGGTGAATAATTCGGACTGCAGCAGTGTTCAGTTCCTGAACGTTGCAGCGGAAAGTTCATTAAACCTTATCATTTAGAGGAAGGAGAAGTCGTAACAAGGTTTCC	97.01	Eukaryota|Alveolata|Dinophyta|Dinophyceae|Dinophyceae_X|Dinophyceae_XX|Dinophyceae_XXX|Dinophyceae_XXX+sp.
X109	CGCCCGTCGCTACTACCGATTGAACGACCGCAGTGAGGTCTTCGGACCGAGGTACGGCGGCGTTCGCGCCGATTGTACATTCGGGAAGATGACCGAACTCGGCCGTTTAGAGGAAGTAAAAGTCGTAACAAGGTTTCC	92.09	Eukaryota|Opisthokonta|Metazoa|Arthropoda|Hexapoda|Insecta|Aonidiella|Aonidiella+aurantii
X110	CGCCCGTCGCTCCTACCGATTTTGAGTGATCCGGTGAACCTTCTGGACTGTAGCTGGGCTTGACTCAGTTGTAGGAAGTTAAGTAAACCTTATCACTTAGAGGAAGGAGAAGTCGTAACAAGGTTTCC	97.66	Eukaryota|Alveolata|Ciliophora|Colpodea|Colpodida|Bryophryidae|Bryophrya|Bryophrya+gemmea
X111	CGCCCGTCGCTACTACCGATTGAATGGCTTAGTGAGGTCTCCGGATTGGCTTTGAGGCAGCGGCGACGCCACCTTATTGCTGAGAAGCTGATCAAACTTGGTCATTTAGAGGAAGTAAAAGTCGTAACAAGGTTTCC	95.62	Eukaryota|Opisthokonta|Fungi|Basidiomycota|Agaricomycotina|Agaricomycetes|Macrolepiota|Macrolepiota+procera
X112	CGCCCGTCGCTACTACCGATGGAATGGATTAGTGAGCTGTGGGGATTGCCGCCCTCGCAAGAGGTGCGGGGAGAACCACAACAAACTTGCTCATTTAGAGGAAGTAAAAGTCGTAACAAGGTCTCC	79.56	Eukaryota|Rhizaria|Cercozoa|Filosa-Sarcomonadea|Glissomonadida|Allapsidae|Group-Te|Group_Te+sp.
X113	CGCCCGTCACACCATGGGAGTGGGTTGCAAAAGAAGTAGGTAGCTTAACCTTCGGGAGGGCGCTTACCACTTTGTGATTCATGACTGGGGTGAAGTCGTAACAAGGTAACC	60	Eukaryota|Archaeplastida|Chlorophyta|Ulvophyceae|Trentepohliales|Trentepohliales_X|Trentepohliales_XX|Trentepohliales_XX+sp.
X114	CGCCTGTCGTTACTACCGATTGAATGGCTTAGTGAGTCCTTGGGATTGATCGCCGCGAGCCCGCAAGGGCACATGGTGGTCGAAAACTTGGGCAAACTTGGTCATTTAGAGGAAGTACAAGTCATAACAAGGTTACT	94.16	Eukaryota|Opisthokonta|Fungi|Basidiomycota|Ustilaginomycotina|Exobasidiomycetes|Exobasidiomycetes_X|Exobasidiomycetes_X+sp.
X115	CGCCCGTCGCTCCTACCGATTGGGTGTGCTGGTGAAGTGTTCGGATCGGCGGCAGCGGGCGGTTCCCGCTGGCTGCCGCTGAAAAGTTCATTAAACCCTCCCACCTAGAGGAAGGAGAAGTCGTAACAAGGTTTCC	94.89	Eukaryota|Archaeplastida|Chlorophyta|Trebouxiophyceae|Trebouxiophyceae_X|Trebouxiophyceae_XX|Botryococcus|Botryococcus+braunii
X116	CGCCCGTCGCTTCAACCGATTGGGTGATCCGGCAAATTACAAGGACTTCAAATCAGATTAAAGTTTCTTTAATTCTATTTGGTGGAATTGTTGTAAGCCTTATCATCTAGAGGATGAAGAAGTCGTAACACGGTATCC	73.76	Eukaryota|Alveolata|Apicomplexa|Apicomplexa_X|Coccidia|Hepatozoon-group|Haemogregarina|Haemogregarina+balli
X117	CGCCCGTCGCTACTACCGATTGAATGGCTTAGTGAGGCCTCCAGATTGGCTATTGGGAGCTCGCGAGAGCACCTGACTGCTGAGAAGTTGTACGAACTTGGTCATTTAGAGGAAGTAAAAGTCGTAACAAGGTTTCC	99.27	Eukaryota|Opisthokonta|Fungi|Basidiomycota|Pucciniomycotina|Microbotryomycetes|Rhodotorula|Rhodotorula+graminis
X118	CGCCCGTCGCTCCTACCGATTGGATGTGCTGGTGAGGTGTTCGGATTGGCGGCTGCCGGCGGTCTCCGCTGGCTGCAGCCGAGAAGTTCATCAAACCCTCCCATCTAGAGGAAGGAGAAGTCGTAACAAGGTTTCC	92.7	Eukaryota|Archaeplastida|Chlorophyta|Trebouxiophyceae|Microthamniales|Microthamniales_X|Myrmecia|Myrmecia+sp.
X119	CGCCCGTCGCTACTACCGATTGAATGGCTTAGTGAGGTCTTGGGATTGGCTTCGGGGAGCCGGCAACGGCACCTTGTCGCTGAAAACTTGATCAAACTTGGTCATTTAGAGGAAGTAAAAGTCGTAACAAGGTTTCC	99.27	Eukaryota|Opisthokonta|Fungi|Basidiomycota|Agaricomycotina|Agaricomycetes|Trametes|Trametes+versicolor
X120	CGCCCGTCGCTACTACCGATTGAACGGCTCAGTGAGGCTATCGGACTGGCCCAGGGAGGTCGGCAACGACCACCCCGGGCCGGGAAGTTATCCAAACTCGGTCGTTTAGAGGAAGTAAAAGTCGTAACAAGGTTGCT	93.43	Eukaryota|Opisthokonta|Fungi|Ascomycota|Pezizomycotina|Pezizomycotina_X|Heliocephala|Heliocephala+zimbabweensis
X121	CGCCCGTCGCTCCTACCGATTGGGTGTGCTGGTGAAGCGTTCGGATTGGCGGCAGTGCGCGGTTCGCCGCTCGCTGCAGCCGAGAAGTTCGTTAAACCCTCCCACCTAGAGGAAGGAGAAGTCGTAACAAGGTTTCC	100	Eukaryota|Archaeplastida|Chlorophyta|Trebouxiophyceae|Trebouxiophyceae_X|Trebouxiophyceae_XX|Pseudococcomyxa|Pseudococcomyxa+simplex
X122	CGCCCGTCGCTACTACCGATTGAATGGCTCAGTGAGGCCTTCGGACTGGCTCCAGGAGGATGGCAACATCCACCCAGAGCCGGAAAGTTGGTCAAACTTGGTCATTTAGAGGAAGTAAAAGTCGTAACAAGGTTTCC	97.81	Eukaryota|Opisthokonta|Fungi|Ascomycota|Pezizomycotina|Orbiliomycetes|Lecophagus|Lecophagus+muscicola
X123	CGCCCGTCGCTACTACCGATTGGATGGTTTAGTGAGATCCTCGGATTGGACCCGGCTCGGGGGGCAACTCTTGGGTCGGTGCTCTAAGAAGACGATCAAACTTGATCATCTAGAGGAAGTAAAAGTCGTAACAAGGTTTCC	93.62	Eukaryota|Opisthokonta|Metazoa|Annelida|Annelida_X|Annelida_XX|Eisenia|Eisenia+fetida
X124	CGCCCGTCGCTCCTACCGATTTTGAGTGGTCCGGTGAACCTTCTGGACTGCAACCGGGTTCAACCCGGGTGTGAGAAGTTCATTAAACCTTATCATTTAGAGGAAGGAGAAGTCGTAACAAGGTTTCC	92.97	Eukaryota|Alveolata|Ciliophora|Colpodea|Platyophryida|Platyophryidae|Platyophrya|Platyophrya+vorax
X125	CGCCCGTCGCTCCTACCGATTTCGAGTGGTCCGGTGAACCTTTTGGACCGCGCTGGGCTTCGTGCTTGGTGTGGGAAATCAAGTAAACCATATCACTTAGAGGAAGGAGAAGTCGTAACAAGGTTTCC	95.31	Eukaryota|Alveolata|Ciliophora|Spirotrichea|Hypotrichia|Holostichidae|Anteholosticha|Anteholosticha+marimonilata
X126	CGCCCGTCGCACCTACCGATTGAATGACTCGGTGAAAAATTGGGACTTATGATCAGGATGCTTCATTGCGTCTTGATTGCTAGAAACTCTTTTTAACCTCGTCATTTAGAGGAAGGTGAAGTCGTAACAAGGTTTCC	87.59	Eukaryota|Stramenopiles|Stramenopiles_X|Oomyceta|Oomyceta_X|Oomyceta_XX|Hyaloperonospora|Hyaloperonospora+parasitica
X127	CGCCCGTCGCTGCCCGGAACTGAGCCATTTCGAGAAAAATGGGGACTGACGGCTTGAGGCCTTCACGGGCTTCTTGCTGACGGAAACCGCTTTAATCGCAGTGGCTTGAACCGGGCAAAAGTCGTAACAAGGTTTCC	83.94	Eukaryota|Opisthokonta|Metazoa|Nematoda|Chromadorea|Chromadorea_X|Chromadorea_XX|Chromadorea_XX+sp.
X128	CGCCCGTCGCTACTACCGATTGAATGATTTAGTGAGGTCTTCGGACTGGCCATCGAGGCTTCCGCAAGGCGGCTTCGTCTGGTTGGGAAGACGACCAAACTGGCTCATTTAGAGGAAGTAAAAGTCGTAACAAGGTTTCC	99.29	Eukaryota|Opisthokonta|Metazoa|Tardigrada|Tardigrada_X|Tardigrada_XX|Paramacrobiotus|Paramacrobiotus+richtersi
X129	CGCCCGTCGCTCCTACCGATTTTGAGTGATCCGGTGAACCTTTTGGACTGCGATCTGGTCTCGTGCCAGAATGTGGGAAGTTAAGTAAACCTTATCACTTAGAGGAAGGAGAAGTCGTAACAAGGTTTCC	96.92	Eukaryota|Alveolata|Ciliophora|Colpodea|Bursariomorphida|Bryometopidae|Bryometopus|Bryometopus+sphagni
X130	CGCCCGTCGCTCCTACCGATTTTGAGTGATCCGGTGAACCTTCTGGACTGTGAACAGGCTTGACCTGATTGTGGGAAGTTAAGTAAACCTTATCACTTAGAGGAAGGAGAAGTCGTAACAAGGTTTCC	100	Eukaryota|Alveolata|Ciliophora|Colpodea|Colpodida|Grossglockneriidae|Pseudoplatyophrya|Pseudoplatyophrya+nana
X131	CGCCCGTCGCTACTACCGATTGAATGGCTTAGTGAGGTCTTGGGATTGGCGTCGAGGAGCCGGCAACGGCACCTTGTTGCTGAGAACTTGATCAAACTTGGTCATTTAGAGGAAGTAAAAGTCGTAACAAGGTTTCC	100	Eukaryota|Opisthokonta|Fungi|Basidiomycota|Agaricomycotina|Agaricomycetes|Phlebia|Phlebia+sp.
X132	CGCCCGTCGCTACTACCGATTGAATGGCTTAGTGAGATCTCCGGATTGGCTTTGGGAAGCTGGCAACGGCTACCTATTGCTGAAAAGCTGATCAAACTTGGTCATTTAGAGGAAGTAAAAGTCGTAACAAGGTTTCC	100	Eukaryota|Opisthokonta|Fungi|Basidiomycota|Agaricomycotina|Tremellomycetes|Filobasidium|Filobasidium+globisporum
X133	CGCCTGTCGCTACTACCGATTGAATGGTTTAGTGAGCCTTTGGGATCGGCGTTTGGGAGCTGGCAACAGCACCTGAGTGCTGAAAACTTATGCAAACTTGATCATTTAGAGGAAGTAAAAGTCATAACAAGGTTTCT	97.08	Eukaryota|Opisthokonta|Fungi|Basidiomycota|Ustilaginomycotina|Exobasidiomycetes|Exobasidium|Exobasidium+gracile
X134	CGCCCGTCGCTACTACCGATCGAGTGATTTAGTGAGGCCTTCGGACTGGTCTTCGTGGTGGCTCTCGAGTCATGACGGAGTTCCGGAAAGATGTCCAAACTTGATCACTTAGAGGAAGTAAAAGTCGTAACAAGGTTTCC	92.86	Eukaryota|Opisthokonta|Metazoa|Arthropoda|Hexapoda|Collembola|Podura|Podura+aquatica
X135	CGCCCGTCGCTACTACCGATCGAGTGATTTAGTGAGGACTTCGGACTGGTCTTCGATGTGGCTTTCGGGTCGTGTCGGAGTACCGGAAAGATGCCCAAACTTGATTACTTAGAGGAAGTAAAAGTCGTAACAAGGTTTCC	100	Eukaryota|Opisthokonta|Metazoa|Arthropoda|Hexapoda|Collembola|Podura|Podura+aquatica
X136	CGCCCGTCGCTACTACCGATTGAATGGCTTAGTGAGATCTCCGGATTGGCGTTTGGGAGCCGGCAACGGCACCCTTTTGCTGAGAAGCTGATCAAACTTGGTCATTTAGAGGAAGTAAAAGTCGTAACAAGGTTTCC	98.54	Eukaryota|Opisthokonta|Fungi|Basidiomycota|Agaricomycotina|Tremellomycetes|Derxomyces|Derxomyces+anomala
X137	CGCCCGTCGCTCCTACCGATTGGGTGATCCGGTGAATTACTCGGACCAGGATAATTTTAGTTCTCTATTGCTATTCTGGGAAGTCTTGTGAACCTTATCACTTAGAGGAAGGAGAAGTCGTAACAAGGTTTCC	85.93	Eukaryota|Alveolata|Dinophyta|Syndiniales|Dino-Group-II|Dino-Group-II-Clade-6|Dino-Group-II-Clade-6_X|Dino-Group-II-Clade-6_X+sp.
X138	CGCCCGTCGCTCCTACCGATTTTGAGTGGTCCGGTGAACCTTCTGGACTGCAACTGGATCCAATCCAGATGTGAGAAGTTCATTAAACCTTATCATTTAGAGGAAGGAGAAGTCGTAACAAGGTTTCC	92.19	Eukaryota|Alveolata|Ciliophora|Colpodea|Platyophryida|Platyophryidae|Platyophrya|Platyophrya+vorax
X139	CGCCCGTCGCTCCTACCGATTGAATGGTCCGGTGAAGTTTTCGGATCGCGGCGACGCCTGCGGTTCGCCGCCGGCGACGTTGTGAGAAGTTCATTAAACCCTCCCACCTAGAGGAAGGAGAAGTCGTAACAAGGTTTCC	96.4	Eukaryota|Archaeplastida|Streptophyta|Embryophyceae|Embryophyceae_X|Embryophyceae_XX|Sphagnum|Sphagnum+recurvum
X140	CGCCCGTCGCTCCTACCGATTGGGTGTGCTGGTGAAGTGTTCGGATTGGCTTCAACTGGTGGCAACACTGGATGTGGCCGAAAAGATCATTAAACCCTCCCACCTAGAGGAAGGAGAAGTCGTAACAAGGTTTCC	95.56	Eukaryota|Archaeplastida|Chlorophyta|Chlorophyceae|Chlorophyceae_X|CW-Chlamydomonadales|Chloromonas|Chloromonas+reticulata
X141	CGCCCGTCGCTCCTACCGATTGAATGGTCCGGTGAAGTTTTCGGATCGCGGCGAACCGCAGGCGTCGCCGCCGGCGACGTTGTGAGAAGTTCATTAAACCTTATCATTTAGAGGAAGGAGAAGTCGTAACAAGGTTTCC	96.45	Eukaryota|Archaeplastida|Streptophyta|Embryophyceae|Embryophyceae_X|Embryophyceae_XX|Mielichhoferia|Mielichhoferia+elongata
X142	CGCCCGTCGCTCCTACCGATTGAATGGTCCGGTGAAGTTTTCGGATCGCGGCGAACCGCAGGCGACGTTGTGAGAAGTTCATTAAACCTTATCATTTAGAGGAAGGAGAAGTCGTAACAAGGTTTCC	89.93	Eukaryota|Archaeplastida|Streptophyta|Embryophyceae|Embryophyceae_X|Embryophyceae_XX|Anthoceros|Anthoceros+punctatus
X143	CGCCCGTCGCTCCTACCGATTGAATGGTCCGGTGAAGTTTTCGGATCGCGGCGAACCGCAGGCGTCGCCGGCGACGTTGTGAGAAGTTCATTAAACCTTATCATTTAGAGGAAGGAGAAGTCGTAACAAGGTTTCC	94.96	Eukaryota|Archaeplastida|Streptophyta|Embryophyceae|Embryophyceae_X|Embryophyceae_XX|Pogonatum|Pogonatum+cirratum
X144	CGCCCGTCGCTCCTACCGATTTCGAATGATCCGGTGAACCTTCTGGAGTGGAGTGGTCCTCGTGGCCGCATCGCGAAGTTAAGTAAACCTTATCATTTAGAGGAAGGAAAAGTCGTAACAAGGTTTCC	88.28	Eukaryota|Alveolata|Ciliophora|Oligohymenophorea|Scuticociliatia|Loxocephalidae|Cardiostomatella|Cardiostomatella+vermiformis
X145	CGCCCGTCGCTACTACCGATTGAATGGCTTAGTGAGATCTCCGGATTGGCTTTAGGAAGCTGGCGACGGCCTCCTTTTGCTGAGAAGCTGATCAAACTTGGTCATTTAGAGGAAGTAAAAGTCGTAACAAGGTTTCC	98.54	Eukaryota|Opisthokonta|Fungi|Basidiomycota|Agaricomycotina|Tremellomycetes|Syzygospora|Syzygospora+bachmannii
X146	CGCCCGTCGCTCCTACCGATTGAATGGTCCGGTGAAATGTCGGGACCAGCGCGCTTCCAGGAGGCAACTCTTGGTTCACGCTGGAAACTTCATTAAACCTTATCATTTAGAGGAAGGAGAAGTCGTAACAAGGTTTCC	82.86	Eukaryota|Archaeplastida|Chlorophyta|Pyramimonadales|Pyramimonadales_X|Pyramimonadales_XX|Pyramimonadales_XXX|Pyramimonadales_XXX+sp.
X147	CGCCCGTCGCTACTACCGATTGAATGGCTTAGTGAGCTTCAGGGATTGTTGCAGGTCTGTAGGTCTCCTACTAACTGCATCCGAGAACTGAATCAAACTTGATCATTTAGAGGAAGTAAAAGTCGTAACAAGGTTTCC	100	Eukaryota|Rhizaria|Cercozoa|Filosa-Sarcomonadea|Cercomonadida|Cercomonadidae|Cercomonas|Cercomonas+braziliensis
X148	CGCCCGTCGCTACTACCGATTGAATGGCTTAGTGAGACCTCCGGATCGTCGTTGGGCTGCTGGAAACGGCGGCCCTGTGATGAAAAGCTGGTCAAACTTGGTCATTTAGAGGAAGTAAAAGTCGTAACAAGGTTTCC	97.81	Eukaryota|Opisthokonta|Fungi|Ascomycota|Taphrinomycotina|Taphrinomycetes|Taphrina|Taphrina+pruni
X149	CGCCCGTCGCTCCTACCGATTTTGAGTGATCCGGTGAACCTTCTGGACTGTGAGCAGGCTCGACCTGAATGCGGGAAGTTAAGTAAACCTTATCACTTAGAGGAAGGAGAAGTCGTAACAAGGTTTCC	96.88	Eukaryota|Alveolata|Ciliophora|Colpodea|Colpodida|Grossglockneriidae|Pseudoplatyophrya|Pseudoplatyophrya+nana
X150	CGCCCGTCGCTCCTACCGATTTCGAGTGGTCCGGTGAACCTTTTGGACTGCGCTTGGCCTCGTGCCAGGTGCGGAAAATCAAGTAAACCATATCACTTAGAGGAAGGAGAAGTCGTAACAAGGTTTCC	96.09	Eukaryota|Alveolata|Ciliophora|Spirotrichea|Hypotrichia|Hypotrichia_X|Hypotrichia_XX|Hypotrichia_XX+sp.
X151	CGCCCGTCGCTCCTACCGATTGGGTGTGCTGGTGAAGCGTTCGGATTGGTGGCCGGCCGCGTCTCGGCGCGGCCGGCAACCGAGAAGTTCGTTAAACCCTCCCACCTAGAGGAAGGAGAAGTCGTAACAAGGTTTCC	92.7	Eukaryota|Archaeplastida|Chlorophyta|Trebouxiophyceae|Trebouxiophyceae_X|Trebouxiophyceae_XX|Elliptochloris|Elliptochloris+bilobata
X152	CGCCCGTCGCTACTACCGATTGAATGGCTTAGTGAGTTTCACGGATTGTCGCCTGTTGCTGGTCTCCAGTGACAGATGATGAGAAGTGAATCAAACTTGATCATTTAGAGGAAGTAAAAGTCGTAACAAGGTTTCC	94.85	Eukaryota|Rhizaria|Cercozoa|Filosa-Granofilosea|Limnofilida|Limnofilidae|Limnofila|Limnofila+anglica
X153	CGCCCGTCGCTCCTACCGATTGGGTGTGCTGGTGAAGTGTTCGGATTGGCGTCAATTGGCGGTTCGCCGCCGGCGACGTTGTGAGAAGTTCATTAAACCTTATCATTTAGAGGAAGGAGAAGTCGTAACAAGGTTTCC	90.65	Eukaryota|Archaeplastida|Streptophyta|Embryophyceae|Embryophyceae_X|Embryophyceae_XX|Selaginella|Selaginella+moellendorffii
X154	CGCCCGTCGCTACTACCGATTGAATGGCTAAGTGAGGCTTTCGGACTGCCTTAGGGAGGGTGGCAACACCCACCCAGAGGCGGAAAGTTATCCAAACTTGGTCATTTAGAGGAAGTAAAAGTCGTAACAAGGTTTCC	100	Eukaryota|Opisthokonta|Fungi|Ascomycota|Pezizomycotina|Leotiomycetes|Sclerotinia|Sclerotinia+trifoliorum
X155	CGCCCGTCGCTACTACCGATTGAATGGCTTAGTGAGGCCTCCGGATTGGTTTATTGGGAGGGCGACCTCCTATGTAACTGAAAAGCTGGACAAACTTGGTCATTTAGAGGAAGTAAAAGTCGTAACAAGGTTTCC	91.97	Eukaryota|Opisthokonta|Fungi|Ascomycota|Saccharomycotina|Saccharomycetales|Candida|Candida+lyxosophila
X156	CGCCCGTCGCACCTACCGATTGAATGATTCGATGAATTTTTCGGACCGTGACTGAGACGCTTTCGGGCGACTTGGTCGTGGGAAGTTATTTAAATCTCATCATTTAGAGGAAGGTGAAGTCGTAACAAGGTTTCC	93.33	Eukaryota|Stramenopiles|Stramenopiles_X|Chrysophyceae-Synurophyceae|Chrysophyceae-Synurophyceae_X|Chrysophyceae-Synurophyceae_XX|Chrysophyceae-Synurophyceae_XXX|Chrysophyceae-Synurophyceae_XXX+sp.
X157	CGCCCGTCGCTACTACCGATTGAATGGATTAGTGAGCTTCAAGGATCGGTGGCTCGGTGGTTCTCCACCTTGCTACTGAGAATTGAATCAAACTTGCTCATTTAGAGGAAGTAAAAGTCGTAACAAGGTCTTC	87.97	Eukaryota|Rhizaria|Cercozoa|Filosa-Sarcomonadea|Glissomonadida|Glissomonadida_X|Glissomonadida_XX|Glissomonadida_XX+sp.
X158	CGCCCGTCGCTACTACCGATTGAATGGCTCAGTGAGGTCTCCGGACTGGCTCAGGGAGGTTGGCAACGACCACCCAGGGCCGGGAAGCTGATCAAACTTGGTCATTTAGAGGAAGTAAAAGTCGTAACAAGGTTTCC	98.54	Eukaryota|Opisthokonta|Fungi|Ascomycota|Pezizomycotina|Dothideomycetes|Scolecobasidium|Scolecobasidium+sp.
X159	CGCCCGTCGCTACTACCGATTGAATGGCTCAGTGAGGCCTTGGGACTGGCTCAGAGAGGTCGGCAACGACCACTCAGAGCCGGAAACTTGGTCAAACTTGGTCATTTAGAGGAAGTAAAAGTCGTAACAAGGTTTCC	100	Eukaryota|Opisthokonta|Fungi|Ascomycota|Pezizomycotina|Eurotiomycetes|Phaeoannellomyces|Phaeoannellomyces+elegans
X160	CGCCCGTCGCTACTACCGATTGAATGATTTGGTGAGGACTTTGGAGGTTGCTGGCCTTGGCGCAAGCCGGGTCGTGTAGCTGAAGCTGGCCAAACTTGATTGTTTAGAGGAAGTAAAAGTCGTAACAAGGTTTCC	82.98	Eukaryota|Opisthokonta|Metazoa|Arthropoda|Hexapoda|Insecta|Soyedina|Soyedina+producta
X161	CGCCCGTCGCTACTACCGATTGAATGGCTTAGTGAGGTTTCCGGATTGGCTTTGAGGACCCGGCAACGGGATCTTATTGCCGAGAAGCTACCCAAACTTGGTCATTTAGAGGAAGTAAAAGTCGTAACAAGGTTTCC	100	Eukaryota|Opisthokonta|Fungi|Basidiomycota|Agaricomycotina|Agaricomycetes|Udeniomyces|Udeniomyces+pannonicus
X162	CGCCCGTCGCTACTACCGATTGAATGGCTTAGTGAGGCCTTTGGATCAGCTCCTGGGTTGAGAGACGTGGGAGGGGAGAAATTGGACAAACTTGGTCATTTAGAGGAAGTAAAAGTCGTAACAAGGTTTCC	89.39	Eukaryota|Opisthokonta|Fungi|Cryptomycota|Cryptomycotina|Cryptomycotina_X|Cryptomycotina_XX|Cryptomycotina_XX+sp.
X163	CGCCCGTCGCTCCTACCGATTTTGAGTGATCCGGTGAACCTAAAGGACCGTAGTCGGGCTTGACCCGATCGTGGGAATAGAAGTAAACCTTATCACTTAGAGGAAGGAGAAGTCGTAACAAGGTTTCC	97.66	Eukaryota|Alveolata|Ciliophora|Colpodea|Colpodida|Colpodidae|Colpoda|Colpoda+sp.
X164	CGCCCGTCGCTACTACCGATTGAATGGCTCGGTGAGGCCTTCGGACTGGCCCAGGGAGGTCGGCAACGACCACCCAGGGCCGGAAAGTTGGTCAAACCTTATCATTTAGAGGAAGGAGAAGTCGTAACAAGGTTTCC	95.62	Eukaryota|Opisthokonta|Fungi|Ascomycota|Pezizomycotina|Dothideomycetes|Lophium|Lophium+mytilinum
X165	CGCCCGTCGCTACTACCGATTGAATGGCTTAGTGAGGCCTCCGGATCGGCTATCACAATCCCGCGAGGGAATGAGACTGCTGAAAAGTTGTACAAACTTGGTCATTTAGAGGAAGTAAAAGTCGTAACAAGGTTTCC	92.7	Eukaryota|Opisthokonta|Fungi|Basidiomycota|Pucciniomycotina|Microbotryomycetes|Oryza|Oryza+sativa
X166	CGCCCGTCGCTACTACCGATTGAATGGCTCAGTGAGGCCATCGGACTGGCCCGTGGAGGTTGGCAACGACCACCGCGGGCCGGAAAGTTGTACGAACTCGGTCATTTAGAGGAAGTAAAAGTCGTAACAAGGTTTCC	94.89	Eukaryota|Opisthokonta|Fungi|Ascomycota|Pezizomycotina|Dothideomycetes|Pyrenochaeta|Pyrenochaeta+sp.
X167	CGCCCGTCGCTACTACCGATTGAATGGCTTAGTGAGGCCTCCAGATTGGCTATTGGGATTTCGCGAGAAAACCTGACTGCTGAGAAGTTGTACGAACTTGGTCATTTAGAGGAAGTAAAAGTCGTAACAAGGTTTCC	97.08	Eukaryota|Opisthokonta|Fungi|Basidiomycota|Pucciniomycotina|Microbotryomycetes|Rhodotorula|Rhodotorula+yarrowii
X168	CGCCTGTCGCTACTACCGATTGAATGGTTTAGTGAGCCTTTGGGATTGGCGTTTAGGAGCCGGCAACGGCACCTGATTGCTGAAAACTTATGCAAACTTGATCATTTAGAGGAAGTAAAAGTCATAACAAGGTTTCT	98.54	Eukaryota|Opisthokonta|Fungi|Basidiomycota|Ustilaginomycotina|Exobasidiomycetes|Exobasidium|Exobasidium+rhododendri
X169	CGCCCGTCGCTACTACCGATTGGAGGTAGAGCAGAGGCCTCGGGATTGATCTCTGGACTGGTTTCCGCTAGCCCAGAGTATTGAGAACTTGGTCTATGCCCTAGCTTTAGAGGAAGTAAAAGTCGTAACAAGGTTTCC	75.35	Eukaryota|Opisthokonta|Choanoflagellida|Choanoflagellatea|Acanthoecida|Stephanoecidae_Group_E|Stephanoecidae_Group_E_X|Stephanoecidae_Group_E_X+sp.
X170	CGCCCGTCGCTCCTACCGATTTTGAGTGATCCGGTGAACCTTCTGGACTGTGGCCGAGCTCGACTCGGTTGTGGGAAGTTAAGTAAACCTTATCACTTAGAGGAAGGAGAAGTCGTAACAAGGTTTCC	96.09	Eukaryota|Alveolata|Ciliophora|Colpodea|Colpodida|Bryophryidae|Bryophrya|Bryophrya+gemmea
X171	CGCCCGTCGCACCTACCGATTGAATGATTCGGTGAAACTTTCGGACCGTGATCGCTATCACTCCGGTGGAAGCGGTCGTGGGAAGTTATTTAAACCTCATCATTTAGAGGAAGGTGAAGTCGTAACAAGGTTTCC	97.04	Eukaryota|Stramenopiles|Stramenopiles_X|Chrysophyceae-Synurophyceae|Chrysophyceae-Synurophyceae_X|Clade-C|Ochromonas|Ochromonas+sphaerocystis
X172	CGCCCGTCGCTACTACCGATTGAATGGCTCAGTGAGGCTTTCGGACTGGCCTAAGGAGGGTGGCAACACCCACCTAGGGCCGGAAAGTTGTCCAAACTCGGTCATTTAGAGGAAGTAAAAGTCGTAACAAGGTTTCC	96.35	Eukaryota|Opisthokonta|Fungi|Ascomycota|Pezizomycotina|Leotiomycetes|Neocudoniella|Neocudoniella+radicella
X173	CGCCCGTCGCTACTACCGATTGAATGGCTTAGTGAGGCTTTCGGATTGGATTCCTGTAGCTGGCAACAGCAACAAGAAACTGAAAAGTTATCCAAACTTGGTCATTTAGAGGAAGTAAAAGTCGTAACAAGGTTTCC	93.43	Eukaryota|Opisthokonta|Fungi|Mucoromycota|Mucoromycotina|Mucoromycotina_X|Mortierella|Mortierella+alpina
X174	CGCCCGTCGCTACTACCGATTGAATGGCTTAGTGAGGCCTCCGGATTGGCTATTGGAAGCTCGCGAGAGCATCCGACTGCCGAGAAGTTGTACGAACTTGGTCATTTAGAGGAAGTAAAAGTCGTAACAAGGTTTCC	99.27	Eukaryota|Opisthokonta|Fungi|Basidiomycota|Pucciniomycotina|Microbotryomycetes|Microbotryomycetes_X|Microbotryomycetes_X+sp.
X175	CGCCCGTCGCTACTACCGATTGAATGGTTTAGTGAGATCTTCGGATTGGTCCGGAGGTGGCAGCAATGTTGCCTCTAGGTTCTGAGAAGATGATCAAACTTGATCATTTAGAGGAAGTAAAAGTCGTAACAAGGTTTCC	97.84	Eukaryota|Hacrobia|Haptophyta|Prymnesiophyceae|Prymnesiophyceae_X|Prymnesiophyceae_XX|Prymnesiophyceae_XXX|Prymnesiophyceae_XXX+sp.
X176	CGCCCGTCGCTCCTACCGATGGAACAAAAAGGTGAATTTGACGGACTTGAGCTTTGGCTTGGGGAAATTAACTGAACCTTTTTGTTTGTAGGAAGGAGAAGTCGTAACAAGGTCTTC	100	Eukaryota|Excavata|Discoba|Heterolobosea|Heterolobosea_X|Vahlkampfiidae|Heterolobosea|Heterolobosea+sp.
X177	CGCCCGTCGCTCCTACCGATTGGGTGTGCTGGTGAAGTGTTCGGATTGGCTCCGGCTGATGGCAACATCGGCCGGGGCTGAAAAGTTCCCTAAACCCTCCCACCTAGAGGAAGGAGAAGTCGTAACAAGGTTTCC	94.07	Eukaryota|Archaeplastida|Chlorophyta|Chlorophyceae|Chlorophyceae_X|CW-Chlamydomonadales|CW-Chlamydomonadales_X|CW-Chlamydomonadales_X+sp.
X178	CGCCCGTCGCTACTACCGATTGAATGGATTAGTGAGCTTCACGGATTGTGGTATAGTTAGGTTCTCCTAATTATACTTCGGAGAAGTGAATCAAACTTGCTCATTTAGAGGAAGTAAAAGTCGTAACAAGGTTTCC	89.86	Eukaryota|Rhizaria|Cercozoa|Filosa-Sarcomonadea|Cercomonadida|Cercomonadidae|Cercomonas|Cercomonas+paraglobosa
X179	CGCCCGTCGCTACTACCGATTGAATGAATTAGTGAGCTCCAGAGATCGAGCTGTTCCGGGCAACCGGGGCAGTTTGAGAACTGGATCAAACTTGCTCATTTAGAGGAAGTAAAAGTCGTAACAAGGTTTCC	83.94	Eukaryota|Rhizaria|Cercozoa|Filosa-Sarcomonadea|Filosa-Sarcomonadea_X|Filosa-Sarcomonadea_XX|Filosa-Sarcomonadea_XXX|Filosa-Sarcomonadea_XXX+sp.
X180	CGCCCGTCGCTACTACCGATTGAATGGCTTAGTGAGACCTCCGGATTGGCTTTGGGGAGTCGGAGACGACACCCCGTTGCTGAGAAGTTGGTCAAACTTGGTCATTTAGAGGAAGTAAAAGTCGTAACAAGGTTTCC	93.43	Eukaryota|Opisthokonta|Fungi|Basidiomycota|Agaricomycotina|Tremellomycetes|Bullera|Bullera+sp.
X181	CGCCCGTCGCTACTACCGATTGAATGGCTTAGTGAGCTTCAGGGATTGTTGTAGTTGATTGGTTCGCCTTTCTTCTACATCCGAGAACTGAATCAAACTTGATCATTTAGAGGAAGTAAAAGTCGTAACAAGGTTTCC	100	Eukaryota|Rhizaria|Cercozoa|Filosa-Sarcomonadea|Cercomonadida|Cercomonadidae|Cercomonas|Cercomonas+celer
X182	CGCCCGTCGCACCTACCGATTGAATGACTCGGTCAAAAATTGGGACTTAATTGTGTAGCTTAATTGCTATTACAATATTGAGAAACTCTTTTGAACCTCGTCATTTAGAGGAAGGTGAAGTCGTAACAAGGTTTCC	84.78	Eukaryota|Stramenopiles|Stramenopiles_X|Oomyceta|Oomyceta_X|Oomyceta_XX|Achlya|Achlya+bisexualis
X183	CGCCCGTCGCTACTACCGATTGAATGGTTTAGTGAGATCTTCGGATTGGTCCGGAAGTGCCGCAAGGTACCTCTAGGTTCCGAGAAGATGATCAAACTTGATCATTTAGAGGAAGTAAAAGTCGTAACAAGGTTTCC	97.12	Eukaryota|Opisthokonta|Metazoa|Rotifera|Rotifera_X|Rotifera_XX|Rotifera_XXX|Rotifera_XXX+sp.
X184	CGCCCGTCGCTACTACCGATTGAATGGCTCAGTGAGGCCTTCGGATTGACTCAGGGAGGTCGGCAACGACCACCCAGAGTCGAAAAGTTGGTCAAACTCGGTCATTTAGAGGAAGTAAAAGTCGTAACAAGGTCTCC	96.35	Eukaryota|Opisthokonta|Fungi|Ascomycota|Pezizomycotina|Orbiliomycetes|Dactylella|Dactylella+oxyspora
X185	CGCCCGTCGCTACTACCGATTGAATGGTTTAGCAAGGTACTCGGATTGGTCTCGGTCTTGCACGCAAGTGTGAGACCGTGTGCCGAGAAGAAGGCCAAACTTGATCATTTAGAGGAAGTAAAAGTCGTAACAAGGTTTCC	97.14	Eukaryota|Opisthokonta|Metazoa|Platyhelminthes|Turbellaria|Catenulida|Stenostomum|Stenostomum+sp.
X186	CGCCCGTCGCTACTTTTGATTGAGGCAGTAGGTGAGGCTGCGAGAGGGATGTTTTAGGCGGGCAACTGCCATAGACGTCCCGACCGCATACGAATCTGCTGTCTTAGAGAAAGTAAAAGTCGTAACAAGGTTTCC	95.56	Eukaryota|Opisthokonta|Fungi|Basidiomycota|Pucciniomycotina|Agaricostilbomycetes|Sporobolomyces|Sporobolomyces+dimmenae
X187	CGCCCGTCGCTACTACCGATTGAATGGATTAGTGAGCTCCAGGGATGCCAGACAAGTAATGGGCAACTGTTACTCTGTCAGACAGAACTGGATCAAACTTGCTCATTTAGAGGAAGTAAAAGTCGTAACAAGGTTTCC	82.61	Eukaryota|Rhizaria|Cercozoa|Filosa-Sarcomonadea|Glissomonadida|Allapsidae|Group-Te|Group_Te+sp.
X188	CGCCCGTCGCTACTACCGATTGAATGGTTTAGCAAGGTACTCAGATTGGTCTCGATCTTGCACGCAAGTGTGAGATCGATGGTCGAGAAGAAGGCCAAACTTGATCATTTAGAGGAAGTAAAAGTCGTAACAAGGTTTCC	93.57	Eukaryota|Opisthokonta|Metazoa|Platyhelminthes|Turbellaria|Catenulida|Stenostomum|Stenostomum+sp.
X189	CGCCCGTCGCTACTACCGATTGAATGGCTTAGTGAGATCTCTGGATTGACTTTGGGAAGCCGGCAACGGCATCCTATTGTTGAGAAGCTGCTCAAACTTGGTCATTTAGAGGAAGTAAAAGTCGTAACAAGGTTTCC	100	Eukaryota|Opisthokonta|Fungi|Basidiomycota|Agaricomycotina|Agaricomycetes|Cryptococcus|Cryptococcus+huempii
X190	CGCCCGTCGCTACTACCGATTGAATGGCTTAATGAGGCATCTGGATTGGTCTTTTGTAGCTGGCAACAGCAACGAGAGACTGAGAAGTTTTCCAAATTTGGTCATTTAGAGGAAGTAAAAGTCGTAACAAGGTTTCC	91.97	Eukaryota|Opisthokonta|Fungi|Mucoromycota|Mucoromycotina|Mucoromycotina_X|Mucoromycotina_XX|Mucoromycotina_XX+sp.
X191	CGCCCGTCGCTACTACCGATTGGATGGCTTAGTGAGGTGTGTGGATGGGGGGGTTGGGGGCTTTGGCGCCTGATCTCTGCAAAAACACAGCAAACTTGGTGATCTAGAGGAAGTAAAAGTCGTAACAAGGTTTCC	79.86	Eukaryota|Opisthokonta|Fungi|Basidiomycota|Agaricomycotina|Agaricomycetes|Squamanita|Squamanita+paradoxa
X192	CGCCCGTCGCTACTACCGATTGAATGAATTAGTGAGCTCCAGAGATCGAGCTGTCCCGGGCAACCGAGGCAGTTTGAGAACTGGATCAAACTTGCTCATTTAGAGGAAGTAAAAGTCGTAACAAGGTTTCC	83.46	Eukaryota|Rhizaria|Cercozoa|Filosa-Sarcomonadea|Pansomonadida|Pansomonadida_X|Aurigamonas|Aurigamonas+solis
X193	CGCCCGTCGCTACTACCGATTGAATGGCTTAGTGAGATCTCCGGATTGGCTTTGGGAAGTCGGCAACGACATCCTATTGCCGAGAAGCTGCTCAAACTTGGTCATTTAGAGGAAGTAAAAGTCGTAACAAGGTTTCC	99.27	Eukaryota|Opisthokonta|Fungi|Basidiomycota|Agaricomycotina|Agaricomycetes|Udeniomyces|Udeniomyces+puniceus
X194	CGCCCGTCGCTACTACCGATTGAATGGCTCAGTGAGGCCTTCGGACTGGCTCCAGGAGGGGGGCAACTCCCACCCAGAGCCGGAAAGTTGGTCAAACTTGGTCATTTAGAGGAAGTAAAAGTCGTAACAAGGTTTCC	97.08	Eukaryota|Opisthokonta|Fungi|Ascomycota|Pezizomycotina|Lecanoromycetes|Physconia|Physconia+perisidiosa
X195	CGCCCGTCGCTCCTACCGATTGGGTGTGCTGGTGAAGTGTTCGGATTGGGAATTTTGGCTGTCAAAGGTCGAGGTTTCCGAGAAGTTCATTAAACCTTATCATTTAGAGGAAGGAGAAGTCGTAACAAGGTTTCC	86.67	Eukaryota|Archaeplastida|Chlorophyta|Chlorophyceae|Chlorophyceae_X|Sphaeropleales|Desmodesmus|Desmodesmus+costato-granulatus
X196	CGCCCGTCGCTACTACCGATCGAGTGATTTAGTGAGGACTTTGGACTGGTCTTCGTGATGGCTTTCGGGTCGTGGCGGAGTGCCGGAAAAATGTCCAAACTTGATCACTTAGAGGAAGTAAAAGTCGTAACAAGGTTTCC	93.57	Eukaryota|Opisthokonta|Metazoa|Arthropoda|Hexapoda|Collembola|Podura|Podura+aquatica
X197	CGCCCGTCGCTACTACCGATTGAATGGTTTAGTGAGATCCTCGGATTGATCCGGAGGTGTCCGCAAGGTTGCCTCTAGGTGTCGAGAAGACGATCAAACTTGATCATTTAGAGGAAGTAAAAGTCGTAACAAGGTTTCC	95.68	Eukaryota|Hacrobia|Haptophyta|Prymnesiophyceae|Prymnesiophyceae_X|Prymnesiophyceae_XX|Prymnesiophyceae_XXX|Prymnesiophyceae_XXX+sp.
X198	CGCCCGTCGCACCTACCGATTGAATGATTCGGTGAAGATTTCGGACTGCGGCGCCAGGGATTCGTCTCCGGTGCTGTGGGAAGTTATCTAAACCTCATCATTTAGAGGAAGGTGAAGTCGTAACAAGGTTTCC	90.23	Eukaryota|Stramenopiles|Stramenopiles_X|Eustigmatophyceae|Eustigmatophyceae_X|Eustigmatophyceae_XX|Goniochloris|Goniochloris+sculpta
X199	CGCCCGTCGCTCCTACCGATTGGGTGTGCTGGTGAAGCGTTCGGATTGGCGGCCTCCGGCGGTTCGCCGCTGGGAGCAGCCGAGAAGTTCATTAAACCTTATCATTTAGAGGAAGGAGAAGTCGTAACAAGGTTTCC	95.62	Eukaryota|Archaeplastida|Chlorophyta|Trebouxiophyceae|Trebouxiophyceae_X|Trebouxiophyceae_XX|Coccomyxa|Coccomyxa+solorinae-saccatae
X200	CGCCCGTCGCTCCTACCGATTGGGTGTGCTGGTGAAGTGTTCGGATTGGATTTGTCGGGTGGCAACACCGGGCAGAGCCGAAAAGATCATTAAACCCTCCCACCTAGAGGAAGGAGAAGTCGTAACAAGGTTTCC	93.33	Eukaryota|Archaeplastida|Chlorophyta|Chlorophyceae|Chlorophyceae_X|CW-Chlamydomonadales|Chlamydomonas|Chlamydomonas+acidophila
X201	CGCCCGTCGCTACTACCGATTGAATGGCTTAGTGAGATCTCCGGATTGGCGTTAGGGAGCCGGCAACGGCACCCTTTGGCTGAGAAGTTGATCAAACTTGGTCATTTAGAGGAAGTAAAAGTCGTAACAAGGTTTCC	100	Eukaryota|Opisthokonta|Fungi|Basidiomycota|Agaricomycotina|Tremellomycetes|Dioszegia|Dioszegia+hungarica
X202	CGCCCGTCGCACCTACCGATTGGATGATTCGGTGAAACTTTCGGACTGTGGTCGAGACGCTTTCGGGCGACTCTTCTGCGGGAAGTTATTTAAACCTCATCATCTAGAGGAAGGTGAAGTCGTAACAAGGTTTCC	96.3	Eukaryota|Stramenopiles|Stramenopiles_X|Chrysophyceae-Synurophyceae|Chrysophyceae-Synurophyceae_X|Clade-C|Poterioochromonas|Poterioochromonas+malhamensis
X203	CGCCCGTCGCTCCTACCGATTTTGAGTGGTCCGGTGAACCTTCTGGACTGCAACTGGTTTTAAACCAGATGTGAGAAGTTCATTAAACCTTATCATTTAGAGGAAGGAGAAGTCGTAACAAGGTTTCC	90.62	Eukaryota|Alveolata|Ciliophora|Colpodea|Platyophryida|Platyophryidae|Platyophrya|Platyophrya+vorax
X204	CGCCCGTCGCTACTACCGATTGAATGGCTTAGTGAGGTCTCCGGATTGGCGGTGGGGAGCCGGCAACGGCACCCTATTGCTGAGAAGCTGATCAAACTTGGTCATTTAGAGGAAGTAAAAGTCGTAACAAGGTTTCC	98.54	Eukaryota|Opisthokonta|Fungi|Basidiomycota|Agaricomycotina|Agaricomycetes|Psilocybe|Psilocybe+montana
X205	CGCCCGTCGCTACTACCGATTGAATGTTTTAGTGAGATCTTCGGCTTGGTTTTCCGAGTGGTTTTCGGATCATTCGGTATATATCGAAAAGATGCTCAAACTGGATCATTTAGAGGAAGTAAAAGTCGTAACAAGGTATTC	82.98	Eukaryota|Opisthokonta|Metazoa|Arthropoda|Chelicerata|Arachnida|Stylocellus|Stylocellus+sp.
X206	CGCCCGTCGCTCCTACCGATTTCGAGTGATCCGGTGAACCTTCTGGACTGCGATCGTCGAAAGACGACTGCGGGAATTTGAGTAAACCATATCACTTAGAGGAAGGAGAAGTCGTAACAAGGTTTCC	96.85	Eukaryota|Alveolata|Ciliophora|Nassophorea|Nassophorea_X|Microthoracidae|Leptopharynx|Leptopharynx+costatus
X207	CGCCCGTCGCTCCTACCGATTGGGTGTGCTGGTGAAGTGTTCGGATTGGCTACCGGGTGCGGTCTCCGCTCTCGGTCGCCGAGAAGTTCATTAAACCCTCCCACCTAGAGGAAGGAGAAGTCGTAACAAGGTTTCC	99.26	Eukaryota|Archaeplastida|Chlorophyta|Trebouxiophyceae|Chlorellales|Chlorellales_X|Micractinium|Micractinium+sp.
X208	CGCCCGTCGCTCCTACCGATTGAGTGATCAGATGAAATCCGCGGATCTAGCCAGGTTCGCCTGGTCGGAGAAGTTCATTAAACCTTATCATTTAGAGGAAGGAGAAGTCGTAACAAGGTTTCC	87.2	Eukaryota|Amoebozoa|Conosa|Variosea|ATCC50593-Flamella-WIM80-lineage|Flamella-lineage|Flamella-lineage_X|Flamella-lineage_X+sp.
X209	CGCCCGTCGCTACTACCGATTGAATGGCTTAGTGAGGTCTTCGGATTGGCTTCGGAGGGCCGGAAACGGACCACTGTTGCTGAGAAGTTGATCAAACTTGGTCATTTAGAGGAAGTAAAAGTCGTAACAAGGTTTCC	99.27	Eukaryota|Opisthokonta|Fungi|Basidiomycota|Agaricomycotina|Agaricomycotina_X|Agaricomycotina_XX|Agaricomycotina_XX+sp.
X210	CGCCCGTCGCTCCTACCGATTTCGAGTGATTCGGTGAACCTTTTGGACAGCGTTAATTTCGGTTGATGCTGAAAATCAAGTAAACCATATCACTTAGAGGAAGGAGAAGTCGTAACAAGGTTTCC	98.4	Eukaryota|Alveolata|Ciliophora|Spirotrichea|Hypotrichia|Urostylidae|Urostyla|Urostyla+grandis
X211	CGCCCGTCGCTCCTACCGATTGAATGGTCCGGTGAGCATATGGGATCAGTAGAATTAGACTGGCAACAGTCTTTCTCTGCAGAGAACTATGGCAAACTAGGCTATTTAGAGGAAGTAAAAGTCGTAACAAGGTTTCC	96.38	Eukaryota|Opisthokonta|Fungi|Mucoromycota|Mucoromycotina|Mucoromycotina_X|Mucor|Mucor+circinelloides
X212	CGCCCGTCGCTACTACCGATTGAATGGCTTAGTGAGGTCTCCGGATTGGCTTCGAAAGACCGGCAACGGTAGTTCTTAGCTGAGAAGCTGATCAAACTTGGTCATTTAGAGGAAGTAAAAGTCGTAACAAGGTTTCC	94.16	Eukaryota|Opisthokonta|Fungi|Basidiomycota|Agaricomycotina|Agaricomycetes|Gliophorus|Gliophorus+laetus
X213	CGCCCGTCGCTACTACCGATTGAATGGCTCAGTGAGGCCTTCGGACTGGCCCAGGAAGGTCGGCAACGACCATCCAGGGCCGGAAAGTTCGTCAAACTTGGTCATTTAGAGGAAGTAAAAGTCGTAACAAGGTTTCC	100	Eukaryota|Opisthokonta|Fungi|Ascomycota|Pezizomycotina|Lecanoromycetes|Protoblastenia|Protoblastenia+rupestris
X214	CGCCCGTCGCTACTACCGATTGAATGCGTTAGTGAGCATCAGGGAGGGGAGTGATTCGAGTTCGCTCGTTCCACTCTCCAAACTGATTCAAACTTGCTCATTTAGAGGAAGTAAAAGTCGTAACAAGGTATTC	81.16	Eukaryota|Rhizaria|Cercozoa|Filosa-Sarcomonadea|Cercomonadida|Cercomonadidae|Cercomonas|Cercomonas+hiberna
X215	CGCCCGTCGCTACTACCGATTGAACGGCTTAGTGAGCTTTAGGGACTGTTGCCGTCTTGTTCACGCAAGCCGGTTTACGGAAACTAAATCAAACTTGATCGTTTAGAGGAAGTAAAAGTCGTAACAAGGTTTCC	94.78	Eukaryota|Rhizaria|Cercozoa|Filosa-Imbricatea|Spongomonadida|Spongomonadidae|Spongomonas|Spongomonas+minima
X216	CGCCCGTCGCTTCAACCGATTGGATGATCCGGCAAACTACTCGGACTTTTGCAATCAACTGTATTACGAAAGGAAGTGTCGTGAGCCTTATCATCTAGAGGATGAAGAAGTCGTAACACGGTATCC	77.27	Eukaryota|Alveolata|Dinophyta|Syndiniales|Dino-Group-I|Dino-Group-I-Clade-1|Dino-Group-I-Clade-1_X|Dino-Group-I-Clade-1_X+sp.
X217	CGCCCGTCGCTCCTACCGATTGAATGGTCCGGTGAAGTTTTCGGATCAGTAGAATTAGACTGGCAACAGTCTTTCTCTGCAGAGAACTATGGCAAACTAGGCTATTTAGAGGAAGTAAAAGTCGTAACAAGGTTTCC	92.75	Eukaryota|Opisthokonta|Fungi|Mucoromycota|Mucoromycotina|Mucoromycotina_X|Mucor|Mucor+circinelloides
X218	CGCCCGTCGCTACTACCGATTGAATGGCTTAGTGAGGTCTCCGAATTGGCGATGGGGAGCCGGCAACGGCACCTTGTTGTTGAGAAGCTGATCAAACTTGGTCATTTAGAGGAAGTAAAAGTCGTAACAAGGTTTCC	96.35	Eukaryota|Opisthokonta|Fungi|Basidiomycota|Agaricomycotina|Agaricomycetes|Amanita|Amanita+bisporigera
X219	CGCCCGTCGCTCCTACCGATTGAGTGTTCCGATGAATAATTCGGACTGCAGCAGTGTTCAGCTCCTGAAGACTGCAGCGGAAAGTTTAGTGAATCTTAACACTTAGAGGAAGGAGAAGTCGTAACAAGGTTTCC	94.78	Eukaryota|Alveolata|Dinophyta|Dinophyceae|Dinophyceae_X|Dinophyceae_XX|Dinophyceae_XXX|Dinophyceae_XXX+sp.
X220	CGCCCGTCGCTACTACCGATTGAATGGCTTAGTGAGGCGTTCGGAGAGCCTATGAAAACCCAGCGATGGGATTTCACTGGCTCAAAGTTCTACGAACTTGGTCATTTAGAGGAAGTAAAAGTCGTAACAAGGTTTCC	94.16	Eukaryota|Opisthokonta|Fungi|Basidiomycota|Pucciniomycotina|Pucciniomycetes|Platygloea|Platygloea+disciformis
X221	CGCCCGTCGCTACTACCGATTGAATGGCTTAGTGAGGCTTTCGGACTGGCTCAGGGAGGTCGGCAACGACCACCCAGAGCCGGAAAGTTAGTCAAACTTGGTCATTTAGAGGAAGTAAAAGTCGTAACAAGGTCTCC	97.81	Eukaryota|Opisthokonta|Fungi|Ascomycota|Pezizomycotina|Dothideomycetes|Cryomyces|Cryomyces+antarcticus
X222	CGCCCGTCGCTACTACCGATTGAATGGCTCAGTGAGGCCTTGGGACTGGCTCAGAGAGGTCGGCAACGACTCCTCAGAGCCGGAAACTTGGTCAAACTTGGTCATTTAGAGGAAGTAAAAGTCGTAACAAGGTTTCC	98.54	Eukaryota|Opisthokonta|Fungi|Ascomycota|Pezizomycotina|Eurotiomycetes|Phaeoannellomyces|Phaeoannellomyces+elegans
X223	CGCCCGTCGCTCCTACCGATTTTGAGTGATCCGGTGAACCTTCTGGACTGTAACAGGACTTGATCCTGCTGTGAGAAGTTCATTAAACCTTATCATTTAGAGGAAGGAGAAGTCGTAACAAGGTTTCC	92.97	Eukaryota|Alveolata|Ciliophora|Colpodea|Colpodida|Colpodida_X|Exocolpoda|Exocolpoda+augustini
X224	CGCCCGTCGCTCCTACCGATTGGGTGTGCTGGTGAAGTGTTCGGATTGGCTGCAGCCGGTGGCGACATTGGTCGCAGCTGAGAAGATCATTAAACCCTCCCACCTAGAGGAAGGAGAAGTCGTAACAAGGTTTCC	92.59	Eukaryota|Archaeplastida|Chlorophyta|Chlorophyceae|Chlorophyceae_X|CW-Chlamydomonadales|Chloromonas|Chloromonas+reticulata
X225	CGCCCGTCGCTCCTACCGATTGGGTGTGCTGGTGAAGTGTTCGGATTGGCGTCAATTGGCGGTTCGCCGCCGGCTGTCGCTGAGAAGTTCATTAAACCTTATCATTTAGAGGAAGGAGAAGTCGTAACAAGGTTTCC	94.16	Eukaryota|Archaeplastida|Chlorophyta|Trebouxiophyceae|Ctenocladales|Ctenocladales_X|Leptosira|Leptosira+terrestris
X226	CGCCCGTCGCTCCTACCGATTGGGTGTGCTGGTGAAGCGTTCGGATTGGAGTTGGTAGGTGGTTCGCCGCCCGCCCTCGCTGAGAAGTTCGTTAAACCCTCCCACCTAGAGGAAGGAGAAGTCGTAACAAGGTTTCC	98.54	Eukaryota|Archaeplastida|Chlorophyta|Trebouxiophyceae|Microthamniales|Microthamniales_X|Trebouxia|Trebouxia+impressa
X227	CGCCCGTCGCTCCTACCGATTTTGAGTGATCCGGTGAACCTTCTGGACTGTAGCTGGGCTTGACTCAGTTGTGAGAAGTTCATTAAACCTTATCATTTAGAGGAAGGAGAAGTCGTAACAAGGTTTCC	95.31	Eukaryota|Alveolata|Ciliophora|Colpodea|Colpodida|Bryophryidae|Bryophrya|Bryophrya+gemmea
X228	CGCCCGTCGCTACTACCGATTGGATGGTTTAGTGAGGTCCACGGATTGTTGAGTCTGCTGGTTCTCTGGCTTTCGCATACGAGAAGTGGAACAAACTTGATCATCTAGAGGAAGTAAAAGTCGTAACAAGGTTTCC	89.05	Eukaryota|Rhizaria|Cercozoa|Filosa-Metromonadea|Metromonadida|Metromonadidae|Metromonas|Metromonas+simplex
X229	CGCCCGTCGCTCCTACCGATTGGGTGTGCTGGTGAAGTGTTCGGATTGGCAGCAGCTGGTGGCAACACTGGCTGTAGTTGAAAAGATCATTGAACCCTCCCACCTAGAGGAAGGAGAAGTCGTAACAAGGTTTCC	94.07	Eukaryota|Archaeplastida|Chlorophyta|Chlorophyceae|Chlorophyceae_X|CW-Chlamydomonadales|CW-Chlamydomonadales_X|CW-Chlamydomonadales_X+sp.
X230	CGCCCGTCGCTACTACCGATTGGAAGTTTTAGTGAGGCATTTGGACCTGTTGTTCATGGGATGGGCAACCATTCTGGAACGACGGGGAAGTCTGTCGAACTCAAATTTCTAGAGGAAGTAAAAGTCGTAACAAGGTTTCC	76.39	Eukaryota|Opisthokonta|Metazoa|Annelida|Annelida_X|Annelida_XX|Phascolosoma|Phascolosoma+granulatum
X231	CGCCCGTCGCTCCTACCGATTGAATGGTCCGGTGAAGTTTTCGGATCGCGGCGACGCCTGCGGTTCGCCGCCGGCGACGTTGTGAGAAGTTGGGCAAACTTGGTCGTTTAGAGGAAGTAAAAGTCGTAACAAGGTTTCC	92.81	Eukaryota|Archaeplastida|Streptophyta|Embryophyceae|Embryophyceae_X|Embryophyceae_XX|Sphagnum|Sphagnum+recurvum
X232	CGCCCGTCGCTACTACCGATTGAATGGCTTAGTGAGGCGTTCGGATTGGCTCAGGGAGGTCGGCAACGACCACCCAGAGCCGAAAAGTTCGTCAAACTTGGTCATTTAGAGGAAGTAAAAGTCGTAACAAGGTTTCC	97.08	Eukaryota|Opisthokonta|Fungi|Ascomycota|Pezizomycotina|Lecanoromycetes|Placopsis|Placopsis+gelida
X233	CGCCCGTCGCTACTACCGATTGAATGGCTTAGTGAGGCCTTCAGATTGAGTTCAATGACCGCAAGGCCGTTGAATTTGAAAAGTTGGACAAACTTGGTCATTTAGAGGAAGTAAAAGTCGTAACAAGGTTTCC	89.63	Eukaryota|Opisthokonta|Fungi|Cryptomycota|Cryptomycotina|Cryptomycotina_X|Cryptomycotina_XX|Cryptomycotina_XX+sp.
X234	CGCCCGTCGCTACTACCGATTGAATGGCTTAGTGAGGTCTCCGGATTGGCTTTGGGGAGCCGGCAACGGCACTCTATTGCTGAGAAGTTCATTAAACCTTATCATTTAGAGGAAGGAGAAGTCGTAACAAGGTTTCC	94.16	Eukaryota|Opisthokonta|Fungi|Basidiomycota|Agaricomycotina|Agaricomycetes|Rhizoctonia|Rhizoctonia+sp.
X235	CGCCCGTCGCTTCAACCGATTGGGTGATCCGGCAAATTACGAGGAACATTCTTTTTAGAAGGTGAATCGTTGTGAGCCTTATCATCTAGAGGATGAAGAAGTCGTAACACGGTATCC	74.24	Eukaryota|Alveolata|Apicomplexa|Apicomplexa_X|Novel-Apicomplexa-Class-1|Novel-Apicomplexa-Class-1_X|Novel-Apicomplexa-Class-1_XX|Novel-Apicomplexa-Class-1_XX+sp.
X236	CGCCCGTCGCTGCCCGGGACTGAGCCGTTTCGAGAAAAGCGGGGACCGCTGATGTTGAATCTTTCGGGATTTGGCATCGGTGGAAACCGCCTTAATCGCAGTGGCTTGAACCGGGCAAAAGTCGTAACAAGGTTTCC	91.97	Eukaryota|Opisthokonta|Metazoa|Nematoda|Chromadorea|Chromadorea_X|Plectus|Plectus+aquatilis
X237	CGCCCGTCGCTACTACCGATTGGATGGTCCGGTGAGAATTTCGGATCGTGGTACTTCGCCCTTCACTGGGCAAAGTGCCGTGAGAAGTTGTTCAAACCTTATTATCTAGAGGAAGTAAAAGTCGTAACAAGGTTTCC	93.43	Eukaryota|Stramenopiles|Stramenopiles_X|MAST|MAST-19|MAST-19_X|MAST-19_XX|MAST-19_XX+sp.
X238	CGCCCGTCGCTCCTACCGATTGAATGGTCCGGTGAAGTTTTCGGATCGCGGCGACGTTGTGAGAAGTTCATTAAACCTTATCATTTAGAGGAAGGAGAAGTCGTAACAAGGTTTCC	83.45	Eukaryota|Archaeplastida|Streptophyta|Embryophyceae|Embryophyceae_X|Embryophyceae_XX|Haplomitrium|Haplomitrium+hookeri
X239	CGCCCGTCGCTCCTACCGATTGGATGTGCTGGTGAAGCGTTCGGACTGGCGGCGCCCAGCGGTCCGCCGCAGGACGCCGCCGGGAAGTTCGTTGAACCCTCCCATCTAGAGGAAGGAGAAGTCGTAACAAGGTCTCC	91.24	Eukaryota|Archaeplastida|Chlorophyta|Trebouxiophyceae|Prasiolales|Prasiolales_X|Chlorella|Chlorella+mirabilis
X240	CGCCCGTCGCTACTACCGATTGAATGGCTTAGTGAGATTTCCGGATTGGCGTTAGGGAGCCGGCAACGGCACCCTTTGGCTGAGAAGTTGCTCAAACTTGGTCATTTAGAGGAAGTAAAAGTCGTAACAAGGTTTCC	100	Eukaryota|Opisthokonta|Fungi|Basidiomycota|Agaricomycotina|Tremellomycetes|Dioszegia|Dioszegia+fristingensis
X241	CGCCCGTCGCTACTACCGATTGAATGGATTAGTGAGCTTCAGGGATCGTGGTGAGGGTGATTTCATCCTCGCTGTGAGAACTGAATCAAACTTGCTCATTTAGAGGAAGTAAAAGTCGTAACAAGGTTTCC	87.88	Eukaryota|Rhizaria|Cercozoa|Filosa-Sarcomonadea|Glissomonadida|Proleptomonadidae|Proleptomonas|Proleptomonas+faecicola
X242	CGCCCGTCGCTCCTACCGATTGGGTGTGCTGGTGAAGTGTTCGGATCGGCTGCAACTGGTGGCGACATTGGTCGCAGCTGAGAAGATCATTAAACCCTCCCACCTAGAGGAAGGAGAAGTCGTAACAAGGTTTCC	94.07	Eukaryota|Archaeplastida|Chlorophyta|Chlorophyceae|Chlorophyceae_X|CW-Chlamydomonadales|Chloromonas|Chloromonas+reticulata
X243	CGCCCGTCGCTACTACCGATTGAATGGCTTAGTGAGGTCTCCGAATTGGCTATTGGGAGCCGGCAACGGCACTTGATTGCTGAGAAGCTGATCAAACTTGGTCATTTAGAGGAAGTAAAAGTCGTAACAAGGTTTCC	96.35	Eukaryota|Opisthokonta|Fungi|Basidiomycota|Agaricomycotina|Agaricomycetes|Rhizoctonia|Rhizoctonia+solani
X244	CGCCCGTCGCACCTACCGATTGAATGATTCGGTGAAGATTCCGGACCGTGGTCGATCGCCCTTGGGTTGTTGACCGTGGGAAGTTATCTAAACCTCATCATTTAGAGGAAGGTGAAGTCGTAACAAGGTTTCC	94.74	Eukaryota|Stramenopiles|Stramenopiles_X|Hyphochytriomyceta|Hyphochytrydiales|Hyphochrytriaceae|Hyphochytrium|Hyphochytrium+catenoides
X245	CGCCCGTCGCTCCTACCGATTTTGAGTGATCCGGTGAACCTAAAGGACCGTAGTCGGACTTGATCCGATCGTGGAAATAGAAGTTCATTAAACCTTATCATTTAGAGGAAGGAGAAGTCGTAACAAGGTTTCC	90.98	Eukaryota|Alveolata|Ciliophora|Colpodea|Colpodida|Colpodidae|Colpoda|Colpoda+sp.
X246	CGCCCGTCGCTGCTACCGATTGAATGCATTAGTGAGTCTTGGGGATCGCTACTTTCGAGGTTTACGCTTCGGGGTCAGTGAGAACCAATACAAACTTGCGCATTTAGAGGAAGCAAAAGTCGTAACAAGGTCTCC	91.11	Eukaryota|Rhizaria|Cercozoa|Filosa-Sarcomonadea|Cercomonadida|Paracercomonadidae|Paracercomonas|Paracercomonas+crassicauda
X247	CGCCCGTCGCTACTACCGATTGAATGGCTTAGTGAGATCTCCGGATTGGCTTTGAAGGACTGGCAACGGTCTCTCGTCGCTGAGAAGCTGATCAAACTTGGTCATTTAGAGGAAGTAAAAGTCGTAACAAGGTTTCC	100	Eukaryota|Opisthokonta|Fungi|Basidiomycota|Agaricomycotina|Tremellomycetes|Bullera|Bullera+taiwanensis
X248	CGCCCGTCGCTCCTACCGATTGAATGTGCTGGTGAAGTGTCGGGATTGGATCCAGCTGGTGGCAACACCGGCTGAGTCCGAGAACGTCATTGAACCCTCCCATTTAGAGGAAGGAGAAGTCGTAACAAGGTTTCC	87.41	Eukaryota|Archaeplastida|Chlorophyta|Chlorophyceae|Chlorophyceae_X|CW-Chlamydomonadales|CW-Chlamydomonadales_X|CW-Chlamydomonadales_X+sp.
X249	CGCCCGTCGCTACTACCGATTGAATGGCTTAGTGAGACCTCCGGATTGGCTTCGGGGAGCCGGCAACGGCACCCTGTCGCTGAGAAGCTGGTCAAACTTGGTCATTTAGAGGAAGTAAAAGTCGTAACAAGGTTTCC	99.27	Eukaryota|Opisthokonta|Fungi|Basidiomycota|Agaricomycotina|Agaricomycetes|Agaricomycetes_X|Agaricomycetes_X+sp.
X250	CGCCCGTCGCTCCTACCGATTGGGTGTGCTGGTGAAGCGTTCGGATTGGTGGCCGGGGACGGTTCGCCGGCTCGGGCCACCGAGAAGTTCATTAAACCTTATCATTTAGAGGAAGGAGAAGTCGTAACAAGGTTTCC	91.97	Eukaryota|Archaeplastida|Chlorophyta|Trebouxiophyceae|Trebouxiophyceae_X|Trebouxiophyceae_XX|Elliptochloris|Elliptochloris+bilobata
X251	CGCCCGTCGCTACTACCGATTGAATGGCTTAGTGAGATCTCTGGATTGGCTTTGAGGATCCGGCAACGGAACCTTATTGCTGAAAAGCTGCTCAAACCTTATCATTTAGAGGAAGGAGAAGTCGTAACAAGGTTTCC	96.35	Eukaryota|Opisthokonta|Fungi|Basidiomycota|Agaricomycotina|Agaricomycetes|Mrakia|Mrakia+frigida
X252	CGCCCGTCGCTACTACCGATTGAATGGCTTAGTGAGGCCTCCGGATCGCGCCTGCGGAGCGGGAAACCGCACCGCGGGTTTGAGAAGCTGGTCAAACTTGGTCATTTAGAGGAAGTAAAAGTCGTAACAAGGTTTCC	89.78	Eukaryota|Opisthokonta|Fungi|Basidiomycota|Agaricomycotina|Agaricomycetes|Agaricomycetes_X|Agaricomycetes_X+sp.
X253	CGCCCGTCGCTCCTACCGATTGAATACACCGGTGAAATCGCAAGACGCGAGGAAGGAACTGCAAAGTGAATTCCCTGTGAAATATGAGTAAACCTTTGTATTTAGAGGAAGGAGAAGTCGTAACAAGGTCTCC	77.21	Eukaryota|Hacrobia|Cryptophyta|Cryptophyceae|Cryptophyceae_X|Cryptomonadales|Komma|Komma+caudata
X254	CGCCCGTCGCTACTACCGATTGAATGGCTTAGTGAGGTCTCTGGATTGACTATGAAGAGCCGGCAACGGCACTTCGTTGTTGAGAAGTTCATTAAACCTTATCATTTAGAGGAAGGAGAAGTCGTAACAAGGTTTCC	91.24	Eukaryota|Opisthokonta|Fungi|Basidiomycota|Agaricomycotina|Agaricomycetes|Sistotrema|Sistotrema+brinkmannii
X255	CGCCCGTCGCTACTACCGATTGAATGGCTTAGTGAGGCCTCCGGATTGCGCCTGCGGAGCGGGCAACCGCACCACGGGCTCGAGAAGCTGGTCAAACTTGGTCATTTAGAGGAAGTAAAAGTCGTAACAAGGTTTCC	90.51	Eukaryota|Opisthokonta|Fungi|Basidiomycota|Agaricomycotina|Tremellomycetes|Tremella|Tremella+pertusariae
X256	CGCCGGCGACGTTGTGAGAAGTTCATTAAACCTTATCATTTAGAGGAAGGAGAAGTCGTAACAAGGTTTCC	85.71	Eukaryota|Archaeplastida|Streptophyta|Embryophyceae|Embryophyceae_X|Embryophyceae_XX|Sorghum|Sorghum+bicolor
X257	CGCCCGTCGCTCCTACCGATTGAATGGTCCGGTGAAGTTTTCGGACTGGCTCAGGAACTTTGGAAACGAAGAGCCAGAGCTGGAAAGTTGTTCAAACTGGGTCATTTAGAGGAAGTAAAAGTCGTAACAAGGTTTCC	86.13	Eukaryota|Opisthokonta|Fungi|Ascomycota|Pezizomycotina|Eurotiomycetes|Talaromyces|Talaromyces+variabilis
X258	CGCCCGTCGCTCCTACCGATTGAATGGTCCGGTGAAGTTTTCGGACTGGCCCAGGGAGGTCGGCAACGACCACCCAGGGCCGGAAAGTTGGTCAAACCCGGTCATTTAGAGGAAGTAAAAGTCGTAACAAGGTCTCC	95.62	Eukaryota|Opisthokonta|Fungi|Ascomycota|Pezizomycotina|Pezizomycotina_X|Pezizomycotina_XX|Pezizomycotina_XX+sp.
X259	CGCCCGTCGCTACTACCGATTGAATGGATTAGTGAGCTTCAGGGATTGGATCTTTTAAATGGTCTCCATTTTTGAGATTTGAGAACTGAATCAAACTTGCTCATTTAGAGGAAGTAAAAGTCGTAACAAGGTCTCC	86.96	Eukaryota|Rhizaria|Cercozoa|Filosa-Sarcomonadea|Cercomonadida|Cercomonadidae|Cercomonas|Cercomonas+vacuolata
X260	CGCCCGTCGCTCCTACCGATTGAATGTTCCGGTGAAATCGCAGGATAGTGGGTTTAGACTAGAAATGGTCTGGCTCGTTAAAATGCGAGTAAACCTTAACGTTTAGAGGAAGGAGAAGTCGTAACAAGGTCTCC	78.36	Eukaryota|Amoebozoa|Conosa|Variosea|Variosea_X|Filamoebidae|Filamoeba|Filamoeba+nolandi
X261	CGCCCGTCGCTACTACCGATTGAATGGCTCAGTGAGGCCTTCGGACTGGCGCAGGGAGGTCGGCAACGACCACCCAGTGCCGGAAAGTTCGTCAAACTTGGTCATTTAGAGGAAGTAAAAGTCGTAACAAGGTTTCC	98.54	Eukaryota|Opisthokonta|Fungi|Ascomycota|Pezizomycotina|Dothideomycetes|Cryomyces|Cryomyces+antarcticus
X262	CGCCCGTCGCTCCTACCGATTTTGAGTGATCCGGTGAACCTTCTGGACTGTGGCCGGACTTGATCCGGTTGTGGGAAGTTAAGTAAACCTTATCACTTAGAGGAAGGAGAAGTCGTAACAAGGTTTCC	100	Eukaryota|Alveolata|Ciliophora|Colpodea|Colpodida|Colpodida_X|Exocolpoda|Exocolpoda+augustini
X263	CGCCCGTCGCTACTACCGATTGAATGGCTCAGTGAGGCGTTTGGACTGGCTCGGGGAGGTTGGCAACGACCACCCCAAGCCGGAAAGTTCTCCAAACTCGGTCATTTAGAGGAAGTAAAAGTCGTAACAAGGTCTCC	95.62	Eukaryota|Opisthokonta|Fungi|Ascomycota|Pezizomycotina|Dothideomycetes|Dothideomycetes_X|Dothideomycetes_X+sp.
X264	CGCCCGTCGCTCCTACCGATTGGGTGTGCTGGTGAAGTGTTCGGATTGGCCCCGGCTGGTGGCAACACTGGCCGGAGCCGAAAAGATCATTAAACCCTCCCACCTAGAGGAAGGAGAAGTCGTAACAAGGTTTCC	100	Eukaryota|Archaeplastida|Chlorophyta|Chlorophyceae|Chlorophyceae_X|CW-Chlamydomonadales|Chlamydomonas|Chlamydomonas+acidophila
X265	CGCCCGTCGCTACTACCGATTGAATGGCTTAGTGAGACCTCCGGATTGGCGTTAAGGAGCCGGCAACGGCACCTTTTGGCCGAGAAGTTGGTCAAACTTGGTCATTTAGAGGAAGTAAAAGTCGTAACAAGGTTTCC	100	Eukaryota|Opisthokonta|Fungi|Basidiomycota|Agaricomycotina|Tremellomycetes|Tremella|Tremella+polyporina
X266	CGCCCGTCGCTACTACCGATTGAATGGCTCAGTGAGGCCTTCGGACTGGCTCAGAGAGGTCGGCAACGACCACTCAGAGCCGGAAAGTTCGTCAAACTTGGTCATTTAGAGGAAGTAAAAGTCGTAACAAGGTTTCC	98.54	Eukaryota|Opisthokonta|Fungi|Ascomycota|Pezizomycotina|Dothideomycetes|Cryomyces|Cryomyces+antarcticus
X267	CGCCCGTCGCTCCTACCGATTGGGTGTGCTGGTGAAGCGTTCGGATTGGTGCGTTGTGGCGGTTTCCGCTGCGCCGCGCTGAGAAGTTCTCTAAACCCTCCCACCTAGAGGAAGGAGAAGTCGTAACAAGGTCTCC	97.06	Eukaryota|Archaeplastida|Chlorophyta|Trebouxiophyceae|Chlorellales|Chlorellales_X|Oocystis|Oocystis+sp.
X268	CGCCCGTCGCTCCTACCGATTGAGTGATCCGGTGAATAATTCGGACCGCGGCGAAGTTCAGTTTCTGAGCTTGCTGTGGAAAGTTTCGTAAACCTTATCACTTAGAGGAAGGAGAAGTCGTAACAAGGTTTCC	92.54	Eukaryota|Alveolata|Dinophyta|Dinophyceae|Dinophyceae_X|Pfiesteriaceae|Luciella|Luciella+sp.
X269	CGCCCGTCGCTACTACCGATTGAATGGCTTAGTGAGGTCTCCGGATCGGCTTCGGGGAGCGGGCGACCGCACCCTGTTGCTGAGAAGCTGATCAAACTTGGTCATTTAGAGGAAGTAAAAGTCGTAACAAGGTTTCC	97.81	Eukaryota|Opisthokonta|Fungi|Basidiomycota|Agaricomycotina|Agaricomycetes|Galerina|Galerina+marginata
X270	CGCCCGTCGCTCCTACCGATGGAACAGAAAGGTGAATTTGACGGACTTGAGGCATTGTCTTGGGGAAATTTACTAAACCTTTCTGTTTGTAGGAAGGAGAAGTCGTAACAAGGTCTTC	95.76	Eukaryota|Excavata|Discoba|Heterolobosea|Heterolobosea_X|Vahlkampfiidae|Vahlkampfiidae_X|Vahlkampfiidae_X+sp.
X271	CGCCCGTCGCTCCTACCGATTTCGAGTGATCCGGTGAACCATTTGGACCGCGAGGTACTTGTTACTTTGTGAGAAGTTCATTAAACCTTATCATTTAGAGGAAGGAGAAGTCGTAACAAGGTTTCC	89.68	Eukaryota|Alveolata|Ciliophora|Spirotrichea|Hypotrichia|Hypotrichia_X|Onychodromus|Onychodromus+grandis
X272	CGCCCGTCGCTACTACCGATTGAATGGCTTAGTGAGGCGTTCGGATTGGCTTTTGGGAGCCGGCAACGGCACCTGATCGCTGAGAAGTTCTACGAACTTGGTCATTTAGAGGAAGTAAAAGTCGTAACAAGGTTTCC	96.35	Eukaryota|Opisthokonta|Fungi|Basidiomycota|Pucciniomycotina|Cystobasidiomycetes|Occultifur|Occultifur+externus
X273	CGCCCGTCGCTACTACCGATTGAATGGCTCAGTGAGGCCTTGGGACTGGCCCAAAGAGATGGGCAACCATCACTTAGAGCCGGAAACTTGGTCAAACTTGGTCATTTAGAGGAAGTAAAAGTCGTAACAAGGTTTCC	94.89	Eukaryota|Opisthokonta|Fungi|Ascomycota|Pezizomycotina|Eurotiomycetes|Phaeoannellomyces|Phaeoannellomyces+elegans
X274	CGCCCGTCGCTACTACCGATTGAATGGCTTAGTGAGATCTCTGGATTGACTTTGAGAAGCCGGCAACGGCATCTTATTGTTGAGAAGCTGCTCAAACTTGGTCATTTAGAGGAAGTAAAAGTCGTAACAAGGTTTCC	98.54	Eukaryota|Opisthokonta|Fungi|Basidiomycota|Agaricomycotina|Agaricomycetes|Cryptococcus|Cryptococcus+huempii
X275	CGCCCGTCGCTCCTACCGATTTTGAGTGGTCCGGTGAACCTTCTGGACTGTGAGCAGGCTTGACCTGATCGTGGGAAGTTAAGTAAACCTTATCACTTAGAGGAAGGAGAAGTCGTAACAAGGTTTCC	97.66	Eukaryota|Alveolata|Ciliophora|Colpodea|Colpodida|Grossglockneriidae|Pseudoplatyophrya|Pseudoplatyophrya+nana
X276	CGCCCGTCGCTCCTACCGATTTCGAATTACTCGGTGAACCTTCTGGAGTGGAGTGGCTTTCACGAGTCGCCCCGCGAAGTTCATTAAACCTTATCATTTAGAGGAAGGAGAAGTCGTAACAAGGTTTCC	85.27	Eukaryota|Alveolata|Ciliophora|Oligohymenophorea|Scuticociliatia|Cyclidiidae|Boveria|Boveria+subcylindrica
X277	CGCCCGTCGCTCCTACCGATTGGGTGTGCTGGTGAAGTGTTCGGATTTGGGGCGTGTCGGCAACGGTGCGCCTTGAAGAAGTTCATTGAACCCTCCCACCTAGAGGAAGGAAAAGTCGTAACAAGGTTTCC	87.97	Eukaryota|Archaeplastida|Chlorophyta|Chlorophyceae|Chlorophyceae_X|Chlorophyceae_XX|Chlorophyceae_XXX|Chlorophyceae_XXX+sp.
X278	CGCCCGTCGCTCCTACCGATTGGGTGTGCTGGTGAAGTGTTCGGATTGGGATCCTTGGCTGTCAAAGGTCGAGGTTTCCGAGAAGTTCATTAAACCCTCCCACCTAGAGGAAGGAGAAGTCGTAACAAGGTTTCC	89.63	Eukaryota|Archaeplastida|Chlorophyta|Chlorophyceae|Chlorophyceae_X|Sphaeropleales|Westella|Westella+botryoides
X279	CGCCCGTCGCTACTACCGATGGAATGGATTAGTGAGCTGTGGGGATTCCCGCGCCTCGCAAGGGGCGCGGGGAGAACCACAACAAACTTGCTCATTTAGAGGAAGTAAAAGTCGTAACAAGGTCTCC	81.48	Eukaryota|Rhizaria|Cercozoa|Filosa-Sarcomonadea|Glissomonadida|Bodomorphidae|Bodomorpha|Bodomorpha+minima
X280	CGCCCGTCGCTCCTACCGATTTCGAGTGGTCCGGTGAACCTTCTGGATTGCGATCGTTGAAAGACGACTGCGAGAATTTAAGTAAACCATATCACTTAGAGGAAGGAGAAGTCGTAACAAGGTTTCC	99.21	Eukaryota|Alveolata|Ciliophora|Nassophorea|Nassophorea_X|Microthoracidae|Leptopharynx|Leptopharynx+costatus
X281	CGCCCGTCGCTCCTACCGATTGGATGTGCTGGTGAAGCGTTCGGATTGGCGGCATCTTGCGGCAACGCGGGGTGCCACCGAGAAGTTCGTTAAACCCTCCCATCTAGAGGAAGGAGAAGTCGTAACAAGGTTTCC	91.85	Eukaryota|Archaeplastida|Chlorophyta|Trebouxiophyceae|Prasiolales|Prasiolales_X|Diplosphaera|Diplosphaera+chodati
X282	CGCCCGTCGCTACTACCGATTGAATGGCTCAGTGAGGCGTTCGGACTGGCTCCAGGAGGTCGGCAACGACCACCCAGAGCCGGAAAGTTCGTCAAACTTGGTCATTTAGAGGAAGTAAAAGTCGTAACAAGGTTTCC	98.54	Eukaryota|Opisthokonta|Fungi|Ascomycota|Pezizomycotina|Lecanoromycetes|Physconia|Physconia+perisidiosa
X283	CGCCCGTCGCTACTACCGATTGAATGAATTAGTGAGCTCCGGAGATTGAGCTTTTCCGGGCAACCGGGGGAGTTTAAGAACCGGATCAAACTTGCTCATTTAGAGGAAGTAAAAGTCGTAACAAGGTTTCC	83.21	Eukaryota|Rhizaria|Cercozoa|Filosa-Sarcomonadea|Filosa-Sarcomonadea_X|Filosa-Sarcomonadea_XX|Filosa-Sarcomonadea_XXX|Filosa-Sarcomonadea_XXX+sp.
X284	CGCCCGTCGCTCCTACCGATTTCGAGTGATCCGGTGAACCTTTTGGACTGCGCGGGGCCCCGTGCTCCGTGCGGAAAATCAAGTAAACCATATCACTTAGAGGAAGGAGAAGTCGTAACAAGGTTTCC	100	Eukaryota|Alveolata|Ciliophora|Spirotrichea|Hypotrichia|Holostichidae|Holosticha|Holosticha+multistylata
X285	CGCCCGTCGCTACTACCGATTGAATGGATTAGTGAGCTTCACGGATTGCTGCATGGTAGGTTTCTATCACGTAGTGAGAAGTGAATCAAACTTGCTCATTTAGAGGAAGTAAAAGTCGTAACAAGGTTTCC	90.98	Eukaryota|Rhizaria|Cercozoa|Filosa-Sarcomonadea|Glissomonadida|Sandonidae|Clade-N/F-A|Clade_N/F-A+sp.
X286	CGCCCGTCGCTACTACCGATTGAATGGCTCAGTGAGGCTTTCGGACTGGCTCAGGCAGAGTGGCAACACTCCACCAGAGCCGGAAAGTTGTCCAAACTTGGTCATTTAGAGGAAGTAAAAGTCGTAACAAGGTTTCC	96.35	Eukaryota|Opisthokonta|Fungi|Ascomycota|Pezizomycotina|Leotiomycetes|Leohumicola|Leohumicola+minima
X287	CGCCCGTCGCTACTACCGATTGAACGGCTAAGTGAGGCTTTCGGACTGGCTCAGGGAGGTCGGCAACGACCACCCAGAGCTGGAAAGTTGTCCAAACTTGGTCGTTTAGAGGAAGTAAAAGTCGTAACAAGGTTTCC	100	Eukaryota|Opisthokonta|Fungi|Ascomycota|Pezizomycotina|Leotiomycetes|Leotiomycetes_X|Leotiomycetes_X+sp.
X288	CGCCCGTCGCTACTACCGATTGAATGGCTTAGTGAGGCTTTCGGATTGGATTCTGGCAGCTGGCAACAGCAGCTAGGAACTGAGAAGTTATCCAAACTTGGTCATTTAGAGGAAGTAAAAGTCGTAACAAGGTTTCC	95.62	Eukaryota|Opisthokonta|Fungi|Mucoromycota|Mucoromycotina|Mucoromycotina_X|Mucoromycotina_XX|Mucoromycotina_XX+sp.
X289	CGCCCGTCGCTACTACCGATTGAATGGTTTAGTGAGATCTTCGGATTGGTCCGGAAGTGGCCGCAAGGTTGCCTCTAGGTGCCGAGAAGATGATCAAACTTGATCATTTAGAGGAAGTAAAAGTCGTAACAAGGTTTCC	99.28	Eukaryota|Opisthokonta|Metazoa|Rotifera|Rotifera_X|Rotifera_XX|Rotifera_XXX|Rotifera_XXX+sp.
X290	CGCCCGTCGCTACTACCGATTGAATGGTTATAGTGAGCATATGGGATCAGTAGAATTAGACTGGCAACAGTCTTTCTCTGCAGAGAACTATGGCAAACTGGATCATTTAGAGGAAGTAAAAGTCGTAACAAGGTATTC	95.65	Eukaryota|Opisthokonta|Fungi|Mucoromycota|Mucoromycotina|Mucoromycotina_X|Mucor|Mucor+circinelloides
X291	CGCCCGTCGCTACTACCGATTGAATGGCTCAGTGAGGCTTTCGGACCGGCCCAGAGAGAGTGGCAACACTCACTCAGGGCTGGAAAGTTGTACAAACTTGGTCATTTAGAGGAAGTAAAAGTCGTAACAAGGTTTCC	96.35	Eukaryota|Opisthokonta|Fungi|Ascomycota|Pezizomycotina|Leotiomycetes|Meliniomyces|Meliniomyces+variabilis
X292	CGCCCGTCGCTCCTACCGATACCGGGTGATCCGGTGAACCTTTTGGACCGAATTTCGAGAAAATAAGTAAACCTGATCACCTAGAGGAAGGAGAAGTCGTAACAAGGTTTCC	95.54	Eukaryota|Alveolata|Ciliophora|Litostomatea|Haptoria|Spathidiidae|Arcuospathidium|Arcuospathidium+sp.
X293	CGCCCGTCGCTACTACCGATTGAACGGCTTAGTGAGTCCTTTGGATTGTTGGAAACTGATTGGCAACAGTCGGTTTCCGACGAGAAGTTGGGCAAACCTTATCATTTAGAGGAAGGAGAAGTCGTAACAAGGTTTCC	95.62	Eukaryota|Opisthokonta|Fungi|Mucoromycota|Mucoromycotina|Mucoromycotina_X|Umbelopsis|Umbelopsis+sp.
X294	CGCCCGTCGCTCCTACCGATTGAGTGATCCGGTGAATAATTCGGACTGCTGCATAACCCAGTTCCTGAGCTACGCGGCGGAAAGTCTAGTGAACCTTATCACTTAGAGGAAGGAGAAGTCGTAACAAGGTTTCC	91.79	Eukaryota|Alveolata|Dinophyta|Dinophyceae|Dinophyceae_X|Dinophyceae_XX|Dinophyceae_XXX|Dinophyceae_XXX+sp.
X295	CGCCCGTCGCTACTACCGATTGAATGTTTTAGTGAGGTCTTCAGACTGGCCGGCGACGTTGTGAGAAGTTCATTAAACCTTATCATTTAGAGGAAGGAGAAGTCGTAACAAGGTTTCC	78.42	Eukaryota|Archaeplastida|Streptophyta|Embryophyceae|Embryophyceae_X|Embryophyceae_XX|Anthoceros|Anthoceros+punctatus
X296	CGCCCGTCGCTACTACCGATTGAATGGCTCGGTGAGGCCTTCGGACTGGCCCAGGGAGGTCGGCAACGACCACCCAGGGCCGGAAAGTTGGTCAAACCCGGTCATTTAGAGGAAGGAGAAGTCGTAACAAGGTTTCC	97.81	Eukaryota|Opisthokonta|Fungi|Ascomycota|Pezizomycotina|Pezizomycotina_X|Pezizomycotina_XX|Pezizomycotina_XX+sp.
X297	CGCCCGTCGCTCCTACCGATTTTGAGTGATCCGGTGAACCTTCTGGACTGTGAACAGGCTTGACCTGATTGTGAGAAGTTCATTAAACCTTATCATTTAGAGGAAGGAGAAGTCGTAACAAGGTTTCC	96.88	Eukaryota|Alveolata|Ciliophora|Colpodea|Colpodida|Grossglockneriidae|Pseudoplatyophrya|Pseudoplatyophrya+nana
X298	CGCCCGTCGCTCCTACCGATTTTGAGTGGTCCGGTGAACCTTCTGGACTGCAGCTGGATTCAATCCAGTTGTGGGAAGTTAAGTAAACCTTATCACTTAGAGGAAGGAGAAGTCGTAACAAGGTTTCC	97.66	Eukaryota|Alveolata|Ciliophora|Colpodea|Platyophryida|Platyophryidae|Platyophrya|Platyophrya+vorax
X299	CGCCCGTCGCTACTACCGATTGGATGGTTTAGTGAGGTTCACGGACTGTTGCGTCTGGTTGGTTCGCCTCTCCTTTCGCATACTGGAAGTGAAACAAACTTGATCATCTAGAGGAAGTAAAAGTCGTAACAAGGTTTCC	94.96	Eukaryota|Rhizaria|Cercozoa|Filosa-Imbricatea|Euglyphida|Euglyphidae|Euglypha|Euglypha+tuberculata
X300	CGCCCGTCGCTACTACCGATTGAATGGCTCAGTGAGGCTTTCGGACTGCCTCAGGGAGGTCGGCAACGACCACCCAGAGGCGGAAAGTTAGTCAAACTCGGTCATTTAGAGGAAGTAAAAGTCGTAACAAGGTCTCC	96.35	Eukaryota|Opisthokonta|Fungi|Ascomycota|Pezizomycotina|Dothideomycetes|Cryomyces|Cryomyces+antarcticus
X301	CGCCCGTCGCTACTACCGATTGAACGTTTTAGTGAGGTATTTGGATTGGACCTCTGGAGGCGCAAGCCCCTAGTGTTGTCCGAGAAGACTCCCAAACTTGAGCGTTTAGAGGAAGTAAAAGTCGTAACAAGGTTTCC	97.81	Eukaryota|Opisthokonta|Metazoa|Arthropoda|Crustacea|Maxillopoda|Maxillopoda_X|Maxillopoda_X+sp.
X302	CGCCCGTCGCTACTACCGATTGAATGGCTTAGTGAGGTCTCCGGATTGGTTTTGGGGAACCGGCAACGGTACCCTATTACTGAGAAGCTGATCAAACTTGGTCATTTAGAGGAAGTAAAAGTCGTAACAAGGTTTCC	98.54	Eukaryota|Opisthokonta|Fungi|Basidiomycota|Agaricomycotina|Agaricomycetes|Mycocalia|Mycocalia+denudata
X303	CGCCCGTCGCTCCTACCGATTGAATGGTCCGGTGAGGCCTTGGGACTGGCTCAGGAGGGTTGGCAACGACCCCCCAGAGCCGGAAACTTGGTCAAACTCGGTCATTTAGAGGAAGTAAAAGTCGTAACAAGGTTTCC	97.08	Eukaryota|Opisthokonta|Fungi|Ascomycota|Pezizomycotina|Eurotiomycetes|Penicillium|Penicillium+glabrum
X304	CGCCCGTCGCTACTACCGATTGAATGGCTTAGTGAGGTCTCCGGATTGGCTTCGAGCAGCCGGCAACGGTCGCTCTTAGCTGAGAAGCTGATCAAACTTGGTCATTTAGAGGAAGTAAAAGTCGTAACAAGGTTTCC	94.89	Eukaryota|Opisthokonta|Fungi|Basidiomycota|Agaricomycotina|Agaricomycetes|Gliophorus|Gliophorus+laetus
X305	CGCCCGTCGCTACTACCGATTGAATGGCTTAGTGAGACCTCCGGATCGACGTCTTCCGAGCGGCAACGCTTGAAAGATGTTGAGAAGTTGGTCAAACTTGGTCATTTAGAGGAAGTAAAAGTCGTAACAAGGTAACC	87.59	Eukaryota|Opisthokonta|Fungi|Chytridiomycota|Chytridiomycotina|Chytridiomycotina_X|Chytridiomycotina_X|Chytridiomycotina_X+sp.
X306	CGCCCGTCGCTACTACCGATTGAATGGCTCAGTGAGGCCTTCGGACTGGCTCAGGGAGGTTGGCAACGACCACCCCGAGCCGGAAAGTTCGTCAAACTCGGTCATTTAGAGGAAGTAAAAGTCGTAACAAGGTTTCC	99.27	Eukaryota|Opisthokonta|Fungi|Ascomycota|Pezizomycotina|Dothideomycetes|Clavariopsis|Clavariopsis+aquatica
X307	CGCCCGTCGCTACTACCGATTGAATGGCTTAGTGAGGCCTTCGGATTGGCTTCTGGGAGCCGGCAACGGCACCTAGTCGCTGAGAAGTTTGACGAACTTGGTCATTTAGAGGAAGTAAAAGTCGTAACAAGGTTTCC	100	Eukaryota|Opisthokonta|Fungi|Basidiomycota|Pucciniomycotina|Cystobasidiomycetes|Erythrobasidium|Erythrobasidium+clade
X308	CGCCCGTCGCTACTACCGATTGAATGGCTTAGTGAGGTCTCCGGATTGGCTTCTGGGAGCCCGCAAGGGCACCTAGTCGCTGAGAAGTTGCACGAACTTGGTCATTTAGAGGAAGTAAAAGTCGTAACAAGGTTTCC	98.54	Eukaryota|Opisthokonta|Fungi|Basidiomycota|Pucciniomycotina|Cystobasidiomycetes|Sporobolomyces|Sporobolomyces+gracilis
X309	CGCCCGTCGCTCCTACCGATTTCGAATGGTCCGGTGAACCTTCTGGAGTGGAGTGGCCCTCGTGGTCGCACCGCGAAGTTCATTAAACCTTATCATTTAGAGGAAGGAGAAGTCGTAACAAGGTTTCC	86.72	Eukaryota|Alveolata|Ciliophora|Oligohymenophorea|Scuticociliatia|Loxocephalidae|Cardiostomatella|Cardiostomatella+vermiformis
X310	CGCCCGTCGCTCCTACCGATTGGGTGTGCTGGTGAAGTGTTCGGATCGGCTGCAGCTGATGGCGACATTGGTCGCAGCTGAGAAGATCATTAAACCCTCCCACCTAGAGGAAGGAGAAGTCGTAACAAGGTTTCC	93.33	Eukaryota|Archaeplastida|Chlorophyta|Chlorophyceae|Chlorophyceae_X|CW-Chlamydomonadales|Chloromonas|Chloromonas+reticulata
X311	CGCCCGTCGCTCCTACCGATTGGATGTGCTGGTGAAGCCCTAGGACTGGCGGCCTTTGGCGGTTCTCCGCCGACGGTCGCCGGGAATTCGGTTAAACCTTATCATTTAGAGGAAGGAGAAGTCGTAACAAGGTTTCC	96.35	Eukaryota|Archaeplastida|Chlorophyta|Trebouxiophyceae|Watanabea-Clade|Watanabea-Clade_X|Pseudochlorella|Pseudochlorella+sp.
X312	CGCCCGTCGCTACTACCGATTGAATGGCTTAGTGAGATTTCAGGATTGGCGTTGAGAAGCCGGCAACGGCATCTCTTGGCCGAGAATTTGATCAAACTTGGTCATTTAGAGGAAGTAAAAGTCGTAACAAGGTTTCC	100	Eukaryota|Opisthokonta|Fungi|Basidiomycota|Agaricomycotina|Tremellomycetes|Trichosporon|Trichosporon+porosum
X313	CGCCCGTCGCTACTACCGATTGAATGGCTTAGTGAGACCTCCGGATTGACGGTTTTTGGGCCGCAAGGCCTGATGATTGTTGAGAAGTTCATTAAACCTTATCATTTAGAGGAAGGAGAAGTCGTAACAAGGTTTCC	84.06	Eukaryota|Opisthokonta|Metazoa|Cnidaria|Cnidaria_X|Hydrozoa|Pennaria|Pennaria+disticha
X314	CGCCCGTCGCACCTACCGATTGAATGGTTCGGTGAAACTTTCGGACTGCAGTTAGAATACCGCAAGGTAATCCGACCGCGGGAAGTTATTTAAACCTCATCATTTAGAGGAAGGTGAAGTCGTAACAAGGTTTCC	97.78	Eukaryota|Stramenopiles|Stramenopiles_X|Chrysophyceae-Synurophyceae|Chrysophyceae-Synurophyceae_X|Clade-C|Chrysonephele|Chrysonephele+palustris
X315	CGCCCGTCGCACCTACCGATTGAATGACTCGGTGAAAAATTGGGACTGTTAGTCTGATTGCTTAATTGCGAGCGGATTGATGGGAACTTTTTTTAACCTCGCCATTTAGAGGAAGGTGAAGTCGTAACAAGGTTTCC	100	Eukaryota|Stramenopiles|Stramenopiles_X|Oomyceta|Oomyceta_X|Oomyceta_XX|Hyaloperonospora|Hyaloperonospora+parasitica
X316	CGCCCGTCGCTCCTACCGATACCGGGTGATCCGGTGAACATATTGGACCGTTCGCGGAAAAATAAGTAAACCTTATCACCTAGAGGAAGGAGAAGTCGTAACAAGGTTTCC	100	Eukaryota|Alveolata|Ciliophora|Litostomatea|Haptoria|Haptoria_X|Haptoria_XX|Haptoria_XX+sp.
X317	CGCCCGTCGCTACTACCGATTGAATGAATTAGTGAGGTCTTCGGACTGGCCTGTGAGGCTGTTTCGGCAGCCGCGCATGGCTCGGGAAGATGCCCAAACTTGTTCATTTAGAGGAAGTAAAAGTCGTAACAAGGTTTCC	95	Eukaryota|Opisthokonta|Metazoa|Arthropoda|Chelicerata|Arachnida|Arachnida_X|Arachnida_X+sp.
X318	CGCCCGTCGCTCCTACCGATTGAATGGTCCGGTGAAGTTTTCGGACTGGCCCCGGAAGAGTGGCAACACTCATCTAGGGCCGGAAAGTTATCCAAACTTGGTCATTTAGAGGAAGTAAAAGTCGTAACAAGGTCTCC	94.16	Eukaryota|Opisthokonta|Fungi|Ascomycota|Pezizomycotina|Leotiomycetes|Tetracladium|Tetracladium+marchalianum
X319	CGCCCGTCGCTCCTACCGATTGAATGGTCCGGTGAAGTTTTCGGATCGTGAGCTAAGCCCTTTACTGGGCGAGGTCTCGTGAGAAGTTATTCAAACCTTATTATCTAGAGGAAGTAAAAGTCGTAACAAGGTTTCC	89.78	Eukaryota|Stramenopiles|Stramenopiles_X|MAST|MAST-19|MAST-19_X|MAST-19_XX|MAST-19_XX+sp.
X320	CGCCCGTCGCTACTACCGATTGAATGGCTCAGTGAGGCCTTGGGATTGGCCAGGGGAGATGGGCGACCATCACCCCAGGCCGAAAACTTGGTCAAACTTGGTCATTTAGAGGAAGTAAAAGTCGTAACAAGGTTTCC	100	Eukaryota|Opisthokonta|Fungi|Ascomycota|Pezizomycotina|Eurotiomycetes|Knufia|Knufia+cryptophialidica
X321	CGCCCGTCGCATCAATCGATTGAATGATTCGGTGAATGATTCGGATTGAGTCGTAGCTAGCAATAGCTTCGATTTGAGAAGTCTTGTAAACCCAATTATTTAGAGAATGGTCAAGTCGTAACACGGTATCT	94.66	Eukaryota|Alveolata|Apicomplexa|Apicomplexa_X|Gregarines|Gregarines_X|Gregarines_XX|Gregarines_XX+sp.
X322	CGCCCGTCGCTACTACCGATTGAATGGTTATAGTGAGCATATGGGATCAGTAGAATTAGACTGGCAACAGTCTTTCTCTGCAGAGAACTATGGCAAACTTGAACATTTAGAGGAAGTAAAAGTCGTAACAAGGTTTCC	97.1	Eukaryota|Opisthokonta|Fungi|Mucoromycota|Mucoromycotina|Mucoromycotina_X|Mucor|Mucor+circinelloides
X323	CGCCCGTCGCTACTACCGATTGAATGGCTTAGTGAGGCCTCCGGATTGGCTATTGGAACCTCGCGAGGGGATCTAACTGCTGAGAAGTTGTACAAACTTGGTCATTTAGAGGAAGTAAAAGTCGTAACAAGGTTTCC	96.35	Eukaryota|Opisthokonta|Fungi|Basidiomycota|Pucciniomycotina|Microbotryomycetes|Oryza|Oryza+sativa
X324	CGCCCGTCGCTACTACCGATTGAATGGCTCAGTGAGGCCTTCGGACTGGCTTGGGGAGGTTGGCAACGACCACCCTAAGCCGGAAAGTTCGTCAAACTCGGTCATTTAGAGGAAGTAAAAGTCGTAACAAGGTTTCC	100	Eukaryota|Opisthokonta|Fungi|Ascomycota|Pezizomycotina|Dothideomycetes|Phaeosphaeriopsis|Phaeosphaeriopsis+nolinae
X325	CGCCCGTCGCTCCTACCGATTGGGTGTGCTGGTGAAGCGTTCGGATTGGCGTTGGTGAGCGGTTCGCCGCCCGCCCTCACTGAGAAGTTCGTTAAACCCTCCCACCTAGAGGAAGGAGAAGTCGTAACAAGGTTTCC	97.08	Eukaryota|Archaeplastida|Chlorophyta|Trebouxiophyceae|Microthamniales|Microthamniales_X|Trebouxia|Trebouxia+jamesii
X326	CGCCCGTCGCTACTACCGATTGAATGAATTAGTGAGCTCCAGAGATCGGTCTGGTTGGGGCAACCCTTTCAGACTGAGAACTGGATCAAACTTGCTCATTTAGAGGAAGTAAAAGTCGTAACAAGGTTTCC	85.71	Eukaryota|Rhizaria|Cercozoa|Filosa-Sarcomonadea|Cercomonadida|Cercomonadidae|Eocercomonas|Eocercomonas+echina
X327	CGCCCGTCGCTTCAACCGATTGGATGATCCGGCAAATTACATGGACCACTGTAGTCGCTGGTGCCCTGCATCGCTCTGCGGAGGGAAGTGTCGTGAGCCTTATCATCTAGAGGATGAAGAAGTCGTAACACGGTATCC	74.64	Eukaryota|Alveolata|Dinophyta|Dinophyceae|Dinophyceae_X|Dinophyceae_XX|Gyrodinium|Gyrodinium+uncatenum
X328	CGCCCGTCGCTCCTACCGATTTCGAGTGATCCGGTGAACCTTCTGGACTGCGCTGGTGCAAATCAGTGCGGGAAGTTAAGTAAACCATATCACTTAGAGGAAGGAGAAGTCGTAACAAGGTTTCC	92	Eukaryota|Alveolata|Ciliophora|Prostomatea|Prostomatea_X|Prostomatea_XX|Cryptocaryon|Cryptocaryon+irritans
X329	CGCCCGTCGCTCCTACCGATCGAACGGCCAGGCAAAGCCCTCGGAGTGGGTGGATCGTTCGCGGTCTGTCTGTGAAGTTGGCTGCACCTCGTCATTTAGAGGAAGGAGAAGTCGTAACAAGGTATCT	89.76	Eukaryota|Amoebozoa|Lobosa|Discosea-Longamoebia|Thecamoebida|Thecamoebidae|Thecamoeba|Thecamoeba+quadrilineata
X330	CGCCCGTCGCTACTACCGATTGAATGGATTAGTGAGCTTCAAGGATCGGTGGCTCGGTGGTTCTCCACCTTGCTTTCGAGAATTGAATCAAACTTGCTCATTTAGAGGAAGTAAAAGTCGTAACAAGGTCTTC	87.97	Eukaryota|Rhizaria|Cercozoa|Filosa-Sarcomonadea|Glissomonadida|Glissomonadida_X|Glissomonadida_XX|Glissomonadida_XX+sp.
X331	CGCCCGTCGCTCCTACCGATTTTGAGTGATCCGGTGAACCTTCTGGACTGTGAGCAGGCTCGACCTGAATGCGGGAAGTTCATTAAACCTTATCATTTAGAGGAAGGAGAAGTCGTAACAAGGTTTCC	94.53	Eukaryota|Alveolata|Ciliophora|Colpodea|Colpodida|Grossglockneriidae|Pseudoplatyophrya|Pseudoplatyophrya+nana
X332	CGCCCGTCGCTCCTACCGATTGGATGATCCGGTGAAATGTTCGGAGAAGGGAATATAGCAATATGTTTCTTTCAAAGTTCATTAAACCATATCATTTAGAGGAAGGAGAAGTCGTAACAAGGTTTCC	83.46	Eukaryota|Alveolata|Apicomplexa|Apicomplexa_X|Coccidia|Eucoccidiorida|Cryptosporidium|Cryptosporidium+felis
X333	CGCCCGTCGCTACTACCGATTGGATGGTTTAGTGAGGTTCACGGACTGTTGCGTCTGGTTGGTTCTCCTTCCTTTCGCATACTGGAAGTGAAACAAACTTGATCATCTAGAGGAAGTAAAAGTCGTAACAAGGTTTCC	96.38	Eukaryota|Rhizaria|Cercozoa|Filosa-Imbricatea|Euglyphida|Euglyphidae|Euglypha|Euglypha+tuberculata
X334	CGCCCGTCGCTACTACCGATTGAATGGCTTAGTGAGGTCTTCGGATTGGCTTCGGGGAGCCGGCAACGGCACCCTGTTGCTGAGAAGTTGATCAAACTTGGTCATTTAGAGGAAGTAAAAGTCGTAACAAGGTTTCC	100	Eukaryota|Opisthokonta|Fungi|Basidiomycota|Agaricomycotina|Agaricomycetes|Heliocybe|Heliocybe+sulcata
X335	CGCCCGTCGCTACTACCGATTGAATGGCTTAGTGAGGCTTTCGGATTGGATTTTGGCAGCTGGCAACAGCAGCTAGAAACTGAAAAGTTATCCAAACCTTATCATTTAGAGGAAGGAGAAGTCGTAACAAGGTTTCC	94.16	Eukaryota|Opisthokonta|Fungi|Mucoromycota|Mucoromycotina|Mucoromycotina_X|Mucoromycotina_XX|Mucoromycotina_XX+sp.
X336	CGCCCGTCGCTGCTACCGATTGAATGCATTAGTGAGGCTTGAGGATCGTTCATACTGAGGGTAAAACTTCGGTTTGAATGAGAATCAATACAAACTTGCGCATTTAGAGGAAGCAAAAGTCGTAACAAGGTATCC	91.85	Eukaryota|Rhizaria|Cercozoa|Filosa-Sarcomonadea|Cercomonadida|Paracercomonadidae|Paracercomonas|Paracercomonas+minima
X337	CGCCCGTCGCTCCTACCGATTTTGAGTGATCCGGTGAACCTTCTGGACTGTTACTAGTTTCGAGCTAGCTATGGGAAGTTAAGTAAACCTTATCACTTAGAGGAAGGAGAAGTCGTAACAAGGTTTCC	92.19	Eukaryota|Alveolata|Ciliophora|Colpodea|Platyophryida|Platyophryida_X|Etoschophrya|Etoschophrya+inornata
X338	CGCCCGTCGCTCCTACCGATTTCGAATTACTCGGTGAACCTTCTGGAGTAGAGTGGCTTTTACGAGTCGCTCCGCGAAGTTAAGTAAACCCAATAATTTAGAGGAAGGAAAAGTCGTAACAAGGTTTCC	84.5	Eukaryota|Alveolata|Ciliophora|Oligohymenophorea|Scuticociliatia|Cyclidiidae|Boveria|Boveria+subcylindrica
X339	CGCCCGTCGCTCCTACCGATTGGGTGTGCTGGTGAAGTGTCCGGATTGGCTTCAGCGGGTGGCAACACTCGTCGTCGCTGAAAAGGTCATTAAACCCTCCCACCTAGAGGAAGGAGAAGTCGTAACAAGGTCTTC	98.52	Eukaryota|Archaeplastida|Chlorophyta|Chlorophyceae|Chlorophyceae_X|CW-Chlamydomonadales|Chloromonas|Chloromonas+carrizoensis
X340	CGCCCGTCGCTACTACTGATTGAATGGTTTAGTGAGGTCCTCGGATTGGCTTCCGGCTAGTGTCAAAGCTAATCGGATTATCGAGAAGAAGATCAAACTTGATCATTTAGAAGAAGTAAAAGTCGTAACAAGGTTTCC	98.55	Eukaryota|Opisthokonta|Metazoa|Platyhelminthes|Turbellaria|Lecithoepitheliata|Geocentrophora|Geocentrophora+sp.
X341	CGCCCGTCGCTACTACCGATTGAATGGCTTAGTGAGGCCTTCGGATTGGCTTCTGGGAGCCGGCAACGGCACCTAGTCGCTGAGAAGTTGTACAAACTTGGTCATTTAGAGGAAGTAAAAGTCGTAACAAGGTTTCC	99.27	Eukaryota|Opisthokonta|Fungi|Basidiomycota|Pucciniomycotina|Cystobasidiomycetes|Occultifur|Occultifur+externus
X342	CGCCCGTCGCTCCTACCGATTGAATGGTCCGGTGAAGTTTTCGGACTGCAGCAGTGTTCAGTTCCTGAACGTTGCAGCGGAAAGTTTAGTGAACCTTATCACTTAGAGGAAGGAGAAGTCGTAACAAGGTTTCC	96.27	Eukaryota|Alveolata|Dinophyta|Dinophyceae|Dinophyceae_X|Dinophyceae_XX|Dinophyceae_XXX|Dinophyceae_XXX+sp.
X343	CGCCCGTCGCTCCTACCGATTGAATGGTCCGGTGAAGAGTTCGGATTGGCCTTGACGGGGGGAAACTTCTGTCTTGGCTGAGAAGAACTTTAAACCCTCCCACCTAGAGGAAGGAGAAGTCGTAACAAGGTTTCC	86.67	Eukaryota|Archaeplastida|Chlorophyta|Chlorophyceae|Chlorophyceae_X|CW-Chlamydomonadales|Phacotus|Phacotus+lenticularis
X344	CGCCCGTCGCTACTACCGATTGAATGGCTCAGTGAGGCTTTCGGACTGGCCTAGGGAGGGTGGCAACACCCACCCAGGGCCGGAAAGTTGTTCAAACTTGGTCATTTAGAGGAAGTAAAAGTCGTAACAAGGTCTCC	97.08	Eukaryota|Opisthokonta|Fungi|Ascomycota|Pezizomycotina|Leotiomycetes|Neocudoniella|Neocudoniella+radicella
X345	CGCCCGTCGCTACTACCGATTGAAGGCGTTAGTGAGGTCTCTGGATTGGCGCTCGGGAGCTGGCAACGGCACCTGGGCGCCGAGAAGGTGAACAAACTTGCGTCTTTAGAGGAAGTAAAAGTCGTAACAAGGTTTCC	86.86	Eukaryota|Opisthokonta|Fungi|Basidiomycota|Pucciniomycotina|Cystobasidiomycetes|Erythrobasidium|Erythrobasidium+clade
X346	CGCCCGTCGCACCTACCGATTGAATGATTCGGTGAAAATCTCGGACTGTTTGTCGATGGCTTTCGGGCAATCTTCGAACGGGAAGTTATTTAAACCTCATCATTTAGAGGAAGGTGAAGTCGTAACAAGGTTTCC	97.78	Eukaryota|Stramenopiles|Stramenopiles_X|Chrysophyceae-Synurophyceae|Chrysophyceae-Synurophyceae_X|Clade-B2|Chrysamoeba|Chrysamoeba+pyrenoidifera
X347	CGCCCGTCGCTACTACCGATTGAATGGTTTAGTGAGATCTTCGGATTGATCCGGAGGTGGCTTCACGGCTACCTCTAGGCGTCGAGAAGATGATCAAACTTGATCATTTAGAGGAAGTAAAAGTCGTAACAAGGTTTCC	94.96	Eukaryota|Opisthokonta|Metazoa|Rotifera|Rotifera_X|Rotifera_XX|Sinantherina|Sinantherina+socialis
X348	CGCCCGTCGCTACTACCGATTGAATGGCTTAGTGAGGTCTCCGGATTGGCTTTGGGGAGCCGGCGACGTTGTGAGAAGTTCATTAAACCTTATCATTTAGAGGAAGGAGAAGTCGTAACAAGGTTTCC	87.59	Eukaryota|Opisthokonta|Fungi|Basidiomycota|Agaricomycotina|Agaricomycetes|Athelia|Athelia+epiphylla
X349	CGCCCGTCGCTCCTACCGATTTTGAGTGATCCGGTGAACCTTCTGGACTGTAATTGGGCTTGACTCAGTTGTAGGAAGTTAAGTAAACCTTATCACTTAGAGGAAGGAGAAGTCGTAACAAGGTTTCC	96.09	Eukaryota|Alveolata|Ciliophora|Colpodea|Colpodida|Bryophryidae|Bryophrya|Bryophrya+gemmea
X350	CGCCCGTCGCTGCCCGGGACTGAGCCGTTTCGAGAAAAGCGGGGACTGCTGCTTTCGGGGCTTTCGGGCCTTGACTTCGGTGGAAACCGCTTTAATCGCAGTGGCTTGAACCGGGCAAAAGTCGTAACAAGGTTTCC	97.81	Eukaryota|Opisthokonta|Metazoa|Nematoda|Chromadorea|Chromadorea_X|Plectus|Plectus+aquatilis
X351	CGCCCGTCGCTCCTACCGATTTCGAGTGGTCCGGTGAACCTTTTGGACTGCGCGTGGCTTCGTGCCAAGCGCGGAAAATCAAGTAAACCATATCACTTAGAGGAAGGAGAAGTCGTAACAAGGTTTCC	96.09	Eukaryota|Alveolata|Ciliophora|Spirotrichea|Hypotrichia|Hypotrichia_X|Hypotrichia_XX|Hypotrichia_XX+sp.
X352	CGCCCGTCGCTCCTACCGATTGAATGTGCTGGTGAAGTGTTGGGATTGGATCCAGCTGGTGGCAACACCGGCTGAGTCCGAGAACATCATTGAACCCTCCCATTTAGAGGAAGGAGAAGTCGTAACAAGGTTTCC	88.15	Eukaryota|Archaeplastida|Chlorophyta|Chlorophyceae|Chlorophyceae_X|CW-Chlamydomonadales|CW-Chlamydomonadales_X|CW-Chlamydomonadales_X+sp.
X353	CGCCCGTCGCTTCTACCGATTGAATTTCTCGATGAGCTGTAAGGAGAATAGACAGTGGCTTGCTGCTGACAGTTCCAATTACATCAAATCTCGAAATTTAGAGGAAGAAGAAGTCGTAACAAGGTAACC	80.92	Eukaryota|Amoebozoa|Lobosa|Lobosa_X|Himatismenida|Cochliopodiidae|Cochliopodium|Cochliopodium+larifeili
X354	CGCCCGTCGCTACTACCGATTGAATGGCTTAGTGAGGTCTTCGGATCGGCGCTTGGGAGCCGGCAACGGCACCCGAATGCTGAAAAGTTGCACGAACTTGGTCATTTAGAGGAAGTAAAAGTCGTAACAAGGTTTCC	97.81	Eukaryota|Opisthokonta|Fungi|Basidiomycota|Pucciniomycotina|Agaricostilbomycetes|Sporobolomyces|Sporobolomyces+lophatheri
X355	CGCCCGTCGCTCCTACCGATGAATGTTCAGGTGAACCTATTGGACCGTTCGCGGGAAAATAAGTAAACCTTAACACCTAGAGGAAGGAGAAGTCGTAACAAGGTTTCC	100	Eukaryota|Alveolata|Ciliophora|Spirotrichea|Hypotrichia|Hypotrichia_X|Hypotrichia_XX|Hypotrichia_XX+sp.
X356	CGCCCGTCGCACCTACCGATTGAATGATTCGGTGAAAATCTCGGACTGTAGTATTGAAGCCCTCGGGCTACTATATCATAGGAAGTTATTTAAACCTCATCATTTAGAGGAAGGTGAAGTCGTAACAAGGTTTCC	91.11	Eukaryota|Stramenopiles|Stramenopiles_X|Chrysophyceae-Synurophyceae|Synurales|Synurales_X|Mallomonas|Mallomonas+papillosa
X357	CGCCCGTCGCTCCTACCGATTGAATGGTCCGGTGAAGTTTTCGGATTGGATTTTGGCAGCTGGCAACAGCAGCTAGAAACTGAAAAGTTATCCAAACTTGGTCATTTAGAGGAAGTAAAAGTCGTAACAAGGTTTCC	92.7	Eukaryota|Opisthokonta|Fungi|Mucoromycota|Mucoromycotina|Mucoromycotina_X|Mucoromycotina_XX|Mucoromycotina_XX+sp.
X358	CGCCCGTCGCTACTACCGATTGAATGGTTTAGTGAGATCTTCGGATTGGCGCGGAAGTGGCTTCACGGCTACCTCTGTTGCCGAGAAGATGATCAAACTTGATCATTTAGAGGAAGTAAAAGTCGTAACAAGGTTTCC	93.53	Eukaryota|Opisthokonta|Metazoa|Rotifera|Rotifera_X|Rotifera_XX|Sinantherina|Sinantherina+socialis
X359	CGCCCGTCGCTACTACCGATTGAATGGCTCAGTGAGGCGTCCGGACTGGCCCAGAGTGGTGGGCAACTACCGCTCAGGGCCGGAAAGCTCTCCAAACTCGGTCATTTAGAGGAAGTAAAAGTCGTAACAAGGTCTCC	98.54	Eukaryota|Opisthokonta|Fungi|Ascomycota|Pezizomycotina|Sordariomycetes|Hypocrea|Hypocrea+rufa
X360	CGCCCGTCGCTCCTACCGATTGGGTGTGCTGGTGAAGTGTTCGGATTGGCTCCAGGGATGGGCAACCACTCCTGTTGCTGAGAAGAACATTAAACCCTCCCACCTAGAGGAAGGAGAAGTCGTAACAAGGTTTCC	100	Eukaryota|Archaeplastida|Chlorophyta|Chlorophyceae|Chlorophyceae_X|CW-Chlamydomonadales|CW-Chlamydomonadales_X|CW-Chlamydomonadales_X+sp.
X361	CGCCCGTCGCTCCTACCGATTGGGTGTGCTGGTGAAGTGTTCGGATTGGCAACAGCTGGTGGCAACACTAGCTGTAGCTGAAAAGATCATTGAACCCTCCCACCTAGAGGAAGGAGAAGTCGTAACAAGGTTTCC	94.07	Eukaryota|Archaeplastida|Chlorophyta|Chlorophyceae|Chlorophyceae_X|CW-Chlamydomonadales|CW-Chlamydomonadales_X|CW-Chlamydomonadales_X+sp.
X362	CGCCCGTCGCTCCTACCGATTGGGTGTGCTGGTGAAGCGTTCGGATTGGCGGCAGTGCGCGGTTCGCCGCGTGTTGTAGCCGAGAAGTTCGTTAAACCCTCCCACCTAGAGGAAGGAGAAGTCGTAACAAGGTTTCC	100	Eukaryota|Archaeplastida|Chlorophyta|Trebouxiophyceae|Trebouxiophyceae_X|Trebouxiophyceae_XX|Coccomyxa|Coccomyxa+sp.
X363	CGCCCGTCGCTACTACCGATTGAATGTTTTAGTGAGGTCTTCGGACTGGCCGGCGCAGCTCTCTCGTAGTGCAGCGCTGTGTTTGGAAAGATGCCCAAACTTGAACATTTAGAGGAAGTAAAAGTCGTAACAAGGTTTCC	94.37	Eukaryota|Opisthokonta|Metazoa|Arthropoda|Chelicerata|Arachnida|Gehypochthonius|Gehypochthonius+urticinus
X364	CGCCCGTCGCTACTACCGATTGAATGGCTTAGTGAGGCCTTTGGACCCGATGGGGCGACCTGTTGGGGAAATTGGACAAACTTGGTCATTTAGAGGAAGTAAAAGTCGTAACAAGGTTTCC	87.02	Eukaryota|Opisthokonta|Fungi|Cryptomycota|Cryptomycotina|Cryptomycotina_X|Cryptomycotina_XX|Cryptomycotina_XX+sp.
X365	CGCCCGTCGCTACTACCGATTGAATGGCTCAGTGAGGCTTTCGGACTGGCTCAGGGAGGGTGGCAACACCCACCCAGAGCCGGAAAGTTGTTCAAACTTGGTCATTTAGAGGAAGTAAAAGTCGTAACAAGGTTTCC	100	Eukaryota|Opisthokonta|Fungi|Ascomycota|Pezizomycotina|Leotiomycetes|Phialocephala|Phialocephala+sphaeroides
X366	CGCCCGTCGCACCTACCGATTGAATGATTCGGTGAAACTTTCGGACCGTGGTTTGGACGCCTCACGGCGACTAAATCGTGGGAAGTTATTTAAACCTCATCATTTAGAGGAAGGTGAAGTCGTAACAAGGTTTCC	99.26	Eukaryota|Stramenopiles|Stramenopiles_X|Chrysophyceae-Synurophyceae|Chrysophyceae-Synurophyceae_X|Clade-C|Clade-C_X|Clade-C_X+sp.
X367	CGCCCGTCGCTCCTACCGATTGGATGTGCTGGTGAGGTGTTCGGATTGGAGGCAGCCGGCGGTTCTCCGCTGGCTGGTTTCCGAGAAGTTCATCAAACCCTCCCATCTAGAGGAAGGAGAAGTCGTAACAAGGTTTCC	90.58	Eukaryota|Archaeplastida|Chlorophyta|Trebouxiophyceae|Microthamniales|Microthamniales_X|Myrmecia|Myrmecia+sp.
X368	CGCCCGTCGCTACTACCGATTGAACCCTTTAGTGAGGTCTTCAGACCGGCCGTGGCCGTAGACTTTGTCTGCAGCTCACAGGTTGGGAAGACGACCAAACTGCATGGTTTAGAGGAAGTAAAAGTCGTAACAAGGTTTCC	80.99	Eukaryota|Opisthokonta|Metazoa|Arthropoda|Chelicerata|Arachnida|Atopochthonius|Atopochthonius+artiodactylus
X369	CGCCCGTCGCACCTACCGATTGAATGATTCGGTGAAACTTTCGGACCGTGGCCTGGACGCCTCACGGCGACTAGACCGTGGGAAGTTATTTAAACCTCATCATTTAGAGGAAGGTGAAGTCGTAACAAGGTTTCC	97.78	Eukaryota|Stramenopiles|Stramenopiles_X|Chrysophyceae-Synurophyceae|Chrysophyceae-Synurophyceae_X|Clade-C|Clade-C_X|Clade-C_X+sp.
X370	CGCCCGTCGCTACTACCGATTGAATGATTTAGTGAGGTCTTCGGACCGGTACGCGGCGAGGTTTCGATCTCGCCGATGTCGCTGGGAAGATGACCAAACTTGATCATTTAGAGGAAGTAAAAGTCGTAACAAGGTTTCC	94.96	Eukaryota|Opisthokonta|Metazoa|Arthropoda|Hexapoda|Insecta|Tenebrio|Tenebrio+molitor
X371	CGCCCGTCGTTGTTTCCGATGATGGTGCAATACAGGTGATCGGACAGATGGGTGTTTCACCCGCCTGAAAGTTCACCGATATTTCTTCAATAGAGGAAGCAAAAGTCGTAACAAGGTAGCT	96.69	Eukaryota|Excavata|Discoba|Euglenozoa|Kinetoplastida|Neobodonid|Cryptaulaxoides-like|Cryptaulaxoides-like+sp.
X372	CGCCCGTCGCACCTACCGATTGAATGATTCGGTGAAAATCTCAGACCGAAAAGAGGATGCCCTCGGGTGACCTCGTTTTGGGAAGTTATTTAAACCTCATCATTTAGAGGAAGGTGAAGTCGTAACAAGGTTTCC	91.85	Eukaryota|Stramenopiles|Stramenopiles_X|Chrysophyceae-Synurophyceae|Chrysophyceae-Synurophyceae_X|Clade-E|Chromulina|Chromulina+chionophila
X373	CGCCCGTCGCTCCTACCGATTTCGAATTACTCGGTGAACCTTCTGGAGTGAGTGGCTCTCACGAGTCGCCCGCGAAGTTCATTAAACCTTATCATTTAGAGGAAGGAGAAGTCGTAACAAGGTTTCC	85.94	Eukaryota|Alveolata|Ciliophora|Nassophorea|Nassophorea_X|Nassulidae|Nassula|Nassula+sp.
X374	CGCCCGTCGTTGTTTCCGATGATGGTGCAATACAGATGATCGGACTGGAGGCTTTATGCCTTTGGGAAGTTCATCGATATTTCTTCAATAGAGGAAGCAAAAGTCGTAACAAGGTAGCT	100	Eukaryota|Excavata|Discoba|Euglenozoa|Kinetoplastida|Neobodonid|Neobodonid_X|Neobodonid_X+sp.
X375	CGCCCGTCGCTATGACCGATTGGGTAGTTAGGCGAGGACTTTGGAGGCTAAGAGTAGGGTCGCAAGACTCATAACTCTCGGCCGAAGCTGACCAAGCCTGGTTGCTCAGAGGATGTAAAAGTCGTAACAAGGTTTCC	73.76	Eukaryota|Opisthokonta|Fungi|Ascomycota|Pezizomycotina|Leotiomycetes|Neoerysiphe|Neoerysiphe+galeopsidis
X376	CGCCCGTCGCTAGTACCGATTGAATGGCTTAGTGAGACCTCCGGATCGACGATTCCTTGGTGGCAACACCATAAAGTTGTTGAGAAGTTGGTCAAACTTGGTCATTTAGAGGAACTAAAAGTCGTAACAAGGTAACC	88.32	Eukaryota|Opisthokonta|Fungi|Chytridiomycota|Chytridiomycotina|Chytridiomycotina_X|Chytridiomycotina_X|Chytridiomycotina_X+sp.
X377	CGCCCGTCGCTACTACCGATTGAATGGCTTAGTGAGGCATCGGGACTGGCTCAGGGAGGTCGGCAACGACCACCCAGAGCCGGAAACTTTGTCAAACTTGGTCATTTAGAGGAAGTAAAAGTCGTAACAAGGTTTCC	95.62	Eukaryota|Opisthokonta|Fungi|Ascomycota|Pezizomycotina|Eurotiomycetes|Phaeomoniella|Phaeomoniella+chlamydospora
X378	CGCCCGTCGCTACTACCGATTGAATGGCTCAGTGAGGCCTTGGGACTGGCTCAGGAGGGTTGGCAACGACCCCCCAGAGCCGGAAACTTGGTCAAACCTTATCATTTAGAGGAAGGAGAAGTCGTAACAAGGTTTCC	96.35	Eukaryota|Opisthokonta|Fungi|Ascomycota|Pezizomycotina|Eurotiomycetes|Penicillium|Penicillium+crateriforme
X379	CGCCCGTCGCTACTACCGATGGAATGGATTAGTGAGCTGTGGGGATTCCCGCTCGCTGCAAGGCAAGCGGGGAGAACCACAACAAACTTGCTCATTTAGAGGAAGTAAAAGTCGTAACAAGGTCTCC	80.74	Eukaryota|Rhizaria|Cercozoa|Filosa-Sarcomonadea|Glissomonadida|Bodomorphidae|Bodomorpha|Bodomorpha+minima
X380	CGCCCGTCGCTCCTACCGATTGGGTGTGCTGGTGAAGTGTTCGGATTGGCAACAGCTGGTGGCAACACTGGTTGTAGTTGAAAAGATCATTGAACCCTCCCACCTAGAGGAAGGAGAAGTCGTAACAAGGTTTCC	94.07	Eukaryota|Archaeplastida|Chlorophyta|Chlorophyceae|Chlorophyceae_X|CW-Chlamydomonadales|Chloromonas|Chloromonas+augustae_var._ellipsoidea
X381	CGCCCGTCGCTACTACCGATTGAATGGCTTAGTGAGGCTTTCGGATTGGATCTTTGCAGCTGGCAACAGCAGCGAGGAACTGAAAAGTTATCCAAACTTGGTCATTTAGAGGAAGTAAAAGTCGTAACAAGGTTTCC	97.08	Eukaryota|Opisthokonta|Fungi|Mucoromycota|Mucoromycotina|Mucoromycotina_X|Mortierella|Mortierella+alpina
X382	CGCCCGTCGCTCCTACCGATTTCGAGTGATCCGGTGAACCTTTTGGACCGCGGTAAGTTTCGTGCTTATTGTGGGAAATCAAGTAAACCATATCACTTAGAGGAAGGAGAAGTCGTAACAAGGTTTCC	95.31	Eukaryota|Alveolata|Ciliophora|Spirotrichea|Hypotrichia|Holostichidae|Anteholosticha|Anteholosticha+sp.
X383	CGCCCGTCGCTACTACCGATTGAATGGCTTAGTGAGCTCTACGGACTGAGGCTGAACTGGGCAACTGGCGATGTCTTGGGAAGTAGATCAAACTTGATCATTTAGAGGAAGTAAAAGTCGTAACAAGGTTTCC	90.98	Eukaryota|Rhizaria|Cercozoa|Filosa-Thecofilosea|Tectofilosida|Pseudodifflugiidae|Pseudodifflugiidae_X|Pseudodifflugiidae_X+sp.
X384	CGCCCGTCGCTCCTACCGATTGGGTGTGCTGGTGAAGTGTTCGGATCGGCGGCAGCGGGCGGTTTCCGCCTGCTGCCGCTGAAAAGTTCATTAAACCCTCCCACCTAGAGGAAGGAGAAGTCGTAACAAGGTTTCC	94.85	Eukaryota|Archaeplastida|Chlorophyta|Trebouxiophyceae|Chlorellales|Chlorellales_X|Marvania|Marvania+sp.
X385	CGCCCGTCGCTACTACTGATTGAATGGTTTAGTGAGGTCCTCAGATTGGCTTCCGGCTAGTGGCAACGCTAATCGGATTACCGAGAAGAAGATCAAACTTGATCATTTAGAAGAAGTAAAAGTCGTAACAAGGTTTCC	98.55	Eukaryota|Opisthokonta|Metazoa|Platyhelminthes|Turbellaria|Lecithoepitheliata|Geocentrophora|Geocentrophora+sp.
X386	CGCCCGTCGCTACTACCGATTGAATGGCTTAGTGAGTCCTCCGGATTGGAGGCTATGTTCCGGCAACGGCACGCAGCTTTCGAGAAGTTGGGCAAACTTGGTCATTTAGAGGAAGTAAAAGTCGTAACAAGGTAACC	90.58	Eukaryota|Opisthokonta|Fungi|Chytridiomycota|Chytridiomycotina|Chytridiomycotina_X|Olpidium|Olpidium+brassicae
X387	CGCCCGTCGCTACTACCGATTGAATGGCTTAGTGAGGCCTCTGGATCTGCGCTGCGGCCCTCGGGCGGCGGGGTGTGAGAAACTGGTCAAACTTGGTCATTTAGAGGAAGTAAAAGTCGTAACAAGGTTTCC	86.36	Eukaryota|Opisthokonta|Fungi|Cryptomycota|Cryptomycotina|Cryptomycotina_X|Cryptomycotina_XX|Cryptomycotina_XX+sp.
X388	CGCCCGTCGCTACTACCGATGGAATGGATTAGTGAGCTGTGGGGATTTGTACACTTCGGTGTATAAAGAACCACATCAAACTTGCTCATTTAGAGGAAGTAAAAGTCGTAACAAGGTCTCC	78.1	Eukaryota|Rhizaria|Cercozoa|Filosa-Sarcomonadea|Glissomonadida|Allapsidae|Group-Te|Group_Te+sp.
X389	CGCCCGTCGCTCCTACCGATTGGGTGATCCGGTGAATTACTCGGACCAGGATAATTGCAGTTATGCTGCTGCTATTCTGGGAAGTCTTGTGAACCTTATCACTTAGAGGAAGGAGAAGTCGTAACAAGGTTTCC	86.03	Eukaryota|Alveolata|Dinophyta|Syndiniales|Dino-Group-II|Dino-Group-II-Clade-7|Dino-Group-II-Clade-7_X|Dino-Group-II-Clade-7_X+sp.
X390	CGCCCGTCGCTCCTACCGATTGAACGTGCTGGTGAAGTGTTCGGATTGGCAGCTGCTGGTGGCAACATTGGCAGTCGCTAAGAAGATCATTAAACCCTCCCGTTTAGAGGAAGGAGAAGTCGTAACAAGGTTTCC	89.63	Eukaryota|Archaeplastida|Chlorophyta|Chlorophyceae|Chlorophyceae_X|CW-Chlamydomonadales|CW-Chlamydomonadales_X|CW-Chlamydomonadales_X+sp.
X391	CGCCCGTCGTTACTACCGATTGAATGGTTTAGTGAGGCCGCCGGAGCGGGCGGCGGGGGGAGACCTCTGCGGCGCGCGAAGGCGGTCAAACTTGGTCATTTAGAGGAAGTACAAGTCGTAACAAGGTTTCC	83.7	Eukaryota|Opisthokonta|Fungi|Ascomycota|Saccharomycotina|Saccharomycetales|Candida|Candida+sp.
X392	CGCCCGTCGCTCCTACCGATTGAATGGTCCGGTGAAGTTTTCGGCTTGGTTTTCCGAGCGGCCTTCGGGTCGTTCGGTTTATATCGAAAAGATGCTCAAACTGGATCATTTAGAGGAAGTAAAAGTCGTAACAAGGTATTC	81.56	Eukaryota|Opisthokonta|Metazoa|Arthropoda|Chelicerata|Arachnida|Stylocellus|Stylocellus+sp.
X393	CGCCCGTCGCTACTACCGATTGAATGGTTTAGTGAGGTCCTCGGATTGTGGTCTTTGTTAGCGTCAAAACTGCACTGATCATGAGAAGACGATCGAACTTGATCATTTAGAGGAAGTAAAAGTCGTAACAAGGTTTCC	84.51	Eukaryota|Opisthokonta|Metazoa|Nemertea|Nemertea_X|Nemertea_XX|Oerstedia|Oerstedia+dorsalis
X394	CGCCCGTCGCTACTACCGATTGAATGGCTCAGTGAGGCTTTCGGACTGCCCCAGGGAGAGTGGCAACACTCACCCAGGGGCGGAAAGTTGTTCAAACTCGGTCATTTAGAGGAAGTAAAAGTCGTAACAAGGTTTCC	97.81	Eukaryota|Opisthokonta|Fungi|Ascomycota|Pezizomycotina|Leotiomycetes|Meliniomyces|Meliniomyces+variabilis
X395	CGCCCGTCGCTCCTACCGATTTTGAGTGATCCGGTGAACCTTCTGGACTGTGAGCAGGCTTGACCTGAGCGTGGGAAGTTAAGTAAACCTTATCACTTAGAGGAAGGAGAAGTCGTAACAAGGTTTCC	97.66	Eukaryota|Alveolata|Ciliophora|Colpodea|Colpodida|Grossglockneriidae|Pseudoplatyophrya|Pseudoplatyophrya+nana
X396	CGCCCGTCGCTCCTACCGATTGGGTGTGCTGGTGAAGTGTTCGGATCGGCTTCATCTGGTGGCAACACTGGGTGTCGCTGAAAAGATCATTAAACCCTCCCACCTAGAGGAAGGAGAAGTCGTAACAAGGTTTCC	99.26	Eukaryota|Archaeplastida|Chlorophyta|Chlorophyceae|Chlorophyceae_X|CW-Chlamydomonadales|Chloromonas|Chloromonas+reticulata
X397	CGCCCGTCGCTCCTACCGATTGAATGGTCCGGTGAGGCCTTCGGACTGGCTCAGGAACTTTGGAAACGAAGAGCCAGAGCTGGAAAGTTGTTCAAACTGGGTCATTTAGAGGAAGTAAAAGTCGTAACAAGGTTTCC	89.78	Eukaryota|Opisthokonta|Fungi|Ascomycota|Pezizomycotina|Eurotiomycetes|Coccidioides|Coccidioides+posadasii
X398	CGCCTGTCGCTACTACCGATTGTTACGTTTAGTGAGCACTTGGGATTGGCGTTTAGGAGCCGGCAACGGCACCTGATTGCTGAAAACTTGTGCAAACTTGGCGTAATAGAGGAAGTAAAAGTCATAACAAGGTTTCT	99.27	Eukaryota|Opisthokonta|Fungi|Basidiomycota|Ustilaginomycotina|Exobasidiomycetes|Rhodotorula|Rhodotorula+phylloplana
X399	CGCCCGTCGCTACTACCGATTGAATGGTTTAGTGAGATCTTTGGACCGGCGCAACACAGCTGTCTGACAGCAGTGATGCACTGGGAAGCTGATCAAACTTGATCATTTAGAGGAAGTAAAAGTCGTAACAAGGTTTCC	98.55	Eukaryota|Opisthokonta|Mesomycetozoa|Nucleariidea|Nucleariida|Nucleariidae_Nuclearia_1|Nuclearia|Nuclearia+thermophila
X400	CGCCCGTCGCTACTACCGATTGAATGGCTTAGTGAGGTTTCCGGATTGGCTTTGAGGAGCTGGCAACGGCACCTTGTCGCCGAGAAGTTACCCAAACTTGGTCATTTAGAGGAAGTAAAAGTCGTAACAAGGTTTCC	100	Eukaryota|Opisthokonta|Fungi|Basidiomycota|Agaricomycotina|Agaricomycetes|Cystofilobasidium|Cystofilobasidium+bisporidii
X401	CGCCCGTCGCTACTACCGATTGAATGGCTCAGTGAGGCCTTCGGACTGGCTCGAGGAGGTTGGCAACGACCACCTCAAGCCGGAAAGTTCGTCAAACTCGGTCATTTAGAGGAAGTAAAAGTCGTAACAAGGTCTCC	98.54	Eukaryota|Opisthokonta|Fungi|Ascomycota|Pezizomycotina|Dothideomycetes|Dothideomycetes_X|Dothideomycetes_X+sp.
X402	CGCCCGTCGCTACTACCGATTGAATGGATTAGTGAGCTTCAGGGATTGTTTTGAGATGGGGCAACCTATTTCAGAATGAAAACTGAATCAAACTTGCTCATTTAGAGGAAGTAAAAGTCGTAACAAGGTCTCC	86.13	Eukaryota|Rhizaria|Cercozoa|Filosa-Sarcomonadea|Glissomonadida|Allapsidae|Group-Te|Group_Te+sp.
X403	CGCCCGTCGCACCTACCGATTGAATGACTCGGTGAAAAATTGGGACTTATGATCAGGATGCTTCATTGCGTCTTGATTGCTAGAAACTCTTTTTAACCTTATCATTTAGAGGAAGGAGAAGTCGTAACAAGGTTTCC	85.4	Eukaryota|Stramenopiles|Stramenopiles_X|Oomyceta|Oomyceta_X|Oomyceta_XX|Hyaloperonospora|Hyaloperonospora+parasitica
X404	CGCCCGTCGCTCCTACCGATTGGGTGTGCTGGTGAAGTGTTCGGATTGGAGACTTTGGCTGGCAACAGTTGTGGTCTCCGAGAAGTTCATTAAACCCTCCCACCTAGAGGAAGGAGAAGTCGTAACAAGGTTTCC	93.33	Eukaryota|Archaeplastida|Chlorophyta|Chlorophyceae|Chlorophyceae_X|CW-Chlamydomonadales|Carteria|Carteria+sp.
X405	CGCCCGTCGCTACTACCGATTGAATGGCTTAGTGAGGCCTCCGGATTGAGTGTGACGCCGCAAGGTGTTGCATTTGAAAAGTTGGTCAAACTTGGTCATTTAGAGGAAGTAAAAGTCGTAACAAGGTTTCC	89.63	Eukaryota|Opisthokonta|Fungi|Cryptomycota|Cryptomycotina|Cryptomycotina_X|Cryptomycotina_XX|Cryptomycotina_XX+sp.
X406	CGCCCGTCGCTACTACCGATTGAATGGCTCAGTGAGGTTTTCGGACTGGCCCAGGGATGGCGGCAACGCCAACCCAGGGCCGGAAAGTTGCCCAAACTCGGTCATTTAGAGGAAGTAAAAGTCGTAACAAGGTTTCC	99.27	Eukaryota|Opisthokonta|Fungi|Ascomycota|Pezizomycotina|Leotiomycetes|Leotiomycetes_X|Leotiomycetes_X+sp.
X407	CGCCCGTCGCACCTACCGATTGAATGGTTCGGTGAAAATCTCGGACTGTGGTAAGAACGCCTTCGGGCGATCTTACTGTAGGAAGTTATTTAAACCTCATCATTTAGAGGAAGGTGAAGTCGTAACAAGGTTTCC	94.81	Eukaryota|Stramenopiles|Stramenopiles_X|Chrysophyceae-Synurophyceae|Synurales|Synurales_X|Mallomonas|Mallomonas+akrokomos
X408	CGCCCGTCACACCATGGGAGTGGGTTGCACCAGAAGTAGCTAGTCTAACCTTCGGGAGGACGGTTACCACGGTGTGATTCATGACTGGGGTGAAGTCGTAACAAGGTAGCC	60.87	Eukaryota|Excavata|Metamonada|Parabasalia|Trichomonadida|Pseudotrichonympha-clade|Pseudotrichonympha|Pseudotrichonympha+sp.
X409	CGCCCGTCGCTCCTACCGATTGAGTGATCCGGTGAATTATTCGGACCCTGGTTGAGCCAGTTTCTGAGCCCATCTGGGGGAAGTTTTGTGAACCTTATCACTTAGAGGAAGGAGAAGTCGTAACAAGGTTTCC	87.22	Eukaryota|Alveolata|Dinophyta|Dinophyceae|Dinophyceae_X|Dinophyceae_XX|Takayama|Takayama+pulchellum
X410	CGCCCGTCGCTCCTACCGATTGAGTGATCCGGTGAATAATTCGGACTGCAGCGGTGTTCAGTTCCTGGATGCCGCAGTGGGAAGCTTAGTGAACCTTATCACTTAGAGGAAGGAGAAGTCGTAACAAGGTTTCC	94.78	Eukaryota|Alveolata|Dinophyta|Dinophyceae|Dinophyceae_X|Dinophyceae_XX|Prorocentrum|Prorocentrum+triestinum
X411	CGCCCGTCGCTCCTACCGATTGAATGGTCCGGTGAAGTTTTCGGACTGGCCCAGGGAGAGTGGCAACACTCACCCAGGGCCGGAAAGTTGTTCAAACTTGGTCATTTAGAGGAAGTAAAAGTCGTAACAAGGTTTCC	95.62	Eukaryota|Opisthokonta|Fungi|Ascomycota|Pezizomycotina|Leotiomycetes|Meliniomyces|Meliniomyces+variabilis
X412	CGCCCGTCGCTACTACCGATTGGAAGTTTTAGTGAGGCATTTGGACCTGCTGTCTCAAGGAAGGGGCAACTCTTCCGTGACGGCGGGGAAGTCTGTCGAACTCAAATTTCTAGAGGAAGTAAAAGTCGTAACAAGGTTTCC	78.01	Eukaryota|Opisthokonta|Metazoa|Arthropoda|Crustacea|Maxillopoda|Ive|Ive+sp.
X413	CGCCCGTCGCTCCTACCGATTGGGTGTGCTGGTGAAGTGTTCGGATCGGGGGCCACGGTTGGCAACAGCTGAGGCAACTGAGAAGTTCATTAAACCCTCCCACCTAGAGGAAGGAGAAGTCGTAACAAGGTTTCC	91.11	Eukaryota|Archaeplastida|Chlorophyta|Chlorophyceae|Chlorophyceae_X|Sphaeropleales|Westella|Westella+botryoides
X414	CGCCCGTCGCACCTACCGATTGAATGATTCGGTGAAACTTTCGGACCGTGGAAAGGACACCTCGGTGACCTTTACGTGGGAAGTTATTTAAACCTCATCATTTAGAGGAAGGTGAAGTCGTAACAAGGTTTCC	93.98	Eukaryota|Stramenopiles|Stramenopiles_X|Chrysophyceae-Synurophyceae|Chrysophyceae-Synurophyceae_X|Clade-C|Epipyxis|Epipyxis+aureus
X415	CGCCCGTCGCTCCTACCGATTTCGAGTGATCCGGTGAACCTTTTGGACCGCGCTGAGCTTCGTGCTTGGTGTGGGAAATCAAGTAAATCTTATCACTTAGAGGAAGGAGAAGTCGTAACAAGGTTTCC	95.31	Eukaryota|Alveolata|Ciliophora|Spirotrichea|Hypotrichia|Oxytrichidae|Hemiurosoma|Hemiurosoma+terricola
X416	CGCCCGTCGCTCCTACCGATTGAATGGTCCGGTGAAGTTTTCGGATTGTTGGAAACTGATTGGCAACAGTCGGTTTCCGACGAGAAGTTGGGCAAACTTGGTCGTTTAGAGGAAGTAAAAGTCGTAACAAGGTTTCC	91.97	Eukaryota|Opisthokonta|Fungi|Mucoromycota|Mucoromycotina|Mucoromycotina_X|Umbelopsis|Umbelopsis+sp.
X417	CGCCCGTCGCTACTACCGATTGAATGGTTCAGTGAGGTCTTCGGACCGTGGCTCGGCGGGTGGCAACACCGGCCTTGCCGCGGGAAGTTGAACGAACTCGATCATTTAGAGGAAGTAAAAGTCGTAACAAGGTTTCC	89.78	Eukaryota|Opisthokonta|Mesomycetozoa|Ichthyosporea|Ichthyosphonida|Ichthyophonidae_Amoebidianae|Ichthyophonidae_Amoebidianae_X|Ichthyophonidae_Amoebidianae_X+sp.
X418	CGCCCGTCGCTACTACCGATTGAATGGCTTAGTGAGATCTCCGGATTGGCTTTGGGAAGCTGGCAACGGCCTCCTATTGCTGAGAAGCTGATCAAACTTGGTCATTTAGAGGAAGTAAAAGTCGTAACAAGGTTTCC	100	Eukaryota|Opisthokonta|Fungi|Basidiomycota|Agaricomycotina|Tremellomycetes|Cryptococcus|Cryptococcus+aerius
X419	CGCCCGTCGCTCCTACCGATTGAATGGTCCGGTGAGTCCTTTGGATTGTTGGAAACTGATTGGCAACAGTCGGTTTCCGACGAGAAGTTGGGCAAACTTGGTCGTTTAGAGGAAGTAAAAGTCGTAACAAGGTTTCC	95.62	Eukaryota|Opisthokonta|Fungi|Mucoromycota|Mucoromycotina|Mucoromycotina_X|Umbelopsis|Umbelopsis+sp.
X420	CGCCCGTCGCTACTACCGATTGAATGGCTTAGTGAGGCCTTCGGATCGAGTTCAATGACCGCAAGGCCGTTGAATTTGAAAAGTTGGACAAACTTGGTCATTTAGAGGAAGTAAAAGTCGTAACAAGGTTTCC	89.63	Eukaryota|Opisthokonta|Fungi|Cryptomycota|Cryptomycotina|Cryptomycotina_X|Cryptomycotina_XX|Cryptomycotina_XX+sp.
X421	CGCCCGTCGCTACTACCGATTGAATGGATTAGTGAGCTCCAGGGATTGGTGGATCGGATTTTATCTGATTCATCGAAAACTGGATCAAACTTGCTCATTTAGAGGAAGTAAAAGTCGTAACAAGGTTTCC	86.23	Eukaryota|Rhizaria|Cercozoa|Filosa-Sarcomonadea|Cercomonadida|Cercomonadidae|Cercomonas|Cercomonas+parincurva
X422	CGCCCGTCGCACCTACCGATTGAATGATTCGGTGAAACTTTCGGACCGTGGACAGGACGCTCTCGGGCGACTTGACCGTGGGAAGTTATTTAAACCTCATCATTTAGAGGAAGGTGAAGTCGTAACAAGGTTTCC	100	Eukaryota|Stramenopiles|Stramenopiles_X|Chrysophyceae-Synurophyceae|Chrysophyceae-Synurophyceae_X|Clade-C|Spumella|Spumella+sp.
X423	CGCCTGTCGTTACTACCGATTGAATGGCTTAGTGAGTCCTTGGGATTGGCCGTCGCGAGCCCGCAAGGGCACATGACGGCTGAAAACTTGGGCAAACTTGGTCATTTAGAGGAAGTACAAGTCATAACAAGGTTTCT	100	Eukaryota|Opisthokonta|Fungi|Basidiomycota|Ustilaginomycotina|Exobasidiomycetes|Exobasidiomycetes_X|Exobasidiomycetes_X+sp.
X424	CGCCCGTCGCTCCTACCGATTGAATGGTCCGGTGAAGTTTTCGGCTTGGTTTTTCCAGTGGCCTTCGGGTCATTCGGATTATATCGAAAAGATGTTCAAACTGGATCATTTAGAGGAAGTAAAAGTCGTAACAAGGTATTC	78.87	Eukaryota|Opisthokonta|Metazoa|Cnidaria|Cnidaria_X|Anthozoa|Protodendron|Protodendron+sp.
X425	CGCCCGTCGCTACTACCGATTGAATGGCTTAGTGAGGACTTGGGAGAGTACATCGGGGAGCCAGCAATGGCACCCTGACGGCTCAAACTCTTACAAACTTGGTCATTTAGAGGAAGTAAAAGTCGTAACAAGGTATCT	86.23	Eukaryota|Opisthokonta|Fungi|Basidiomycota|Agaricomycotina|Agaricomycetes|Trametes|Trametes+versicolor
X426	CGCCCGTCGCTACTACCGATTGAATGATTTAGTGAGGTCTTCGGACTGGCTGTCGAGACTGTCGTAAGACGGTTTCGTGCGGTTGGGAAGACGACCAAACTGGTTCATTTAGAGGAAGTAAAAGTCGTAACAAGGTTTCC	95	Eukaryota|Opisthokonta|Metazoa|Tardigrada|Tardigrada_X|Tardigrada_XX|Richtersius|Richtersius+coronifer
X427	CGCCCGTCGCTCCTACCGATTTCGAATGATCCGGTGAACCTTCTGGAGTGGAGTGGTCCTCGTGGCCGCATCGCGAAGTTCATTAAACCTTATCATTTAGAGGAAGGAGAAGTCGTAACAAGGTTTCC	87.5	Eukaryota|Alveolata|Ciliophora|Oligohymenophorea|Scuticociliatia|Loxocephalidae|Cardiostomatella|Cardiostomatella+vermiformis
X428	CGCCCGTCGCTCCTACCGATTGAATGGTCCGGTGAAGTTTTCGGATCGCGGCGACGCCGGCGGCGAACCGCAGGCGACGTTGTGAGAAGTTCATTAAACCTTATCATTTAGAGGAAGGAGAAGTCGTAACAAGGTTTCC	97.12	Eukaryota|Archaeplastida|Streptophyta|Embryophyceae|Embryophyceae_X|Embryophyceae_XX|Anthoceros|Anthoceros+agrestis
X429	CGCCCGTCGCTACTACCGATGTATTACTTGGTGAAGCCTAGGGAAGTGGCCTTTTAGGCTGCTGAACTGGGATAAACTAAGTGATGTAGAGGAAGTAAAAGTCGTAACAAGGTTTCC	77.31	Eukaryota|Alveolata|Dinophyta|Syndiniales|Dino-Group-II|Dino-Group-II-Clade-10-and-11|Dino-Group-II-Clade-10-and-11_X|Dino-Group-II-Clade-10-and-11_X+sp.
X430	CGCCCGTCGCTTCAACCGATTGAACGGTCCGGCGAATTCCCGCGATTGTCCGTTTTCATATTTTGATCGCGGTGCAAGAACGGGCGTAAGCTTTATTGTTTAGAGGATGAAGAAGTCGTAACACGGTATCC	74.81	Eukaryota|Archaeplastida|Chlorophyta|Trebouxiophyceae|Chlorellales|Chlorellales_X|Chlorellales_XX|Chlorellales_XX+sp.
X431	CGCCCGTCGCTACTACCGATTGAATGGCTTAGTGAGTTTCACGGATTGTCGTCTGTTGCTGGTCTCCAGTGACAAGCGATGAGAAGTGAATCAAACTTGATCATTTAGAGGAAGTAAAAGTCGTAACAAGGTTTCC	94.12	Eukaryota|Rhizaria|Cercozoa|Filosa-Granofilosea|Limnofilida|Limnofilidae|Limnofila|Limnofila+anglica
X432	CGCCCGTCGCTACTACCGATTGAATGGCTTAGTGAGGCCTTTGGATCAGCCGAGGGGGGGAGGAGACTCTTTCCTGGATGGCGGGAGAAATTGGACAAACTTGGTCATTTAGAGGAAGTAAAAGTCGTAACAAGGTTTCC	85.71	Eukaryota|Opisthokonta|Fungi|Ascomycota|Saccharomycotina|Saccharomycetales|Pichia|Pichia+sp.
X433	CGCCCGTCGCTCCTACCGATTTCGAATTACTCGGTGAACCTTCTGGAGTGGAGTGGCTTTCACGAGTCGCCCCGCGAAGTTAAGTAAACCTTATCATTTAGAGGAAGGAGAAGTCGTAACAAGGTTTCC	86.82	Eukaryota|Alveolata|Ciliophora|Oligohymenophorea|Scuticociliatia|Cyclidiidae|Boveria|Boveria+subcylindrica
X434	CGCCCGTCGCTCCTACCGATTGAATGGTCCGGTGAAGTTTTCGGACTGGCCCAGGGAGGGTGGCAACACCCACCCAAGGCCGGAAAGTTGTTCAAACTTGGTCATTTAGAGGAAGTAAAAGTCGTAACAAGGTTTCC	93.43	Eukaryota|Opisthokonta|Fungi|Ascomycota|Pezizomycotina|Leotiomycetes|Neocudoniella|Neocudoniella+radicella
X435	CGCCCGTCGCTACTACCGATTGAATGGCTTAGTGAGACCTCCGGATTGGCTTTGGGGAGTCGGCAACGACACCCTATCGCTGAGAAGCTGGTCAAACTTGGTCATTTAGAGGAAGTAAAAGTCGTAACAAGGTTTCC	97.81	Eukaryota|Opisthokonta|Fungi|Basidiomycota|Agaricomycotina|Agaricomycetes|Campanella|Campanella+subdendrophora
X436	CGCCCGTCGCTTCTACCGATTGAATTTCTCGATGAGCTGTAAGGAGAATAGCCTTTCTTCGGAGAGGTGGTTCAAATTACATCAAATCTCGAAATTTAGAGGAAGAAGAAGTCGTAACAAGGTAACC	80.62	Eukaryota|Amoebozoa|Lobosa|Lobosa_X|Himatismenida|Cochliopodiidae|Cochliopodium|Cochliopodium+bilimbosum
X437	CGCCCGTCGCTCCTACCGATTGAATGGTCCGGTGAAGTGTTCGGATCGCGGTGACGTGGGCGGTTCGCTGCCCGCGACATTGCGAGAAGTCCACTGAACCTTATCATTTAGAGGAAGGAGAAGTCGTAACAAGGTTTCC	97.84	Eukaryota|Archaeplastida|Streptophyta|Embryophyceae|Embryophyceae_X|Embryophyceae_XX|Calceolaria|Calceolaria+integrifolia
X438	CGCCCGTCGCTACTACCGATTGAATGGCTCAGTGAGGCCTTCGGACTGGTCCAGGGAGGTCGGCAACGACCACCCAGGACCGGAAAGTTGGTCAAACTTGGTCATTTAGAGGAAGTAAAAGTCGTAACAAGGTCTCC	97.81	Eukaryota|Opisthokonta|Fungi|Ascomycota|Pezizomycotina|Dothideomycetes|Lophium|Lophium+mytilinum
X439	CGCCCGTCGCACCTACCGATTGAATGATTCGGTGAAAATCTCAGACCGAAGCGAGGATACCCTCGGGTGACCTTTTTTTGGGAAGTTATTTAAACCTCATCATTTAGAGGAAGGTGAAGTCGTAACAAGGTTTCC	91.85	Eukaryota|Stramenopiles|Stramenopiles_X|Chrysophyceae-Synurophyceae|Chrysophyceae-Synurophyceae_X|Clade-E|Chromulina|Chromulina+chionophila
X440	CGCCCGTCGCACCTACCGATTGAATGATCCGGTGAATTTTTCGGACCGTGGCTGAGACACTTTCGGGTGACTTGATCGTGGGAAGTTATTTAAACCTTATCATTTAGAGGAAGGTGAAGTCGTAACAAGGTTTCC	96.3	Eukaryota|Stramenopiles|Stramenopiles_X|Chrysophyceae-Synurophyceae|Chrysophyceae-Synurophyceae_X|Clade-C|Clade-C_X|Clade-C_X+sp.
X441	CGCCCGTCGATACTACCGATTGAATGGCTTAGTGAGGCCTTTGGAGGCGGCGCACGCGCTGGCGAAATTGGACAAACTTGGTCATTTAGAGGAAGTAAAAGTCGTAACAAGGTTTCC	84.73	Eukaryota|Opisthokonta|Fungi|Cryptomycota|Cryptomycotina|Cryptomycotina_X|Cryptomycotina_XX|Cryptomycotina_XX+sp.
X442	CGCCCGTCGCTCCTACCGATTGGGTGTGCTGGTGAAGTGTTCGGATTGGCGACCTCGGTTGGCAACAGTTGAGGTCGCCGAGAAGTTCATTAAACCCTCCCACCTAGAGGAAGGAGAAGTCGTAACAAGGTTTCC	93.33	Eukaryota|Archaeplastida|Chlorophyta|Chlorophyceae|Chlorophyceae_X|Sphaeropleales|Scenedesmus|Scenedesmus+rotundus
X443	CGCCCGTCGTTGCTACCGATGGCATTGGGATAGAAACATGTGGAGAATGGACAAGCGCCTATCAAAGCTGGGTGATGTTCCTCTGCTAGAGGAAGCAAAAGTCGTAACAAGGTTGCT	94.02	Eukaryota|Excavata|Discoba|Euglenozoa|Euglenida|Euglenales|Euglena|Euglena+mutabilis
X444	CGCCCGTCGCTCCTGCCGGTTCCACTGATGGTGAAGCGTGGAGACTGGGGCCGCCCGGGTGGTTCGCCACCCGTCGGCCCGGGGAACCACGTTGAACCCTTAGTTGACAAGGAAGGAGAAGTCGTAACAAGGTTTCC	73.19	Eukaryota|Archaeplastida|Chlorophyta|Chlorophyceae|Chlorophyceae_X|Chaetophorales|Aphanochaete|Aphanochaete+sp.
X445	CGCCCGTCGCTCCTACCGATTGGGTGTGCTGGTGAAGCGTTCGGATTGGCGTTAGTGGGCGGTTTTCCGCCTCCTCTCGCTGAGAAGTTCGTTAAACCCTCCCACCTAGAGGAAGGAGAAGTCGTAACAAGGTTTCC	99.27	Eukaryota|Archaeplastida|Chlorophyta|Trebouxiophyceae|Microthamniales|Microthamniales_X|Trebouxia|Trebouxia+arboricola
X446	CGCCCGTCGCTCCTACCGATACCGGGTGATAAGGTGAACCTTTTGGACCGCTTGCCGGAAAAATAAGTAAACCCTCTCACCTAGAGGAAGGAGAAGTCGTAACAAGGTTTCC	93.75	Eukaryota|Alveolata|Ciliophora|Litostomatea|Trichostomatia|Balantidiidae|Balantidium|Balantidium+coli
X447	CGCCCGTCGCTACTACCGATTGAATGGTTTAGCAAGGTACTCGGATTGGTCTCTGTCTTGCACGCAAGTGCGAGACTGGGTGCCGAGAAGAAGGCCAAACTTGATCATTTAGAGGAAGTAAAAGTCGTAACAAGGTTTCC	95	Eukaryota|Opisthokonta|Metazoa|Platyhelminthes|Turbellaria|Catenulida|Stenostomum|Stenostomum+sp.
X448	CGCCCGTCGCTACTACCGATTGAATGGCTTAGTGAGGCCTCCGGATTGGCATTAAGCAGCCGGCAACGGCAGTTTTTTGCTGAGAAGCTGGACAAACTTGGTCATTTAGAGGAAGTAAAAGTCGTAACAAGGTTTCC	94.89	Eukaryota|Opisthokonta|Fungi|Basidiomycota|Agaricomycotina|Tremellomycetes|Trichosporonales|Trichosporonales+sp.
X449	CGCCCGTCGCTCCTACCGATTTTGAGTGATCCGGTGAACCTTCTGGACTGTGGCCAGGCTTGACCTGGTTGTGGGAAGTTAAGTAAACCTTATCACTTAGAGGAAGGAGAAGTCGTAACAAGGTTTCC	100	Eukaryota|Alveolata|Ciliophora|Colpodea|Colpodida|Colpodidae|Bresslaua|Bresslaua+vorax
X450	CGCCCGTCGCTACTACCGATTGAATGGTTTAGTGAGGTCTCGGGACTGGCCGGATGAGGTTGGCAACAACTACGTTTGGTCGGGAACTTGATCAAACTTGATCATTTAGAGGAAGTAAAAGTCGTAACAAGGTTTCC	89.05	Eukaryota|Opisthokonta|Choanoflagellida|Choanoflagellatea|Acanthoecida|Acanthoecidae_Group_G|Savillea|Savillea+micropora
X451	CGCCCGTCGCTACTACCGATTGAATGGCTTAGTGAGGTCTTCGAATTGGCTTTGGTGAGTCGGCAACGACACGCTATCGCTGAGAAGTTCATTAAACCTTATCATTTAGAGGAAGGAGAAGTCGTAACAAGGTTTCC	90.51	Eukaryota|Opisthokonta|Fungi|Basidiomycota|Agaricomycotina|Agaricomycetes|Rhizoctonia|Rhizoctonia+sp.
X452	CGCCCGTCGCTCCTACCGATTTTGAGTGATCCGGTGAACCTTCTGGACTGTAGCTGAGCTTGACTCAGTTGTAGGAAGTTCATTAAACCTTATCATTTAGAGGAAGGAGAAGTCGTAACAAGGTTTCC	94.53	Eukaryota|Alveolata|Ciliophora|Colpodea|Colpodida|Bryophryidae|Bryophrya|Bryophrya+gemmea
X453	CGCCCGTCGCTCCTACCGATTGGATGTGCTGGTGAAGCTCTCGGACTGGCGGCAGCCAGCGGTTCTCCGCCGACTGTCGCCGGGAAGTCAGTTAAACCCTCCCATCTAGAGGAAGGAGAAGTCGTAACAAGGTCTCC	92.7	Eukaryota|Archaeplastida|Chlorophyta|Trebouxiophyceae|Watanabea-Clade|Watanabea-Clade_X|Pseudochlorella|Pseudochlorella+sp.
X454	CGCCCGTCGCTCCTACCGATTGAATGGTCCGGTGAAGTTTTCGGATCGCGGCGACGCCTGCGGTTCGCCGCCGGCGACGTTGTGAGATGCTCAAACTGGATCATTTAGAGGAAGTAAAAGTCGTAACAAGGTATTC	91.37	Eukaryota|Archaeplastida|Streptophyta|Embryophyceae|Embryophyceae_X|Embryophyceae_XX|Sphagnum|Sphagnum+recurvum
X455	CGCCCGTCGCTACTACCGATTGAATGGATTAGTGAGCTTCACGAATTGTGGCGTGGGTTTTTAATTCACGTTACGAGAAGTGAATCAAACTTGCTCATTTAGAGGAAGTAAAAGTCGTAACAAGGTTTCC	87.22	Eukaryota|Rhizaria|Cercozoa|Filosa-Sarcomonadea|Glissomonadida|Sandonidae|Clade-N/F-A|Clade_N/F-A+sp.
X456	CGCCCGTCGCTACTACCGATTGAATGGCTTAGTGAGGCCTCCAGATTAGCTATTGGGAGCTCGCGAGAGCACCTGACTGCTGAGAAGTTCATTAAACCTTATCATTTAGAGGAAGGAGAAGTCGTAACAAGGTTTCC	91.24	Eukaryota|Opisthokonta|Fungi|Basidiomycota|Pucciniomycotina|Microbotryomycetes|Rhodotorula|Rhodotorula+graminis
X457	CGCCCGTCGCTCCTACCGATTGAATGGTCCGGTGAAGTTTTCGGATCGCGGCGACGCCTGCGGTTCGCCGCCGGCGACGTTGTGAGAACTATGGCAAACTAGGCTATTTAGAGGAAGTAAAAGTCGTAACAAGGTTTCC	89.93	Eukaryota|Archaeplastida|Streptophyta|Embryophyceae|Embryophyceae_X|Embryophyceae_XX|Sphagnum|Sphagnum+recurvum
X458	CGCCCGTCGCTACTACCGATTGAATGGCTAAGTGAGGCCTCCGGACTGGCTCAGGGAGGTCGGCAACGACCACCCAGAGCCGGAAAGTTGTCCAAACTTGGTCATTTAGAGGAAGTAAAAGTCGTAACAAGGTTTCC	97.81	Eukaryota|Opisthokonta|Fungi|Ascomycota|Pezizomycotina|Leotiomycetes|Leotiomycetes_X|Leotiomycetes_X+sp.
X459	CGCCCGTCGCTCCTACCGATTTTGAGTGATCCGGTGAACCTTTTGGACTGCGATCTGGTCTCGTGCCAGAATGTGAGAAGTTCATTAAACCTTATCATTTAGAGGAAGGAGAAGTCGTAACAAGGTTTCC	93.85	Eukaryota|Alveolata|Ciliophora|Colpodea|Bursariomorphida|Bryometopidae|Bryometopus|Bryometopus+sphagni
X460	CGCCCGTCGCTCCTACCGATTGAATGGTCCGGTGAAGTTTTCGGATCGCGGCGACGCCTGCGGTTCGCCGCCGGCGACGTTGTGAGAAGTTCATTAAACCCGGTCATTTAGAGGAAGTAAAAGTCGTAACAAGGTCTCC	95.68	Eukaryota|Archaeplastida|Streptophyta|Embryophyceae|Embryophyceae_X|Embryophyceae_XX|Sphagnum|Sphagnum+recurvum
X461	CGCCCGTCGCTCCTACCGATTGAATGGTCCGGTGAAGTTTTCGGATCGCGGCGACGCCGGCGGTTCGCCGCCGGTGTCGCTGTGAGAAGTTCATTAAACCTTATCATTTAGAGGAAGGAGAAGTCGTAACAAGGTTTCC	100	Eukaryota|Archaeplastida|Streptophyta|Embryophyceae|Embryophyceae_X|Embryophyceae_XX|Pottia|Pottia+truncata
X462	CGCCCGTCGCTACTACCGATTGAATGGCTTAGTGAGATCTCCGGATTGGCGTTGAGGAGCCGGCAACGGCACCTCTTGGCCGAGAAGCTGATCAAACTTGGTCATTTAGAGGAAGTAAAAGTCGTAACAAGGTTTCC	99.27	Eukaryota|Opisthokonta|Fungi|Basidiomycota|Agaricomycotina|Tremellomycetes|Trimorphomyces|Trimorphomyces+papilionaceus
X463	CGCCCGTCGCTCCTACCGATTGAATGGTCCGGTGAAGTTTTCGGATCGCGGCGACGCCTGCGGTTCGCCGCCGGCGACGTTGTGAGAAGTTATTTAAACCTCATCATTTAGAGGAAGGTGAAGTCGTAACAAGGTTTCC	97.12	Eukaryota|Archaeplastida|Streptophyta|Embryophyceae|Embryophyceae_X|Embryophyceae_XX|Sphagnum|Sphagnum+recurvum
X464	CGCCCGTCGCTACTACCGATTGAATGGTTTAGTGAGATCTCCGGACTGAGGTACTGCAGCTGGGAACAGCAGTGGTATCTTGGGAAGCTGCTCAAACTTGATCATTTAGAGGAAGTAAAAGTCGTAACAAGGTATCC	90	Eukaryota|Opisthokonta|Opisthokonta_X|Freshwayer_Opisthokonta|Freshwayer_Opisthokonta_X|Freshwayer_Opisthokonta_XX|Freshwayer_Opisthokonta_XXX|Freshwayer_Opisthokonta_XXX+sp.
X465	CGCCCGTCGCTACTACCGATTGAATGGCTCAGTGAGGCCTTGGGATTGGCTTAGGAGGGTTGGCAACGACCCCCCAGAGCCGAAAACTTGGTCAAACCTTATCATTTAGAGGAAGGAGAAGTCGTAACAAGGTTTCC	95.62	Eukaryota|Opisthokonta|Fungi|Ascomycota|Pezizomycotina|Eurotiomycetes|Penicillium|Penicillium+chrysogenum
X466	CGCCCGTCGCTGCTACCGATTGGGTTTTACAGTTACGCGTTCGGAGGATGGTGCTTTCGGATCTTCACGGGTTCGGGGCATCGTCCGAAGTTCTAATTACTGTACGGCCTAGAGGAAGCAGAAGTCGTAACAAGGTAATC	83.22	Eukaryota|Amoebozoa|Conosa|Mycetozoa-Myxogastrea|Stemonitales-Physarales|Stemonitales-Physarales_X|Lamproderma|Lamproderma+sauteri
X467	CGCCCGTCGCTCCTACCGGTTCTGCGGCTGGTGAATCGGAGGGAGGGCCGCTGGTCGGTGGTTCGCCACCTGCCTACGGTCCGAACTCCCTTGAACCCTCTGCCGACAAGGAAGGAGAAGTCGTAACAAGGTCTCC	75.18	Eukaryota|Archaeplastida|Chlorophyta|Trebouxiophyceae|Microthamniales|Microthamniales_X|Trebouxia|Trebouxia+usneae
X468	CGCCCGTCGCTCCTACCGATTGGATGTGCTGGTGAAATGTTGGGATTGGCGGCATCGAGCGGTTCGCTGCTTTGTGCTGCCGAGAACTTCATTAAACCCTCCCATCTAGAGGAAGGAGAAGTCGTAACAAGGTTTCC	91.24	Eukaryota|Archaeplastida|Chlorophyta|Trebouxiophyceae|Trebouxiophyceae_X|Trebouxiophyceae_XX|Choricystis|Choricystis+sp.
X469	CGCCCGTCGCTCCTACCGATACCGGGTGATCCGGTGAACCTTTTGGACCGAATTTCGGGAAAATAAGTAAACCTAATCACCTAGAGGAAGGAGAAGTCGTAACAAGGTTTCC	96.43	Eukaryota|Alveolata|Ciliophora|Litostomatea|Haptoria|Spathidiidae|Arcuospathidium|Arcuospathidium+sp.
X470	CGCCCGTCGCTACTACCGATTGGATGGTCCGGTGAGAATTTCGGATCGTGATACTTCGCCCTTCACTGGGCAAGGTGTCGTGAGAAGTTGTTCAAACCTTATTATCTAGAGGAAGTAAAAGTCGTAACAAGGTTTCC	94.16	Eukaryota|Stramenopiles|Stramenopiles_X|MAST|MAST-19|MAST-19_X|MAST-19_XX|MAST-19_XX+sp.
X471	CGCCCGTCGCTACTACCGATTGAATGTTTTAGTGAGATCTTCGGCTTGGTTTTCCGAGCGATCTTCGGATCGTTCGGTTTATATCGAAAAGATGCTCAAACCTTATCATTTAGAGGAAGGAGAAGTCGTAACAAGGTTTCC	82.27	Eukaryota|Opisthokonta|Metazoa|Arthropoda|Chelicerata|Arachnida|Stylocellus|Stylocellus+sp.
X472	CGCCCGTCGCTACTACCGATTGAATGTTTTAGTGAGATCTTCGGCTTGGTTTTCCCAGCGATCTTCGGGTTGTTAGGTTTATATCGAAAAGATGCTCAAACTGGATCATTTAGAGGAAGTAAAAGTCGTAACAAGGTATTC	81.56	Eukaryota|Opisthokonta|Metazoa|Arthropoda|Chelicerata|Arachnida|Stylocellus|Stylocellus+sp.
X473	CGCCCGTCGCTACTACCGATTGAATGGCTTAGTGAGGCGTCGGGACTGGCTCAGGGAGGTCGGCAACGACCACCCAGAGCCGGAAACTTCGTCAAACTTGGTCATTTAGAGGAAGTAAAAGTCGTAACAAGGTTTCC	96.35	Eukaryota|Opisthokonta|Fungi|Ascomycota|Pezizomycotina|Lecanoromycetes|Placopsis|Placopsis+gelida
X474	CGCCCGTCGCTACTACCGATTGAATGGCTCAGTGAGGTTTTCGGACTGGCCCAGGGATGGCGGCAACGCCAACCCAGGGCCGGAAAGTTGCCCAAACTCGGTCATTTAGAGGAAGGAGAAGTCGTAACAAGGTTTCC	97.81	Eukaryota|Opisthokonta|Fungi|Ascomycota|Pezizomycotina|Leotiomycetes|Leotiomycetes_X|Leotiomycetes_X+sp.
X475	CGCCCGTCGCTCCTACCGATTGGGTGTGCTGGTGAAGTGTATGGATTGGCCTTAGCTGGTGGCAACACTGGCTTTGGCCGAGAAGTTCATTAAACCTTATCATTTAGAGGAAGGAGAAGTCGTAACAAGGTTTCC	91.11	Eukaryota|Archaeplastida|Chlorophyta|Chlorophyceae|Chlorophyceae_X|Sphaeropleales|Kirchneriella|Kirchneriella+aperta
X476	CGCCCGTCGCTACTACCGATTGAATGGCTTAGTGAGGCGTTCGGACTGGCTCAGGGAGGTCGGCAACGACCACCCAGAGCCGGAAAGTTCGTCAAACTTGGTCATTTAGAGGAAGTAAAAGTCGTAACAAGGTTTCC	98.54	Eukaryota|Opisthokonta|Fungi|Ascomycota|Pezizomycotina|Lecanoromycetes|Placopsis|Placopsis+gelida
X477	CGCCCGTCGCTACTACCGATTGAATGGCTCAGTGAGGCTTTCGGACTGGCCCAGGGAGAGTGGCAACACTCACCCAGGGCCGGAAAGTTGTTCAAACCTTATCATTTAGAGGAAGGAGAAGTCGTAACAAGGTTTCC	96.35	Eukaryota|Opisthokonta|Fungi|Ascomycota|Pezizomycotina|Leotiomycetes|Meliniomyces|Meliniomyces+variabilis
X478	CGCCCGTCGCTACTACCGATTGAATGGCTCAGTGAGGCCTTCGGACTGGCTTAGGGAGGTTGGCAACGACCACCTTGAGCCGGAAAGTTCGTCAAACTCGGTCATTTAGAGGAAGTAAAAGTCGTAACAAGGTTTCC	100	Eukaryota|Opisthokonta|Fungi|Ascomycota|Pezizomycotina|Dothideomycetes|Phaeosphaeria|Phaeosphaeria+nodorum
X479	CGCCCGTCGCTACTACCGATTGAATGGCTCAGTGAGGCCTTCGGACTGGCTCAGGAACTTTGGAAACGAAGAGCCAGAGCTGGAAAGTTGTTCAAACCTTATCATTTAGAGGAAGGAGAAGTCGTAACAAGGTTTCC	89.78	Eukaryota|Opisthokonta|Fungi|Ascomycota|Pezizomycotina|Eurotiomycetes|Coccidioides|Coccidioides+posadasii
X480	CGCCCGTCGCTACTACCGATTGAATGATTTAGTGAGATGGTTGGAGCGGGTGGTTGTTGGTTTCACGACCGGCGACCGTCTGCGAAGACCCTCAAACTTGATCATTTAGAGGAAGTAAAAGTCGTAACAAGGTTTCC	81.43	Eukaryota|Opisthokonta|Opisthokonta_X|Freshwayer_Opisthokonta|Freshwayer_Opisthokonta_X|Freshwayer_Opisthokonta_XX|Freshwayer_Opisthokonta_XXX|Freshwayer_Opisthokonta_XXX+sp.
X481	CGCCTGTCGCTACTACCGATTGAATGGCTTAGTGAGATTTCCGGATTGGCGTTGGGGAGCCGGCAACGGCACCCCTTGGCTGAGAAGTTCATTAAACCTTATCATTTAGAGGAAGGAGAAGTCGTAACAAGGTTTCC	93.43	Eukaryota|Opisthokonta|Fungi|Basidiomycota|Agaricomycotina|Tremellomycetes|Cryptococcus|Cryptococcus+sp.
X482	CGCCCGTCGCTACAACCGATTGAATGGCTTAGTGAGGCCTTCGGACTGGGCTAAGGAGGTCGGAAACGACCACCTAGGCTCGGAAAGTTCGTCAAACTTGGTCATTTAGAGGATGTAAAAGTCGTAACAAGGTTTCC	96.35	Eukaryota|Opisthokonta|Fungi|Ascomycota|Pezizomycotina|Dothideomycetes|Endoconidioma|Endoconidioma+populi
X483	CGCTCGTCGCTCCTACCGATTTTGAGTGGTCCGGTAGATCTTCTGGACCGCAACCGGATTCAATCCGTGGGAAGTTAAGTAAACCTTATCACTTAGAGGAAGGAGAAGTCGTAACAAGGTTTCC	92.19	Eukaryota|Alveolata|Ciliophora|Colpodea|Platyophryida|Platyophryidae|Platyophrya|Platyophrya+vorax
X484	CGCCCGTCGCTGCCCGGAACTGAGCCATTTCGAGAAAAATGGAGACTGACGGCTTGAGGCCTTCACGGGCTTCTTGCTGTCGGAAACCGCTTTAATCGCAGTGGCTTGAACCGGGCAAAAGTCGTAACAAGGTTTCC	83.21	Eukaryota|Opisthokonta|Metazoa|Nematoda|Chromadorea|Chromadorea_X|Chromadorea_XX|Chromadorea_XX+sp.
X485	CGCCCGTCGCTCCTACCGATTGGGTGTGCTGGTGAAGCGTTCGGATTGGCGGCTTCCGGCGGTTCGCCGCTGGTAGCAGCCGAGAAGTTCATTAAACCTTATCATTTAGAGGAAGGAGAAGTCGTAACAAGGTTTCC	95.62	Eukaryota|Archaeplastida|Chlorophyta|Trebouxiophyceae|Trebouxiophyceae_X|Trebouxiophyceae_XX|Coccomyxa|Coccomyxa+sp.
X486	CGCCCGTCGCTAGTACCGATTGAATGGCTTAGTGAGACCTCCGGATTGATTATTTCTTGGTGGCAACACCATAAAATGATTGAGAAGTTGGTCAAACTTGGTCATTTAGAGGAACTAAAAGTCGTAACAAGGTAACC	86.86	Eukaryota|Opisthokonta|Fungi|Chytridiomycota|Chytridiomycotina|Chytridiomycotina_X|Chytridiomycotina_X|Chytridiomycotina_X+sp.
X487	CGCCCGTCGCTACTACCGATTGAATGGTTTAGTGAGATCTTCGGATTGGTCCGGAGGTGGCCTCACGGCTACCTCTAGGTGCCGAGAAGATGATCAAACTTGATCATTTAGAGGAAGTAAAAGTCGTAACAAGGTTTCC	96.4	Eukaryota|Opisthokonta|Metazoa|Rotifera|Rotifera_X|Rotifera_XX|Sinantherina|Sinantherina+socialis
X488	CGCCCGTCGCTACTACCGATTGAATGGTTTAGTGAGATCTTCGGATTGGTCCGGAAGCGGCCGCAAGGTCGCCTCTAGGCGCCGAGAAGATGATCAAACTTGATCATTTAGAGGAAGTAAAAGTCGTAACAAGGTTTCC	98.56	Eukaryota|Opisthokonta|Metazoa|Rotifera|Rotifera_X|Rotifera_XX|Rotifera_XXX|Rotifera_XXX+sp.
X489	CGCCCGTCGCTACTACCGATTGAATGGCTTAGTGAGGTCTCTGGATTGACGCTGAGGAGCCGGCAACGGCACCTCGTTGTTGAGAAGTTGATCAAACTTGGTCATTTAGAGGAAGTAAAAGTCGTAACAAGGTTTCC	99.27	Eukaryota|Opisthokonta|Fungi|Basidiomycota|Agaricomycotina|Agaricomycetes|Sistotrema|Sistotrema+brinkmannii
X490	CGCCCGTCGCTACTACCGATTGAATGGATTAGTGAGCTCCAGGGATGCCAGGCAAGCAATGGGTAACTGTTGTTTTTGTCAGACAGAACTGGATCAAACTTGCTCATTTAGAGGAAGTAAAAGTCGTAACAAGGTTTCC	82.73	Eukaryota|Rhizaria|Cercozoa|Filosa-Sarcomonadea|Glissomonadida|Proleptomonadidae|Proleptomonas|Proleptomonas+faecicola
X491	CGCCCGTCGCACCTACCGATTGGATGGTCCGGTGAAATCTTCGGATCGCGGGCAGGCCGCCTTCACGGGTGGCGGCTCGCGAGAAGTTGAGTAAACCTTACCATCTAGAGGAAGGTGAAGTCGTAACAAGGTTTCC	87.77	Eukaryota|Stramenopiles|Stramenopiles_X|MAST|MH-XII|MH-XII_X|MH-XII_XX|MH-XII_XX+sp.
X492	CGCCCGTCGCTCCTACCGATTGGGTGTGCTGGTGAAGCGTTCGGACTGGCGGCTGCGCGCGGTTCGCCGCTCGCTGCAGCCGGGAAGTTCATTAAACCTTATCATTTAGAGGAAGGAGAAGTCGTAACAAGGTTTCC	92.7	Eukaryota|Archaeplastida|Chlorophyta|Trebouxiophyceae|Trebouxiophyceae_X|Trebouxiophyceae_XX|Pseudococcomyxa|Pseudococcomyxa+simplex
X493	CGCCCGTCGCTACTACCGATTGAATGGTTTAGTGAGGTCTTGGGAGGTTTGCCCTCGCCCCTTTTTGGAGGGAGGTGTGGGCCAAACTTGGTCAAACTTGACTATTTAGAGGAAGTAAAAGTCGTAACAAGGTTTCC	81.16	Eukaryota|Opisthokonta|Metazoa|Cnidaria|Cnidaria_X|Hydrozoa|Scrippsia|Scrippsia+pacifica
X494	CGCCCGTCGCTACTACCGATTGAATGGCTTAGTGAGTCCTCCGGATTCGGAACACCTTCCCGGCAACGGGATTCGAGTTCTGGAGAAGTTGGGCAAACTTGGTCATTTAGAGGAAGTAAAAGTCGTAACAAGGTAACC	84.78	Eukaryota|Opisthokonta|Fungi|Basidiomycota|Agaricomycotina|Agaricomycetes|Lepiota|Lepiota+cristata
X495	CGCCCGTCGCTACTACCGATTGAATGGCTTAGTGAGGTCTCCGGATTAGCTTTGGCGCACCGGCAACGGAATGCTATTGCTGAGAAGTTGATCAAACTTGGTCATTTAGAGGAAGTAAAAGTCGTAACAAGGTTTCC	94.89	Eukaryota|Opisthokonta|Fungi|Basidiomycota|Agaricomycotina|Agaricomycetes|Inocybe|Inocybe+mutata
X496	CGCCCGTCGCTACTACCGATTGAATGGCTTAGTGAGCTTCAGGGATTGTTGTATCTGCGTGGTTCGCCATTCTGGTACATCCGAGAACTGAATCAAACTTGATCATTTAGAGGAAGTAAAAGTCGTAACAAGGTATCC	95.65	Eukaryota|Rhizaria|Cercozoa|Filosa-Sarcomonadea|Cercomonadida|Cercomonadidae|Cercomonas|Cercomonas+vacuolata
X497	CGCCCGCCGGCGACGTTGTGAGAAGTTCATTAAACCTTATCATTTAGAGGAAGGAGAAGTCGTAACAAGGTTTCC	88.31	Eukaryota|Archaeplastida|Streptophyta|Embryophyceae|Embryophyceae_X|Embryophyceae_XX|Sorghum|Sorghum+bicolor
X498	CGCCCGTCGCTCCTACCGATTTTGAGTGATCCGGTGAACCTTCTGGACTGTGGCCGAGCTCGACTCGGTTGTGAGAAGTTCATTAAACCTTATCATTTAGAGGAAGGAGAAGTCGTAACAAGGTTTCC	92.97	Eukaryota|Alveolata|Ciliophora|Colpodea|Colpodida|Bryophryidae|Bryophrya|Bryophrya+gemmea
X499	CGCCCGTCGCTCCTACCGATTGGGTGTGCTGGTGAAGCGTTCGGATTGGTGCGTTGTGGCGGTTCCCGCTGCGGCGCGCTGAGAAGTTCTCTAAACCCTCCCACCTAGAGGAAGGAGAAGTCGTAACAAGGTCTCC	97.06	Eukaryota|Archaeplastida|Chlorophyta|Trebouxiophyceae|Chlorellales|Chlorellales_X|Oocystis|Oocystis+sp.
X500	CGCCCGTCGCTCCTACCGATTGGACGTGCTGGTGAGATGTTCGGACTGGCGGCAATGGGCGGTCTCCGCCTAATGCTGTTGGGAAGTTCATTAAACCTTATCATTTAGAGGAAGGAGAAGTCGTAACAAGGTTTCC	95.59	Eukaryota|Archaeplastida|Chlorophyta|Trebouxiophyceae|Microthamniales|Microthamniales_X|Asterochloris|Asterochloris+erici
X501	CGCCCGTCGCTACTACCGATTGGGTTTTTTGGTGAGGGTTCCGGACTGGCATCGCGTGGGCGGCAACGCCTGCTGGATGCGAGGAAGTTGCCCAAACCTGAAAATCTAGAGGAAGTAAAAGTCGTAACAAGGTTTCC	82.48	Eukaryota|Opisthokonta|Mesomycetozoa|Ichthyosporea|Ichthyosphonida|Ichthyophonidae_Ichthyosponidales|Ichthyophonus|Ichthyophonus+irregularis
X502	CGCCCGTCGCTACTACCGATTGAATGTTTTAGTGAGATCTTCGGCTTGGTTTTTCCAGTGGCCTTCGGGTCATTCGGATTATATCGAAAAGATGTTCAAACTGGATCATTTAGAGGAAGGAGAAGTCGTAACAAGGTTTCC	82.27	Eukaryota|Opisthokonta|Metazoa|Arthropoda|Chelicerata|Arachnida|Stylocellus|Stylocellus+sp.
X503	CGCCCGTCGCTACTACCGATTGAATGTTTTAGTGAGATCTTCGGCTTGGTTTTCCGAGCGGCCTTCGGGTCGTTCGGTTTATATCGAAAAGATGCTCAAACCTTATCATTTAGAGGAAGGAGAAGTCGTAACAAGGTTTCC	84.4	Eukaryota|Opisthokonta|Metazoa|Arthropoda|Chelicerata|Arachnida|Stylocellus|Stylocellus+sp.
X504	CGCCCGTCGCTACTACCGATTGAATGGTTAAGTGAGGCTTTCGGACTGGCCCAGGTCGGGTGGCAACACCTAACTAGGGCCGGAAAGTTGTCCAAACTTGGTCATTTAGAGGAAGTAAAAGTCGTAACAAGGTTTCC	95.62	Eukaryota|Opisthokonta|Fungi|Ascomycota|Pezizomycotina|Leotiomycetes|Meria|Meria+laricis
X505	CGCCCGTCGCTACTACCGATTGAATGGCTTAGTGAGGTCTCCGGATTGGCTTTGGGGAGCCGGCAACGGCACTCTATTGCTGAGAAGCTGATCAAACCTTATCATTTAGAGGAAGGAGAAGTCGTAACAAGGTTTCC	96.35	Eukaryota|Opisthokonta|Fungi|Basidiomycota|Agaricomycotina|Agaricomycetes|Rhizoctonia|Rhizoctonia+solani
X506	CGCCCGTCGCTACTACCGATTGAATGGCTCAGTGAGGCTTTCGGACTGGCTCAGGGAGGTCGGCAACGACCACCCAGAGCCGGAAAGTTGTTCAAACCTTATCATTTAGAGGAAGGAGAAGTCGTAACAAGGTTTCC	94.16	Eukaryota|Opisthokonta|Fungi|Ascomycota|Pezizomycotina|Dothideomycetes|Cryomyces|Cryomyces+antarcticus
X507	CGCCCGTCGCTACTACCGATTGAATGAATTAGTGAGCTCCAGGGATCGAGCTGATCTGGGCGACCAGATCAGTTTGAGAACTGGATCAAACTTGCTCATTTAGAGGAAGGAGAAGTCGTAACAAGGTTTCC	85.93	Eukaryota|Rhizaria|Cercozoa|Filosa-Sarcomonadea|Glissomonadida|Bodomorphidae|Bodomorpha|Bodomorpha+minima
X508	CGCCCGTCACTACTACCGATTGCATGACTTGGTGAAGCCCATTTACCAAATTTCAATTTTAGCAGCAATGTTATTCTGAATTTGTTAGTGGTATGAACCCGGTTACGCAGAGGAAGTATAAGTCGTAACAAGGTTTCC	68.92	Eukaryota|Opisthokonta|Metazoa|Arthropoda|Hexapoda|Insecta|Elenchus|Elenchus+japonicus
X509	CGCCCGTCGGTGCCCGGGACTGAACCATTTCGAGAAAAATGGGGACTAGAGGATTGAGGCTTCACGGGCTTCTTTCTGATAGAAACCGCTTTAATCGCAATGGCTTGAACCGGGCAAAAGTCGTAACAAGGTTTCC	81.62	Eukaryota|Opisthokonta|Metazoa|Nematoda|Chromadorea|Chromadorea_X|Heterorhabditis|Heterorhabditis+zealandica
X510	CGCCCGTCGCTCCTACCGATTTTGAGTGATCCGGTGAACCTTCTGGACTGTGCGCAGGCTCGACCTGCATGTGGGAAGTTAAGTAAACCTTATCACTTAGAGGAAGGAGAAGTCGTAACAAGGTTTCC	96.09	Eukaryota|Alveolata|Ciliophora|Colpodea|Colpodida|Colpodidae|Colpoda|Colpoda+inflata
X511	CGCCCGTCGCTCCTACCGATTTCGAGTGATCCGGTGAACCTTCTGGACTGCGATCGTCGAAAGACGACTGCGGGAATTTGAGTAAACCTTATCATTTAGAGGAAGGAGAAGTCGTAACAAGGTTTCC	95.28	Eukaryota|Alveolata|Ciliophora|Nassophorea|Nassophorea_X|Microthoracidae|Leptopharynx|Leptopharynx+costatus
X512	CGCCCGTCGCTCCTACCGATTGAATGGTCCGGTGAAAAATTGGGACTGTTGTTTGGATGCTTAATTGCGTCTTTAAACTTCACAACTCTTTTTAACCTCGTCATTTAGAGGAAGGTGAAGTCGTAACAAGGTTTCC	83.94	Eukaryota|Stramenopiles|Stramenopiles_X|Oomyceta|Oomyceta_X|Oomyceta_XX|Oomyceta_XXX|Oomyceta_XXX+sp.
X513	CGCCCGTCGCTACTACCGATTGAATGTTTTAGTGAGATCTTCGGCTTGGTTTTCCGAGCGGCTTTCGGGTCGTTCGGTTTTTATCGAAAAGATGCTCAAACTGGATCATTTAGAGGAAGGAGAAGTCGTAACAAGGTTTCC	85.82	Eukaryota|Opisthokonta|Metazoa|Arthropoda|Chelicerata|Arachnida|Stylocellus|Stylocellus+sp.
X514	CGCCCGTCGCTACTACCGATTGAATGGCTTAGTGAGACCTCCGGATTGACGGTTTTTGGGCCGCAAGGCCTGATGATTGTTGAGAAGCTGGTCAAACTTGGTCATTTAGAGGAAGTAAAAGTCGTAACAAGGTTTCC	90.51	Eukaryota|Opisthokonta|Fungi|Fungi_X|Fungi_XX|Fungi_XXX|Fungi_XXXX|Fungi_XXXX+sp.
X515	CGCCCGTCGCTACTACCGATTGAATGGCTCAGTGAGGCTTCCGGACTGGCCCAGAGGAGTCGGCAACGACACCTCAGGGCCGGAAAGCTATCCAAACTCGGTCATTTAGAGGAAGTAAAAGTCGTAACAAGGTCTCC	94.16	Eukaryota|Opisthokonta|Fungi|Ascomycota|Pezizomycotina|Sordariomycetes|Colletotrichum|Colletotrichum+gloeosporioides
X516	CGCCCGTCGCTACTACCGATTGAATGGCTCAGTGAGGCCTTGGGACTGGCTCAGGAAGGTCGGCAACGACCATCCAGAGCCGGAAACTTGGTCAAACTTGGTCATTTAGAGGAAGGAGAAGTCGTAACAAGGTTTCC	97.08	Eukaryota|Opisthokonta|Fungi|Ascomycota|Pezizomycotina|Eurotiomycetes|Eurotiomycetes_X|Eurotiomycetes_X+sp.
X517	CGCCCGTCGCTACTACCGATTGAATGGCTAAGTGAGGCTTTCGGACTGGCCTAAGACGAGTGGCAACACTCATCCCGGGCCGGAAAGTTGTCCAAACTTGGTCATTTAGAGGAAGTAAAAGTCGTAACAAGGTTTCC	96.35	Eukaryota|Opisthokonta|Fungi|Ascomycota|Pezizomycotina|Leotiomycetes|Golovinomyces|Golovinomyces+orontii
X518	CGCCCGTCGCTACTACCGATTGAATGAATTAGTGAGCTCCAGAGATTGAGCTAGTTCGGGCAACCGGATCAGTTTGAAAACTGGATCAAACTTGCTCATTTAGAGGAAGTAAAAGTCGTAACAAGGTTTCC	84.67	Eukaryota|Rhizaria|Cercozoa|Filosa-Sarcomonadea|Glissomonadida|Allapsidae|Group-Te|Group_Te+sp.
X519	CGCCCGTCGTTGCTACCGATGGCATTGTGATAGAAGCCTGTGGAGAGGGGACCTCTCAGTGGGTCCGCCCCGAAGCTGGTTGATGTCACTCTGCTAGAGGAAGCAAAAGTCGTAACAAGGTTGCT	92.8	Eukaryota|Excavata|Discoba|Euglenozoa|Euglenida|Euglenales|Euglena|Euglena+mutabilis
X520	CGCCCGTCGCTCCTACCGATTTCGAGTGATCCGGTGAACCTTCTGGACTGCGATCGTTGAAAGACAATTGCGGGAATTTGAGTAAACCATATCACTTAGAGGAAGGAGAAGTCGTAACAAGGTTTCC	96.06	Eukaryota|Alveolata|Ciliophora|Nassophorea|Nassophorea_X|Microthoracidae|Leptopharynx|Leptopharynx+costatus
X521	CGCCCGTCGCTCCTACCGATTGAATGGTCCGGTGAAGTTTTCGGATCGCGGCGACGCCTGCGGTTCGCCGCCGGCGACGTTGTGAGAAGAACTTTAAACCCTCCCACCTAGAGGAAGGAGAAGTCGTAACAAGGTTTCC	94.24	Eukaryota|Archaeplastida|Streptophyta|Embryophyceae|Embryophyceae_X|Embryophyceae_XX|Sphagnum|Sphagnum+recurvum
X522	CGCCCGTCGCTACTACCGATTGAATGGCTTAGTGAGGCCTCCAGATTGGCTATCGGGATCCCGCGAGGGAACCTGACTGCTGAGAAGTTGTACGAACTTGGTCATTTAGAGGAAGTAAAAGTCGTAACAAGGTTTCC	96.35	Eukaryota|Opisthokonta|Fungi|Basidiomycota|Pucciniomycotina|Microbotryomycetes|Rhodotorula|Rhodotorula+yarrowii
X523	CGCCCGTCGCTACTACCGATTGAATGGCTCAGTGAGGCTTTCGGACTGGCCCAGGGAGGGTGGCAACACCCACCCAAGGCCGGAAAGTTGTTCAAACCTTATCATTTAGAGGAAGGAGAAGTCGTAACAAGGTTTCC	94.16	Eukaryota|Opisthokonta|Fungi|Ascomycota|Pezizomycotina|Leotiomycetes|Neocudoniella|Neocudoniella+radicella
X524	CGCCCGTCGCACCTACCGATTGAATGATTCGGTGAAACTTTCGGACTGTGAAGAGCACACTTCGGTGCGTTCTTCGTGGGAAGTTATTTAAACCTCATCATTTAGAGGAAGGTGAAGTCGTAACAAGGTTTCC	92.48	Eukaryota|Stramenopiles|Stramenopiles_X|Chrysophyceae-Synurophyceae|Chrysophyceae-Synurophyceae_X|Clade-C|Epipyxis|Epipyxis+aureus
X525	CGCCCGTCGCTCCTACCGATTGAATGGTCCGGTGAGGCCTTGGGATTGGCTTAGGAGGGTTGGCAACGACCCCCCAGAGCCGAAAACTTGGTCAAACTCGGTCATTTAGAGGAAGTAAAAGTCGTAACAAGGTTTCC	97.08	Eukaryota|Opisthokonta|Fungi|Ascomycota|Pezizomycotina|Eurotiomycetes|Penicillium|Penicillium+chrysogenum
X526	CGCCCGTCGCTACTACCGATTGAATGTTTTAGTGAGATCTTCGGCTTGGTTTTCCGAACGGCTCTCCGGTCGTTCGGTATATATCGAAAAGATGCTCAAACTGGATCATTTAGAGGAAGTAAAAGTCGTAACAAGGTATTC	84.4	Eukaryota|Opisthokonta|Metazoa|Arthropoda|Chelicerata|Arachnida|Siro|Siro+rubens
X527	CGCCCGTCGCTACTACCGATTGAATGGCTCAGTGAGGCTTTCGGACTGGCCCCGGAAGAGTGGCAACACTCATCTAGGGCCGGAAAGTTATCCAAACTTGGTCATTTAGAGGAAGGAGAAGTCGTAACAAGGTTTCC	97.08	Eukaryota|Opisthokonta|Fungi|Ascomycota|Pezizomycotina|Leotiomycetes|Leohumicola|Leohumicola+verrucosa
X528	CGCCCGTCGCTACTACCGATTGAATGGCTAAGTGAGGCTTTCGGACTGGCCTAGGGAGAGTGGCAACGCTCGCCCAGGGCCGGAAAGTTGTCCAAACTTGGTCATTTAGAGGAAGTAAAAGTCGTAACAAGGTTTCC	100	Eukaryota|Opisthokonta|Fungi|Ascomycota|Pezizomycotina|Leotiomycetes|Erysiphe|Erysiphe+glycines
X529	CGCCCGTCGCTACTACCGATTGAACGGCTTAGTGAGGCTTTCGGATTGGCCCGAGGAGGGAGGCAACTCCCACCTTGGGTAAAGAAGTTAGTCAAACTTGGTCGTTTAGAGGAAGTAAAAGTCGTAACAAGGTTTCC	88.32	Eukaryota|Opisthokonta|Fungi|Ascomycota|Pezizomycotina|Dothideomycetes|Dothideomycetes_X|Dothideomycetes_X+sp.
X530	CGCCCGTCGCTGCCCGGGACTGAGCCGTTTCGAGAAAAGCGGGGACTGCTGATGTCGGGCCTTTCGGGGCTTGGCATTGGTGGAAACCGCCTTAATCGCAGTGGCTTGAACCGGGCAAAAGTCGTAACAAGGTTTCC	94.89	Eukaryota|Opisthokonta|Metazoa|Nematoda|Chromadorea|Chromadorea_X|Plectus|Plectus+aquatilis
X531	CGCCCGTCGCTCCTACCGATTTCGAGTGGTCCGGTGAACCTTTTGGACTGCGCGCGGCCTCGTGCCTTGTGAGAAGTTCATTAAACCTTATCATTTAGAGGAAGGAGAAGTCGTAACAAGGTTTCC	90.62	Eukaryota|Alveolata|Ciliophora|Spirotrichea|Hypotrichia|Hypotrichia_X|Hypotrichia_XX|Hypotrichia_XX+sp.
X532	CGCCCGTCGCTCCTACCGATTGGGTGTGCTGGTGAAGTGTTCGGATTGGCGGCAGTCGGCGGTTTCCGTCGTCTGCTGTCGAAAAGTTCATTAAACCCTCCCACCTAGAGGAAGGAGAAGTCGTAACAAGGTTTCC	94.85	Eukaryota|Archaeplastida|Chlorophyta|Trebouxiophyceae|Chlorellales|Chlorellales_X|Nannochloris|Nannochloris+sp.
X533	CGCCCGTCGCTCCTACCGATTGAATGGTCCGGTGAAGTGTTAGGATCGCGGCGACGTGGGCGGTTCGCTGCCTGCGACGTCGCGAGAATTCCACTGAACCTTATCATTTAGAGGAAGGAGAAGTCGTAACAAGGTTTCC	100	Eukaryota|Archaeplastida|Streptophyta|Embryophyceae|Embryophyceae_X|Embryophyceae_XX|Artemisia|Artemisia+annua
X534	CGCCCGTCGCTCCTACCGATACCGGGTGATCCGGTGAACATATTGGACCGTTCGCGGAAAAATAAGTAAACCTTATCATTTAGAGGAAGGAGAAGTCGTAACAAGGTTTCC	98.2	Eukaryota|Alveolata|Ciliophora|Litostomatea|Haptoria|Haptoria_X|Haptoria_XX|Haptoria_XX+sp.
X535	CGCCCGTCGCTACTACCGATTGAATGTTTTAGTGAGATCTTCGGCTTGGTTTTCCGAGCGATCTTCGGATCGTTCGGTTTATATCGAAAAGATGCTCAAACTGGATCATTTAGAGGAAGGAGAAGTCGTAACAAGGTTTCC	82.98	Eukaryota|Opisthokonta|Metazoa|Arthropoda|Chelicerata|Arachnida|Stylocellus|Stylocellus+sp.
X536	CGCCCGTCGCTACTACCGATTGAATGGCTTAGTGAGCTCTCTGGACTGTTGTGTGTTGGGGGCAACTTCGACACGCAAACGGGAAGGAGATCAAACTTGATCATTTAGAGGAAGTAAAAGTCGTAACAAGGTTTCC	99.26	Eukaryota|Rhizaria|Cercozoa|Filosa-Thecofilosea|Cryomonadida|Rhogostoma-lineage|Rhogostoma|Rhogostoma+schuessleri
X537	CGCCCGTCGCTACTACCGATTGAATGGCTCAGTGAGGCTTTCGGACTGGCCCCGGAAGAGTGGCAACACTCATCTAGGGCCGGAAAGTTATCCAAACCTTATCATTTAGAGGAAGGAGAAGTCGTAACAAGGTTTCC	94.89	Eukaryota|Opisthokonta|Fungi|Ascomycota|Pezizomycotina|Leotiomycetes|Leohumicola|Leohumicola+verrucosa
X538	CGCCCGTCGCTACTACCGATTGAATGGCTCAGTGAGGCCTTGGGATTGGCCAGGGGAGGTGGGCGACCACCACCCCAGGCCGAAAACTTGGTCAAACTTGGTCATTTAGAGGAAGTAAAAGTCGTAACAAGGTTTCC	98.54	Eukaryota|Opisthokonta|Fungi|Ascomycota|Pezizomycotina|Eurotiomycetes|Eurotiomycetes_X|Eurotiomycetes_X+sp.
X539	CGCCCGTCGCTACTACCGATTGAATGGCTCAGTGAGGCCTTCGGACTGGCTCGAAGAGGTTGGCAACGACCACTTCGAGCCGGAAAGTTCGTCAAACTCGGTCATTTAGAGGAAGTAAAAGTCGTAACAAGGTTTCC	100	Eukaryota|Opisthokonta|Fungi|Ascomycota|Pezizomycotina|Dothideomycetes|Dothideomycetes_X|Dothideomycetes_X+sp.
X540	CGCCCGTCGCTACTACCGATTGAATGGATTAGTGAGCTTCAAGGATCGATGGTTCGGAGGTTCTGCCTTCTTACCATTGAGAATTGAATCAAACTTGCTCATTTAGAGGAAGTAAAAGTCGTAACAAGGTCTCC	87.31	Eukaryota|Rhizaria|Cercozoa|Filosa-Sarcomonadea|Glissomonadida|Sandonidae|Clade-N/F-A|Clade_N/F-A+sp.
X541	CGCCCGTCGCATCAATCGATTGGATGATTCGGTGAATCGCAAAGACTAAATTATACCTAGAATATAGGTATAGTTTGGAAATTGTAACAAACCCAATCATCTAGAGAATGGTCAAGTCGTAACACGGTATCT	80.3	Eukaryota|Alveolata|Apicomplexa|Apicomplexa_X|Gregarines|Gregarines_X|Gregarines_XX|Gregarines_XX+sp.
X542	CGCCCGTCGCTTCAACCGATTGGGTGATCCGGTAAATTATGAGGAACCTTTCTTTATGGAAGGTGAATCGTTGTAAGCCTTATCATCTAGAGGATGAAGAAGTCGTAACACGGTATCC	74.42	Eukaryota|Alveolata|Apicomplexa|Apicomplexa_X|Coccidia|Eucoccidiorida|Cryptosporidium|Cryptosporidium+bovis
X543	CGCCCGTCGCTCCTACCGATTGGGTGTGCTGGTGAAGTGTTCGGATTGGCGGCATTGGGCGGTTCTCCGCCTGCTGCCGCTGAAAAGTTCATTAAACCTTATCATTTAGAGGAAGGAGAAGTCGTAACAAGGTTTCC	90.51	Eukaryota|Archaeplastida|Chlorophyta|Trebouxiophyceae|Trebouxiophyceae_X|Trebouxiophyceae_XX|Botryococcus|Botryococcus+braunii
X544	CGCCCGTCGCTCCTACCGATTGAATTATCCGATGAGTTATAAGGAGAAATAAAAATAAATAGAAATATTTAAATTTAATTCAAATTATAACAAATCTTATAATTTAGAGGAAGGAGAAGTCGTAACAAGGTAATC	82.96	Eukaryota|Amoebozoa|Lobosa|Lobosa_X|Himatismenida|Cochliopodiidae|Cochliopodium|Cochliopodium+minus
X545	CGCCCGTCGCTCCTACCGATACCGGGTGATCCGGTGAACCTTTTGGACCGTTTTCGGAAAAATAAGTAAACCTTATCACCTAGAGGAAGGAGAAGTCGTAACAAGGTTTCC	100	Eukaryota|Alveolata|Ciliophora|Litostomatea|Haptoria|Spathidiidae|Cultellothrix|Cultellothrix+lionotiformis
X546	CGCCCGTCGCTCCTACCGATACCGGGTGATCCGGTGAACCTTTTGGACCGTTCGCGGAAAAATAAGTAAACCTTATCACCTAGAGGAAGGAGAAGTCGTAACAAGGTTTCC	100	Eukaryota|Alveolata|Ciliophora|Litostomatea|Haptoria|Trachelophyllidae|Enchelyodon|Enchelyodon+sp.
X547	CGCCCGTCGCTACTACCGATTGAATGGCTTAGTGAGACCTCCGGATCGTCGTTGGGCTGCTGGCAACGGCGGCCCTGTGATGAGAAGTTGGTCAAACTTGGTCATTTAGAGGAAGTAAAAGTCGTAACAAGGTTTCC	100	Eukaryota|Opisthokonta|Fungi|Ascomycota|Taphrinomycotina|Taphrinomycetes|Taphrina|Taphrina+epiphylla
X548	CGCCCGTCGCTACTACCGATTGAATGGCTCAGTGAGGCCTTCGGACTGGCCCAGAAAGGTCGGCAACGACCATTCAGGGCCGGAAAGTTCGTCAAACTTGGTCATTTAGAGGAAGTAAAAGTCGTAACAAGGTTTCC	100	Eukaryota|Opisthokonta|Fungi|Ascomycota|Pezizomycotina|Lecanoromycetes|Stereocaulon|Stereocaulon+paschale
X549	CGCCCGTCGCTACTACCGATCGAGTGATTTAGTGAGGACTTCGGACTGGTCTTCAATGTGGCTTTCGGGTCATGTCGTAGTACCGGAAAGATGCCCAAACTTGATCACTTAGAGGAAGTAAAAGTCGTAACAAGGTTTCC	97.14	Eukaryota|Opisthokonta|Metazoa|Arthropoda|Hexapoda|Collembola|Podura|Podura+aquatica
X550	CGCCCGTCGCACCTACCGATTGAATGATTCGGTGAAAATCTCAGACTATGGTGAAGGAGCTCACGGGCATCTTCGTCGTAGGAAGTTATTTGAACCTCATCATTTAGAGGAAGGTGAAGTCGTAACAAGGTTTCC	90.37	Eukaryota|Stramenopiles|Stramenopiles_X|Chrysophyceae-Synurophyceae|Chrysophyceae-Synurophyceae_X|Clade-B2|Oikomonas|Oikomonas+sp.
X551	CACCCGTCGCTACTACCGATTGGATGACTTAGTGAGGTCTTAGGACTGAGGTAGAGGTGCTTTAACGAGTGCCCTTGCTTTGGAAATTTGATCGAACTACGTTATCTAGAGGAAGTAAAAGTCGTAACAAGGTTTAA	94.16	Eukaryota|Opisthokonta|Metazoa|Nematoda|Enoplea|Enoplea_X|Enchodelus|Enchodelus+longispiculus
X552	CGCCCGTCGCTCCTACCGATTGGGTGTGCTGGTGAAGTGTTCGGATTGGGGGCCTTGACTGGCAACAGCCGAGGCTTCTGAGAAGTTCATTAAACCCTCCCACCTAGAGGAAGGAGAAGTCGTAACAAGGTTTCC	91.85	Eukaryota|Archaeplastida|Chlorophyta|Chlorophyceae|Chlorophyceae_X|Sphaeropleales|Westella|Westella+botryoides
X553	CGCCCGTCGCTCCTACCGATTGAATGGTCCGGTGAAGTTTTCGGCTTGGTTTTCCGAGCGATCTTCGGGTCGTTCGGTTTATATCGAAAAGATGCTCAAACTGGATCATTTAGAGGAAGTAAAAGTCGTAACAAGGTATTC	80.14	Eukaryota|Opisthokonta|Metazoa|Arthropoda|Chelicerata|Arachnida|Stylocellus|Stylocellus+sp.
X554	CGCCCGTCGCTCCTACCGATTGAATGGTCCGGTGAAGTTTTCGGATCGCGAGGTACTTGTTACTTTGTGGAAAATCTAGTAAACCATATCACTTAGAGGAAGGAGAAGTCGTAACAAGGTTTCC	88.89	Eukaryota|Alveolata|Ciliophora|Spirotrichea|Hypotrichia|Oxytrichidae|Pattersoniella|Pattersoniella+vitiphila
X555	CGCCCGTCGCTCCTACCGATTGAATGGTCCGGTGAAGCATTCGGACCGTGGCTCCTTGATGGTTCGCCGTTAAAGTGCTGTGGGAAGTTTGTTAAACCTTATCATTTAGAGGAAGGAGAAGTCGTAACAAGGTTTCC	92.7	Eukaryota|Archaeplastida|Chlorophyta|Mamiellophyceae|Mamiellales|Mamiellaceae|Mamiella|Mamiella+gilva
X556	CGCCCGTCGCTACTACCGATTGAATGGCTTAGTGAGGTCTTCGGATTGGCGCTTGGGAGCTGGCAACGGCACCCGAATGCTGAAAAGTTGCACGAACTTGGTCATTTAGAGGAAGTAAAAGTCGTAACAAGGTTTTC	98.54	Eukaryota|Opisthokonta|Fungi|Basidiomycota|Pucciniomycotina|Agaricostilbomycetes|Sporobolomyces|Sporobolomyces+lophatheri
X557	CGCCCGTCGCTACTACCGATTGAATGGCTCAGTGAGGCCTTGGGACTGGCTCAGGAAGGTCGGCAACGACCATCCAGAGCCGGAAACTTGGTCAAACCTTATCATTTAGAGGAAGGAGAAGTCGTAACAAGGTTTCC	94.89	Eukaryota|Opisthokonta|Fungi|Ascomycota|Pezizomycotina|Eurotiomycetes|Eurotiomycetes_X|Eurotiomycetes_X+sp.
X558	CGCCCGTCGCTACTACCGATTGAATGAATTAGTGAGGACTTCGGACTGGACATCGCGGCTGTCGTAAGATGGCTGCGGCTGGCTGGGAAGATGTCCAAACTGGCTCATTTAGAGGAAGTAAAAGTCGTAACAAGGTTTCC	95.71	Eukaryota|Opisthokonta|Metazoa|Tardigrada|Tardigrada_X|Tardigrada_XX|Milnesium|Milnesium+tardigradum
X559	CGCCCGTCGCTACTACCGATCGAGTGGCTTGGTGAGGAGGTCGGATCGACTGTCACACCCCGGCAACGGGGGAGGTGGTTGAGAAGTCTTTCAAACTTGGTCTCTTAGAGGAAGTACAAGTCGTAACAAGGTTTCC	83.21	Eukaryota|Opisthokonta|Fungi|Basidiomycota|Agaricomycotina|Agaricomycetes|Agaricomycetes_X|Agaricomycetes_X+sp.
X560	CGCCCGTCGCACCTACCGATTGAATGATTCGGTGAAAATCTCGGACTGTTGTATTGAAGCCCTCGGGCATCTTTATAATGGGAAGTTATTTAAACCTCATCATTTAGAGGAAGGTGAAGTCGTAACAAGGTTTCC	92.59	Eukaryota|Stramenopiles|Stramenopiles_X|Chrysophyceae-Synurophyceae|Chrysophyceae-Synurophyceae_X|Clade-B2|Chrysamoeba|Chrysamoeba+mikrokonta
X561	CGCCCGTCGCTCCTACCGATTTCGAGTGATTCGGTGAACCTTTTGGACAGCGTTAATTTCGGTTGATGCTGAAAATCAAGTAAACCTTATCATTTAGAGGAAGGAGAAGTCGTAACAAGGTTTCC	96.8	Eukaryota|Alveolata|Ciliophora|Spirotrichea|Hypotrichia|Urostylidae|Urostyla|Urostyla+grandis
X562	CGCCCGTCGCTCCTACCGATTGAATGGTCCGGTGAAGTTTTCGGATTGACGGTTTTTGGGCCGCAAGGCCTGATGATTGTTGAGAAGCTGGTCAAACTTGGTCATTTAGAGGAAGTAAAAGTCGTAACAAGGTAACC	82.73	Eukaryota|Opisthokonta|Fungi|Glomeromycota|Glomeromycotina|Glomeromycotina_X|Glomeromycotina_XX|Glomeromycotina_XX+sp.
X563	CGCCCGTCGCTCCTACCGATTGAATGGTCCGGTGAAGTTTTCGGATCGCGGCGACGCCTGCGGTTCGCCGCCGGCGACGTTGTGAGAAGTTCATTAAACCTTATCTAGAGGAAGTAAAAGTCGTAACAAGGTTTCC	96.4	Eukaryota|Archaeplastida|Streptophyta|Embryophyceae|Embryophyceae_X|Embryophyceae_XX|Sphagnum|Sphagnum+recurvum
X564	CGCCCGTCGCTACTACCGATTGAATGGCTTAGTGAGGCCTTCGGATTGGCTTTTGGGAGCCGGCAACGGCACCTAATTGCTGAGAAGTTGTACAAACTTGGTCATTTAGAGGAAGTAAAAGTCGTAACAAGGTTTCC	97.08	Eukaryota|Opisthokonta|Fungi|Basidiomycota|Pucciniomycotina|Cystobasidiomycetes|Occultifur|Occultifur+externus
X565	CGCCCGTCGCTACTACCGATGGATTATTTAGTGAGGTCTTTGGAGATGAACTCTGCGATATCTTTCGGTATTGCGGATGCTTTCGTCAAAGTTGACCGAACTTGATGATTTAGAGGAAGTAAAAGTCGTAACAAGGTTTCC	97.87	Eukaryota|Opisthokonta|Metazoa|Arthropoda|Hexapoda|Insecta|Culicoides|Culicoides+variipennis
X566	CGCCCGTCGTTGCTACCGATGGCATTGGGATAGAAACATGTGGAGAATGGACAAGTGCCTATCGAAGCTGGGTGATGTTCCTCTGCTAGAGGAAGCAAAAGTCGTAACAAGGTTGCT	94.02	Eukaryota|Excavata|Discoba|Euglenozoa|Euglenida|Euglenales|Euglena|Euglena+mutabilis
X567	CGCCCGTCGCTGCCCGGGACTGAGCCGTTTCGAGAAAAGCGGGGACTGCTGTTGTCGGGTCTTTCGGGACTTGGCATCGGTGGAAACCGCCTTAATCGCAGTGGCTTGAACCGGGCAAAAGTCGTAACAAGGTTTCC	95.62	Eukaryota|Opisthokonta|Metazoa|Nematoda|Chromadorea|Chromadorea_X|Plectus|Plectus+aquatilis
X568	CGCCCGTCGCTCCTACCGATTTCGAATTACTCGGTGAACCTTCTGGAGTGAGTGGCTCTCACGAGTCGCCCGCGAAGTTAAGTAAACCTTATCATTTAGAGGAAGGAGAAGTCGTAACAAGGTTTCC	87.5	Eukaryota|Alveolata|Ciliophora|Nassophorea|Nassophorea_X|Nassulidae|Nassula|Nassula+sp.
X569	CGCCCGTCGCTCCTACCGATTGAATGGTCCGGTGAAGTTTTCGGATCGCGGCGACGCCTGCGGTTCGCCGCTGGGAGCAGCCGAGAAGTTCGTTAAACCCTCCCACCTAGAGGAAGGAGAAGTCGTAACAAGGTTTCC	89.93	Eukaryota|Archaeplastida|Streptophyta|Embryophyceae|Embryophyceae_X|Embryophyceae_XX|Sphagnum|Sphagnum+recurvum
X570	CGCCCGTCGCTCCTACCGATTGAATGGTCCGGTGAACCTTCTGGACTGTACTCGGGTTCAACCCGAGTGTGGGAAGTTAAGTAAACCTTATCACTTAGAGGAAGGAGAAGTCGTAACAAGGTTTCC	92.97	Eukaryota|Alveolata|Ciliophora|Colpodea|Platyophryida|Platyophryidae|Platyophrya|Platyophrya+vorax
X571	CGCCCGTCGCTACTACCGATTGAATGATTTAGTGAGGTTTTCGGACTGGCCGTTGTCGCTGTCGCAAGATGGCTTCGATGGTTGGAAAGACAACCAAACTGGTTCATTTAGAGGAAGTAAAAGTCGTAACAAGGTTTCC	91.43	Eukaryota|Opisthokonta|Metazoa|Tardigrada|Tardigrada_X|Tardigrada_XX|Richtersius|Richtersius+coronifer
X572	CGCCCGTCGCTACTACCGATTGAATGAATTAGTGAGCTCCAGAGATCGAGCTGCACCGGGCAACCGATGTAGTTTGAGAACTGGATCAAACTTGCTCATTTAGAGGAAGTAAAAGTCGTAACAAGGTTTCC	85.71	Eukaryota|Rhizaria|Cercozoa|Filosa-Sarcomonadea|Cercomonadida|Cercomonadidae|Eocercomonas|Eocercomonas+tribula
X573	CGCCCGTCGCTGCCCGGGACTGAGCCATTTCGAGAAATTTGGGGATCGGCGGACGGCCGCTTTCGGGCGACCCCCGCTGCCAACCAACTTAATCGCAGTGGCTTGAACCGGGCAAAAGTCGTAACAAGGTAGCT	82.48	Eukaryota|Opisthokonta|Metazoa|Nematoda|Chromadorea|Chromadorea_X|Rotylenchulus|Rotylenchulus+reniformis
X574	CGCCCGTCGCTCCTACCGATTGGGTGTGCTGGTGAAGTGTTCGGATTGGCGACCGGGGGCGGTCTCCGCTCTCGGCCGCCGAGAAGTTCATTAAACCCTCCCACCTAGAGGAAGGAGAAGTCGTAACAAGGTTTCC	100	Eukaryota|Archaeplastida|Chlorophyta|Trebouxiophyceae|Chlorellales|Chlorellales_X|Chlorella|Chlorella+sp.
X575	CGCCCGTCGCTCCTACCGATTGGGTGTGCTGGTGAAGTGTTCGGATCGGCGACTGTTGATGGTTCGCCGTCGGCTGTTGCTGAGAAGTTCATTAAACCCTCCCACCTAGAGGAAGGAGAAGTCGTAACAAGGTTTCC	97.81	Eukaryota|Archaeplastida|Chlorophyta|Trebouxiophyceae|Trebouxiophyceae_X|Trebouxiophyceae_XX|Microthamnion|Microthamnion+kuetzingianum
X576	CGCCCGTCGCTCCTACCGATTGGGTGTGCTGGTGAAGCGTTCGGACTGGTGCCTGCAGCGGTTCGCCGCCCAGGGCAACCGGGAAGTTCGTTAAACCCTCCCACCTAGAGGAAGGAGAAGTCGTAACAAGGTTTCC	94.16	Eukaryota|Archaeplastida|Chlorophyta|Trebouxiophyceae|Trebouxiophyceae_X|Trebouxiophyceae_XX|Elliptochloris|Elliptochloris+bilobata
X577	CGCCCGTCGCTACTACCGATTGGGAGGAGGGGTGAGGATGGGGGAGGATGAGGGGGGGATGAGTGATTGTGCCTCTTGAATGCAAACCCAGTCAAACTCTTGCTCCTAGAGGAAGTAAAAGTCGTAACAAGGTTTCC	71.94	Eukaryota|Archaeplastida|Rhodophyta|Florideophyceae|Ceramiales|Wrangeliaceae|Lejolisia|Lejolisia+pacifica
X578	CGCCCGTCGCTACTACCGATTGGATGACTTAGTGAGGTCTTAGGACCGAGGTAGAGGTGCTTTCACGAGTGCCTTTGCTTTGGAAATTTGATCGAACTACGTTATCTAGAGGAAGTAAAAGTCGTAACAAGGTTTCC	97.08	Eukaryota|Opisthokonta|Metazoa|Nematoda|Enoplea|Enoplea_X|Enchodelus|Enchodelus+longispiculus
X579	CGCCCGTCGCTACTACCGATTGAATGGCTTAGTGAGTCTTCCGGATTGGAGCCGGCGTCCCGGCAACGGGATACCGATTCCGAGAAGTTCATTAAACCTTATCATTTAGAGGAAGGAGAAGTCGTAACAAGGTTTCC	86.23	Eukaryota|Opisthokonta|Metazoa|Cnidaria|Cnidaria_X|Anthozoa|Cirrhipathes|Cirrhipathes+lutkeni
X580	CGCCCGTCGCTACTACCGATTGAATGGCTTAGTGAGGCCTTCGGACTGGCTCAGGGAGGTCGGCAACGACCACCCAGAGCCGGAAAGTTCGTCAAACTACGTCATTTAGAGGAAGTAAAAGTCGTAACAAGGTTTCC	100	Eukaryota|Opisthokonta|Fungi|Ascomycota|Pezizomycotina|Dothideomycetes|Neoplaconema|Neoplaconema+sp.
X581	CGCCCGTCGCACCTACCGATTGAATGGTTCGGTGAAACTTTCGGACTGTGACTGGGACGCCTTCGGGCGATCTGGTTGTGGGAAGTTATTTAAACCTCATCATTTAGAGGAAGGTGAAGTCGTAACAAGGTTTCC	94.07	Eukaryota|Stramenopiles|Stramenopiles_X|Chrysophyceae-Synurophyceae|Chrysophyceae-Synurophyceae_X|Chrysophyceae-Synurophyceae_XX|Chrysophyceae-Synurophyceae_XXX|Chrysophyceae-Synurophyceae_XXX+sp.
X582	CGCCCGTCGCACCTACCGATTGAATGATTCGATGAATTTTCCGGACCGTGGCTGAGACGCTCTCGGGCGACTCGGCCGTGGGAAGTTATTTAAATCTCATCATTTAGAGGAAGGTGAAGTCGTAACAAGGTTTCC	91.85	Eukaryota|Stramenopiles|Stramenopiles_X|Chrysophyceae-Synurophyceae|Chrysophyceae-Synurophyceae_X|Clade-C|Spumella|Spumella+sp.
X583	CGCCCGTCGCTCCTACCGATTTTGAGTGATCCGGTGAACCTTCTGGACTGTTACTAGTTTCGAGCTAGAGATGGGAAGTTAAGTAAACCTTATCACTTAGAGGAAGGAGAAGTCGTAACAAGGTTTCC	92.19	Eukaryota|Alveolata|Ciliophora|Colpodea|Platyophryida|Platyophryida_X|Etoschophrya|Etoschophrya+inornata
X584	CGCCCGTCGCTCCTACCGATTGGGTGTGCTGGTGAAGCGTTCGGATTGGCGGCCTCCGGCGGTTCGCCGCCGGCGACGTTGTGAGAAGTTCATTAAACCTTATCATTTAGAGGAAGGAGAAGTCGTAACAAGGTTTCC	92.14	Eukaryota|Archaeplastida|Streptophyta|Embryophyceae|Embryophyceae_X|Embryophyceae_XX|Calycularia|Calycularia+crispula
X585	CGCCCGTCGCTCCTACCGATTGAATGGTCCGGTGAAGTTTTCGGATCGCGGCGACGCCTGCGGTTCGCCGCCGGCTGTCGCTGAGAAGTTCATTAAACCCTCCCACCTAGAGGAAGGAGAAGTCGTAACAAGGTTTCC	93.57	Eukaryota|Archaeplastida|Streptophyta|Embryophyceae|Embryophyceae_X|Embryophyceae_XX|Pottia|Pottia+truncata
X586	CGCCCGTCGCTACTACCGATTGAATGGCTTAGTGAGGCCCTCGGACTGGCAGTAATCAGCTGGCAACGGCAGGTAACAGCCGGAAAGTTGTCCAAACTTGGTCATTTAGAGGAAGTAAAAGTCGTAACAAGGTTTCC	86.86	Eukaryota|Opisthokonta|Fungi|Ascomycota|Pezizomycotina|Eurotiomycetes|Penicillium|Penicillium+purpurogenum
X587	CGCCCGTCGCTACTACCGATTGAATGGCTTAGTGAGATCTCCGGATTGGCTTTGGGGAGCCGGCAACGGCACCCTGTCGTCGAGAAGCTGCTCAAACTTGGTCATTTAGAGGAAGTAAAAGTCGTAACAAGGTTTCC	96.35	Eukaryota|Opisthokonta|Fungi|Basidiomycota|Agaricomycotina|Agaricomycetes|Moniliophthora|Moniliophthora+perniciosa
X588	CGCCCGTCGCTACTACCGATTGAATGGCTTAGTGAGATCTCCGGATTGGCTTTGAAAGACTGGCAACGGTCATTTATTGCTGAGAAGTTCATTAAACCTTATCATTTAGAGGAAGGAGAAGTCGTAACAAGGTTTCC	89.78	Eukaryota|Opisthokonta|Fungi|Basidiomycota|Agaricomycotina|Tremellomycetes|Bullera|Bullera+taiwanensis
X589	CGCCCGTCGCTACTACCGATTGAATGGCTTAGTGAGACCTCCGGATTGCCGTTGGGCTGCTGGCAACGGCGGCCCTGTGGTGAAAAGTTGGTCAAACTTGGTCATTTAGAGGAAGTAAAAGTCGTAACAAGGTTTCC	98.54	Eukaryota|Opisthokonta|Fungi|Ascomycota|Taphrinomycotina|Taphrinomycetes|Taphrina|Taphrina+pruni
X590	CGCCCGTCGCACCTACCGATTGAATGATTCGGTGAAACTTTCGGACTGATGGTCAGAGGCCCTCGGGCAGCTGATTGTTGGGAAGTTATTTAAACCTCATCATTTAGAGGAAGGTGAAGTCGTAACAAGGTTTCC	89.63	Eukaryota|Stramenopiles|Stramenopiles_X|Chrysophyceae-Synurophyceae|Chrysophyceae-Synurophyceae_X|Clade-C|Poterioochromonas|Poterioochromonas+stipitata
X591	CGCCCGTCGCTCCTACCGATTGGGTGTGCTGGTGAAGTTTTCGGATCGCGGCGACGCCTGCGGTTCGCCGCCGGCGACGTTGTGAGAAGTTCATTAAACCTTATCATTTAGAGGAAGGAGAAGTCGTAACAAGGTTTCC	96.4	Eukaryota|Archaeplastida|Streptophyta|Embryophyceae|Embryophyceae_X|Embryophyceae_XX|Sphagnum|Sphagnum+recurvum
X592	CGCCCGTCGCTCCTACCGATTGAATGGTCCGGTGAAGTTTTCGGATCGCGGCGACGCCTGCGGTTCGCCGCCGGCGACGTTGTGAGAAGTTAAGTAAACCTTATCACTTAGAGGAAGGAGAAGTCGTAACAAGGTTTCC	97.84	Eukaryota|Archaeplastida|Streptophyta|Embryophyceae|Embryophyceae_X|Embryophyceae_XX|Sphagnum|Sphagnum+recurvum
X593	CGCCCGTCGCTACTACCGATTGAATGGCTTAGTGAGGTCTCCGGATTGGCTTCTGGGAGCCGGCAACGGCACCTAGTCGCTGAGAAGTTGCACGAACTTGGTCATTTAGAGGAAGTAAAAGTCGTAACAAGGTTTCC	100	Eukaryota|Opisthokonta|Fungi|Basidiomycota|Pucciniomycotina|Cystobasidiomycetes|Sporobolomyces|Sporobolomyces+gracilis
X594	CGCCCGTCGCTACTACCGATTGAATGGCTTAGTGAGGCCTCCGGATTGGCGCTTGGGAGCCGGCAACGGCACCCGAATGCTGAGAAGCTGAACGAACTTGGTCATTTAGAGGAAGTAAAAGTCGTAACAAGGTTTTC	97.81	Eukaryota|Opisthokonta|Fungi|Basidiomycota|Pucciniomycotina|Agaricostilbomycetes|Sporobolomyces|Sporobolomyces+pyrrosiae
X595	CGCCCGTCGCTACTACCGATTGAATGGCTTAGTGAGGCCTCCAGATTGGCTATTGGGATTTCGCGAGAAAACCTGACTGCTGAGAAGTTCATTAAACCTTATCATTTAGAGGAAGGAGAAGTCGTAACAAGGTTTCC	89.78	Eukaryota|Opisthokonta|Fungi|Basidiomycota|Pucciniomycotina|Microbotryomycetes|Rhodotorula|Rhodotorula+yarrowii
X596	CGCCCGTCGCTACTACCGATTGAATGGCTTAGTGAGCTTCAGGGATTGTTGTATTTGGTTGGTTCGCCTTCCTTGTACATCCGAGAACTGAATCAAACTTGATCATTTAGAGGAAGTAAAAGTCGTAACAAGGTTTCC	99.28	Eukaryota|Rhizaria|Cercozoa|Filosa-Sarcomonadea|Cercomonadida|Cercomonadidae|Cercomonas|Cercomonas+sp.
X597	CGCCCGTCGCTACTACCGATTGAATGGCTCAGTGAGGCCTTCGGACTGGCTCAGGAGGGTTGGCAACGACCCCCCAGAGCCGGAAAGTTGGTCAAACTCGGTCATTTAGAGGAAGTAAAAGTCGTAACAAGGTTTCC	100	Eukaryota|Opisthokonta|Fungi|Ascomycota|Pezizomycotina|Eurotiomycetes|Warcupiella|Warcupiella+spinulosa
X598	CGCCCGTCGCTACTACCGATTGAACGACCGCAGTGAGGTCTTCGGACCGAGGTACGGCGGCATTCGTGCCGATTGTACATTCGGGAAGATGACCGAACTCGGCCGTTTAGAGGAAGTAAAAGTCGTAACAAGGTTTCC	93.53	Eukaryota|Opisthokonta|Metazoa|Arthropoda|Hexapoda|Insecta|Aonidiella|Aonidiella+aurantii
X599	CGCCCGTCGCACCTACCGATTGGATGGTCCGGTGAAATCTTCGGATCGGCGGCGTGGCTGCCTCGGCACCCACCGCCGAAAAGTTGAGTAAACCTTATCATCTAGAGGAAGGTGAAGTCGTAACAAGGTCTCC	83.46	Eukaryota|Stramenopiles|Stramenopiles_X|Bicoecea|Bicoecea_X|Bicoecea_XX|Stramenopile|Stramenopile+sp.
X600	CGCCCGTCGCTCCTACCGATTGAATGGTCCGGTGAAGTTTTCGGATCGCGGCGACGCCTGCGGTTCGCCGCCGGCGACGTTGTGAGAAGTTATTCAAACCTTATTATCTAGAGGAAGTAAAAGTCGTAACAAGGTTTCC	94.96	Eukaryota|Archaeplastida|Streptophyta|Embryophyceae|Embryophyceae_X|Embryophyceae_XX|Sphagnum|Sphagnum+recurvum
X601	CGCCCGTCGCTCCTACCGATTGAATGGTCCGGTGAAGTTTTCGGATCAGTAGGATTAAACTGGCAACAGTTTTTCCCTGCAGAGAACTATGGCAAACTAGGCTATTTAGAGGAAGTAAAAGTCGTAACAAGGTTTCC	92.75	Eukaryota|Opisthokonta|Fungi|Mucoromycota|Mucoromycotina|Mucoromycotina_X|Rhizomucor|Rhizomucor+endophyticus
X602	CGCCCGTCGCTCCTACCGATTGAATGGTCCGGTGAACCTTCTGGACTGAGTGCAGGCTCGAACTGCAAACGGGAAGTTATGTAAACCTTATCACTTAGAGGAAGGAGAAGTCGTAACAAGGTTTCC	92.86	Eukaryota|Alveolata|Ciliophora|Oligohymenophorea|Peniculia|Peniculia_X|Peniculia_XX|Peniculia_XX+sp.
X603	CGCCCGTCGCTACTACCGATTGAATGGCTTAGTGAGGCCTTCGGATTGGCTTCTGGGAGCCAGCAATGGCACCTAGTCGCTGAGAAGTTGGACGAACTTGGTCATTTAGAGGAAGTAAAAGTCGTAACAAGGTTTCC	97.81	Eukaryota|Opisthokonta|Fungi|Basidiomycota|Pucciniomycotina|Cystobasidiomycetes|Erythrobasidium|Erythrobasidium+clade
X604	CGCCCGTCGCTACTACCGATTGAATGGCTTAGTGAGGCCTCTGGATGTGGGGTGGTTGCGAGAGCGACTGCTCTGAGAAATGGGACAAACTTGGTGATTTAGAGGAAGTAAAAGTCGTAACAAGGTTTCC	86.92	Eukaryota|Opisthokonta|Fungi|Cryptomycota|Cryptomycotina|Cryptomycotina_X|Cryptomycotina_XX|Cryptomycotina_XX+sp.
X605	CGCCCGTCGCTACTACCGATTGAATGGCTTAGTGAGACCTTTGGATTGGCGCTCATTGACCTTACCGTCTCCGAGCGCCGAGAAATTGGTCAAACTTGGTCATTTAGAGGAAGTAAAAGTCGTAACAAGGTTTCC	86.86	Eukaryota|Opisthokonta|Fungi|Glomeromycota|Glomeromycotina|Glomeromycetes|Glomeromycetes_X|Glomeromycetes_X+sp.
X606	CGCCCGTCGCTACTACCGATTGAATGGCTCAGTGAGGTCATCGGACTGGCCTAGGAAGAGTGGCAACACTCATCCAGGGCCGGAAAGTTGTTCAAACTTGGTCATTTAGAGGAAGTAAAAGTCGTAACAAGGTTTCC	95.62	Eukaryota|Opisthokonta|Fungi|Ascomycota|Pezizomycotina|Leotiomycetes|Leohumicola|Leohumicola+verrucosa
X607	CGCCCGTCGCTACTACCGATTGAATGGATTAGTGAGCTTCAAGGATTGGTGGTTCGGAGTTTCGGCTCTTTACCACTGAGAATTGAATCAAACTTGCTCATTTAGAGGAAGTAAAAGTCGTAACAAGGTCTCC	87.22	Eukaryota|Rhizaria|Cercozoa|Filosa-Sarcomonadea|Glissomonadida|Sandonidae|Clade-N/F-A|Clade_N/F-A+sp.
X608	CGCCCGTCGCTACTACCGATTGAATGATTTAGTGAGGTCTTCGGACTGGCCATCGAGGCTGATTCTGTTGGCTTCGGTTGGATCGGAAAGACGACCAAACTGGCTCATTTAGAGGAAGTAAAAGTCGTAACAAGGTTTCC	91.49	Eukaryota|Opisthokonta|Metazoa|Tardigrada|Tardigrada_X|Tardigrada_XX|Paramacrobiotus|Paramacrobiotus+richtersi
X609	CGCCCGTCGTTACTACCGATTGAATGGCTTAGTGAGGCCTCCGGATTGCGCTGTGCCCCATTGTGGGGCGCTGGTGTGAAAAGTTGGTCAAACTTGGTCATTTAGAGGAAGTACAAGTCGTAACAAGGTTTCC	85.51	Eukaryota|Opisthokonta|Fungi|Ascomycota|Taphrinomycotina|Taphrinomycetes|Taphrina|Taphrina+pruni
X610	CGCCCGTCGCTGCCCGGGACTGAGCCATTTCGAGAAATTTGGGGATCGGCGGACGTCGCTCGCAAGGGCAACCCCGCTGCCAACCAACTTAATCGCAGTGGCTTGAACCGGGCAAAAGTCGTAACAAGGTAGCT	80.43	Eukaryota|Opisthokonta|Metazoa|Nematoda|Chromadorea|Chromadorea_X|Rotylenchulus|Rotylenchulus+reniformis
X611	CGCCCGTCGCTCCTACCGATTGAGTGGTCCGGTGAATACTTCGGATAGCGCTATTCCAGCAATGGCTTTGGTGCTAAAAGTTGTGTAAACCTTATCACTTAGAGGAAGGATAAGTCGTAACAAGGTTTCC	85.38	Eukaryota|Alveolata|Alveolata_X|Alveolata_XX|Alveolata_XXX|Alveolata_XXXX|Alveolata_XXXXX|Alveolata_XXXXX+sp.
X612	CGCCCGTCGCTCCTACCGATTGAATGGTCCGGTGAAGTTTTCGGATTGGGAATTTTGGCTGTCAAAGGTCGAGGTTTCCGAGAAGTTCATTAAACCCTCCCACCTAGAGGAAGGAGAAGTCGTAACAAGGTTTCC	85.93	Eukaryota|Archaeplastida|Chlorophyta|Chlorophyceae|Chlorophyceae_X|Sphaeropleales|Desmodesmus|Desmodesmus+costato-granulatus
X613	CGCCCGTCGCTCCTACCGATTGAATGGTCCGGTGAAGTGTTCGGATCGCGGCGACGGGGGCGGTTCGCCGCCCCCGACGTCGCGAGAAGTCCATTGAACCTTATCATTTAGAGGAAGGAGAAGTCGTAACAAGGTTTCC	100	Eukaryota|Archaeplastida|Streptophyta|Embryophyceae|Embryophyceae_X|Embryophyceae_XX|Zea|Zea+mays
X614	CGCCCGTCGCTCCTACCGATTGAATGGTCCGGTGAACCTTCTGGAGTGGAGTGGCTTTCACGAGTCGCCCCGCGAAGTTAAGTAAACCCAATAATTTAGAGGAAGGAAAAGTCGTAACAAGGTTTCC	85.27	Eukaryota|Alveolata|Ciliophora|Oligohymenophorea|Scuticociliatia|Cyclidiidae|Boveria|Boveria+subcylindrica
X615	CGCCCGTCGCTCCTACCGATTGAATGATCCGGTGAAATCCTAGGAGTTGGCCAATATATGCGAATATAATGTCTAGCAAATAAGAGTAAACCTTACCATTTAGAGGAAGGAGAAGTCGTAACAAGGTTTCC	80	Eukaryota|Hacrobia|Cryptophyta|Cryptophyceae|Cryptophyceae_X|Goniomonadales|Goniomonas|Goniomonas+sp.
X616	CGCCCGTCGCTACTACCGATTGGATGGTCCGGTGAGAATTTCGGATCGTGAGCTAAGCCCTTTACTGGGCGAGGTCTCGTGAGAAGTTCATTAAACCTTATCATTTAGAGGAAGGAGAAGTCGTAACAAGGTTTCC	88.32	Eukaryota|Stramenopiles|Stramenopiles_X|MAST|MAST-19|MAST-19_X|MAST-19_XX|MAST-19_XX+sp.
X617	CGCCCGTCGCTACTACCGATTGAATGGCTCAGTGAGGCCTTAGGATTGGCCAGGGGAGGTGGGCGACCACCACCCCAGGCCGAAAATTTGGTCAAACTTGGTCATTTAGAGGAAGTAAAAGTCGTAACAAGGTTTCC	97.08	Eukaryota|Opisthokonta|Fungi|Ascomycota|Pezizomycotina|Eurotiomycetes|Eurotiomycetes_X|Eurotiomycetes_X+sp.
X618	CGCCCGTCGCTACTACCGATTGAATGGATTAGTGAGCTCCAGGGATGCCAGACAAGTAATAGGCAACTGTTATTTTTGTCAGACAGAACTGGATCAAACTTGCTCATTTAGAGGAAGTAAAAGTCGTAACAAGGTTTCC	83.45	Eukaryota|Rhizaria|Cercozoa|Filosa-Sarcomonadea|Glissomonadida|Proleptomonadidae|Proleptomonas|Proleptomonas+faecicola
X619	CGCCTGTCGCTACTACCGATTGAATGGCTTAGTGAGATCTCTGGATTGGCGTTGAGGAGCCGGCAACGGCACCTCTTGGCTGAGAAGCTGATCAAACTTGGTCATTTAGAGGAAGTAAAAGTCATAACAAGGTTTCC	98.54	Eukaryota|Opisthokonta|Fungi|Basidiomycota|Agaricomycotina|Tremellomycetes|Cryptococcus|Cryptococcus+dimennae
X620	CGCCCGTCGCTGCCCGGGACTGAGCCGTTTCGAGAAAAGCGGGGACCGCTGCTTCGGGGCCTTTCGGGGCTCTGATTCGGCCGAGAACCGCCTTAATCGCAGCGGCTTGAACCGGGCAAAAGTCGTAACAAGGTTTCT	91.3	Eukaryota|Opisthokonta|Metazoa|Nematoda|Chromadorea|Chromadorea_X|Truttaedacnitis|Truttaedacnitis+truttae
X621	CGCCCGTCGCTCCTACCGATTTCGAGTGATCCGGTGAACCTTCTGGACTGCGGAAAAGCAATTTTTCGCGGGAAGTTAAGTAAACCATATCACTTAGAGGAAGGAGAAGTCGTAACAAGGTTTCC	90.4	Eukaryota|Alveolata|Ciliophora|Prostomatea|Prostomatea_X|Prostomatea_XX|Cryptocaryon|Cryptocaryon+irritans
X622	CGCCCGTCGCTCCTACCGATTGAATGGTCCGGTGAAGTTTTCGGACTGGCCATCGAGGCTTCCGCAAGGCGGCTTCGTCTGGTTGGGAAGACGACCAAACTGGCTCATTTAGAGGAAGTAAAAGTCGTAACAAGGTTTCC	94.29	Eukaryota|Opisthokonta|Metazoa|Tardigrada|Tardigrada_X|Tardigrada_XX|Paramacrobiotus|Paramacrobiotus+richtersi
X623	CGCCCGTCGCTCCTACCGATTGAATGGTCCGGTGAAGCGTTCGGATTGGCGGCCTCCGGCGGTTCGCCGCTGGGAGCAGCCGAGAAGTTCGTTAAACCCTCCCACCTAGAGGAAGGAGAAGTCGTAACAAGGTTTCC	96.35	Eukaryota|Archaeplastida|Chlorophyta|Trebouxiophyceae|Trebouxiophyceae_X|Trebouxiophyceae_XX|Coccomyxa|Coccomyxa+solorinae-saccatae
X624	CGCCCGTCGCTACTACCGATTGAATGGTTTAGTGAGATCTTCGGATTGGTCCGGAGGTGGCTGCAAAGTTACCTCTAGGTTCCGAGAAGATGATCAAACTTGATCATTTAGAGGAAGTAAAAGTCGTAACAAGGTTTCC	96.4	Eukaryota|Opisthokonta|Metazoa|Rotifera|Rotifera_X|Rotifera_XX|Rotifera_XXX|Rotifera_XXX+sp.
X625	CGCCCGTCGCTACTACCGATTGAATGGCTTAGTGAGGCGTTCGGACCGGCTCAGGGAGGTCGGCAACGACCACCCAGAGCTAGAAAGTTCGTCAAACTTGGTCATTTAGAGGAAGTAAAAGTCGTAACAAGGTTTCC	97.08	Eukaryota|Opisthokonta|Fungi|Ascomycota|Pezizomycotina|Lecanoromycetes|Acarospora|Acarospora+smaragdula_var._lesdainii
X626	CGCCCGTCGCTACTACCGATTGAATGGCTTAGTGAGGCCTTCGGATCGAGTTCAATAACCGCAAGGCCATTGAATTTGAAAAGTTGGACAAACTTGGTCATTTAGAGGAAGTAAAAGTCGTAACAAGGTTTCC	88.32	Eukaryota|Opisthokonta|Fungi|Glomeromycota|Glomeromycotina|Glomeromycetes|Glomus|Glomus+sp.
X627	CGCCCGTCGCTACTACCGATTGAATGGCTTAGTGAGGCCTCCGGATTGGCGCTTGGGAGCCGGCAACGGCACCCGAGTGCTGAGAAGTTGTACAAACTTGGTCATTTAGAGGAAGTAAAAGTCGTAACAAGGTTTTC	97.81	Eukaryota|Opisthokonta|Fungi|Basidiomycota|Pucciniomycotina|Agaricostilbomycetes|Sporobolomyces|Sporobolomyces+pyrrosiae
X628	CGCCCGTCGCTACTACCGATTGAATGGCTTAGTGAGATCTCCGGATTGGCTTTGAAAGACTGGCAACGGTCCTTCGTCGCTGAGAAGCTGATCAAACTTGGTCATTTAGAGGAAGTAAAAGTCGTAACAAGGTTTCC	97.81	Eukaryota|Opisthokonta|Fungi|Basidiomycota|Agaricomycotina|Tremellomycetes|Bullera|Bullera+taiwanensis
X629	CGCCCGTCGCTACTACCGATTGAATGATTCAGTGAGGTTTTCGGACTGGCCCAGGAAGAGTGGCAACACTCATCTAGGGCCGGAAAGTTGCCCAAACTTGGTCATTTAGAGGAAGTAAAAGTCGTAACAAGGTTTCC	98.54	Eukaryota|Opisthokonta|Fungi|Ascomycota|Pezizomycotina|Leotiomycetes|Tetracladium|Tetracladium+setigerum
X630	CGCCCGTCGCTACTACCGATTGAACGGCTTAGTGAGGTCTTCGGATTGGCTTCGGGGAGCCGGCAACGGCACCCTGTTGCCGAGAAGTTGATCAAACTTGGTCGTTTAGAGGAAGTAAAAGTCGTAACAAGGTTTCC	97.81	Eukaryota|Opisthokonta|Fungi|Basidiomycota|Agaricomycotina|Agaricomycetes|Heliocybe|Heliocybe+sulcata
X631	CGCCCGTCGCTCCTACCGATTGGGTGTGCTGGTGAAGTGTTCGGATTGGCTTCAACTGGTGGCAACACTGGATGTGGCCGAAAAGATCATTAAACCTTATCATTTAGAGGAAGGAGAAGTCGTAACAAGGTTTCC	92.59	Eukaryota|Archaeplastida|Chlorophyta|Chlorophyceae|Chlorophyceae_X|CW-Chlamydomonadales|Chloromonas|Chloromonas+reticulata
X632	CGCCCGTCGCTCCTACCGATTGGGTGTGCTGGTGAAGTGTTCGGATCGGCTTCATCTGGTGGCAACATCGGGTGTCGCTGAGAAGATCATTAAACCCTCCCACCTAGAGGAAGGAGAAGTCGTAACAAGGTTTCC	100	Eukaryota|Archaeplastida|Chlorophyta|Chlorophyceae|Chlorophyceae_X|CW-Chlamydomonadales|Chloromonas|Chloromonas+reticulata
X633	CGCCCGTCGCTCCTACCGATTGAGTGATCCGGTGAATGATTCGGACTGCGAGATTTCAGCAATGAGATTACGCGGGAAGTTTCGTAAACCTTATCACTTAGAGGAAGGATAAGTCGTAACAAGGTTTCC	87.97	Eukaryota|Alveolata|Dinophyta|Dinophyceae|Dinophyceae_X|Dinophyceae_XX|Dinophyceae_XXX|Dinophyceae_XXX+sp.
X634	CGCCCGTCGCTCCTACCGATTGAATGGTCCGGTGAAGTTTTCGGATCGCGGTCTTTGCGATGGCAACATTGCTTAGATTGTGAGAAGACGATCGAACTTGATCATTTAGAGGAAGTAAAAGTCGTAACAAGGTTTCC	83.21	Eukaryota|Opisthokonta|Metazoa|Platyhelminthes|Turbellaria|Seriata|Polycelis|Polycelis+nigra
X635	CGCCCGTCGCTCCTACCGATTGAATGGTCCGGTGAAGTTTTCGGATCGCGGCGACGCCTGCGGTTCGCCGCCGGCGACGTTGTGAGAAGTTACTCAAACTTGGTCATTTAGAGGAAGTAAAAGTCATAACAAGGTTTCC	93.53	Eukaryota|Archaeplastida|Streptophyta|Embryophyceae|Embryophyceae_X|Embryophyceae_XX|Sphagnum|Sphagnum+recurvum
X636	CGCCCGTCGCTCCTACCGATTGAATGGTCCGGTGAACCATTTGGACCGCGAGGTACTTGTTACTTTGTGGAAAATCTAGTAAACCATATCACTTAGAGGAAGGAGAAGTCGTAACAAGGTTTCC	92.86	Eukaryota|Alveolata|Ciliophora|Spirotrichea|Hypotrichia|Oxytrichidae|Pattersoniella|Pattersoniella+vitiphila
X637	CGCCCGTCGCTACTACCGATTGAATGGTTTAGTGAGGTCTTCGGACCGGAACCGGCGGGGTGGCGACACCCTTCCGGATCCGGGAAGTTGCACGAACTTGATCATTTAGAGGAAGTAAAAGTCGTAACAAGGTTTCC	88.41	Eukaryota|Opisthokonta|Mesomycetozoa|Ichthyosporea|Ichthyosphonida|Ichthyophonidae_Freshwater|Ichthyophonidae_Freshwater_X|Ichthyophonidae_Freshwater_X+sp.
X638	CGCCCGTCGCTACTACCGATTGAATGGCTTAGTGAGGTCTCCGGATCGGCTTTGGGGAGGCGGCAACGCCGCCCCGTTGCTGAGAAGCTGATCAAACTTGGTCATTTAGAGGAAGTAAAAGTCGTAACAAGGTTTCC	95.62	Eukaryota|Opisthokonta|Fungi|Basidiomycota|Agaricomycotina|Agaricomycetes|Psilocybe|Psilocybe+montana
X639	CGCCCGTCGCTACTACCGATTGAATGGCTTAGTGAGGCTTTCGGATTGGATTTTGGCAGCTGGCAACAGCAGCTAGAAACTGAAAAGTTCATTAAACCTTATCATTTAGAGGAAGGAGAAGTCGTAACAAGGTTTCC	91.24	Eukaryota|Opisthokonta|Fungi|Mucoromycota|Mucoromycotina|Mucoromycotina_X|Mucoromycotina_XX|Mucoromycotina_XX+sp.
X640	CGCCCGTCGCTACTACCGATTGAATGGCTTAGTGAGGCCTCCAGATTGGCTATTGGGAGCCCGCGAGGGCACCCGACTGCTGAGAAGTTGTACGAACTTGGTCATTTAGAGGAAGTAAAAGTCGTAACAAGGTATCC	97.08	Eukaryota|Opisthokonta|Fungi|Basidiomycota|Pucciniomycotina|Microbotryomycetes|Sporidiobolus|Sporidiobolus+ruineniae
X641	CGCCCGTCGCTACTACCGATTGAATGCGTTAGTGAGCATCAGGGAGGGGAGTGATTCGAGTTCGCTTGTTTCACTCTCCAAACTGATTCAAACTTGCTCATTTAGAGGAAGTAAAAGTCGTAACAAGGTATTC	80.43	Eukaryota|Rhizaria|Cercozoa|Filosa-Sarcomonadea|Cercomonadida|Cercomonadidae|Cercomonas|Cercomonas+hiberna
X642	CGCCCGTCGCTACTACCGATGGATTATTTAGTGAGGTCTTTGGAGATGAACCCTGAAACATCTTTCGGTGTTACTGGTGTTTCGTCAAAGTTGACCGAACTTGATGATTTAGAGGAAGTAAAAGTCGTAACAAGGTTTCC	91.49	Eukaryota|Opisthokonta|Metazoa|Arthropoda|Hexapoda|Insecta|Culicoides|Culicoides+variipennis
X643	CGCCCGTCGCCTCAATCGACTGGATGATCCGGTGAATGATTCGGACCGCTGATTTTGTGGCAACACAATCTTAGTGGAAAGTTTCGTGAACCAAATCATCTGAAGAATGAGAAAGTCGTAACACGGTATCT	87.02	Eukaryota|Alveolata|Apicomplexa|Apicomplexa_X|Gregarines|Gregarines_X|Gregarines_XX|Gregarines_XX+sp.
X644	CGCCCGTCGCTCCTACCGATTTTTAGTGATCCAGTGAACCTTTTGGACTGCGATCTGGTCTCGTGCTAGAATTTGGGAAGTTAAGTAAACTTTATCACTTAGAGGAAGGAGAAGTCGTAACAAGGTTTCAC	92.37	Eukaryota|Alveolata|Ciliophora|Colpodea|Bursariomorphida|Bryometopidae|Bryometopus|Bryometopus+sphagni
X645	CGCCCGTCGCTCCTACCGATTTTGAGTGGTCCGGTGAACCTTCTGGACTGTGAGCAGGCTTGACCTGATCGTGAGAAGTTCATTAAACCTTATCATTTAGAGGAAGGAGAAGTCGTAACAAGGTTTCC	94.53	Eukaryota|Alveolata|Ciliophora|Colpodea|Colpodida|Grossglockneriidae|Pseudoplatyophrya|Pseudoplatyophrya+nana
X646	CGCCCGTCGCTCCTACCGATTTTGAGTGATCCGGTGAACCTTCTGGACTGTGGCCGGACTTGATCCGGTTGTGAGAAGTTCATTAAACCTTATCATTTAGAGGAAGGAGAAGTCGTAACAAGGTTTCC	96.88	Eukaryota|Alveolata|Ciliophora|Colpodea|Colpodida|Colpodida_X|Exocolpoda|Exocolpoda+augustini
X647	CGCCCGTCGCTCCTACCGATTGAATGGTCCGGTGAAGTTTTCGGATCGCGGCGACGCCTGCGGTTCGCCGCCGGCGACGTTGTGAGAAGTTAAGTAAACCCAATAATTTAGAGGAAGGAAAAGTCGTAACAAGGTTTCC	95.68	Eukaryota|Archaeplastida|Streptophyta|Embryophyceae|Embryophyceae_X|Embryophyceae_XX|Sphagnum|Sphagnum+recurvum
X648	CGCCCGTCGCTACTACCGATTGAATGGCTTAGTGAGGTCTCCGGATTGGCTTTGGAGTGCCGGCAACGTGCATTCTATTGCTGAGAAGCTGATCAAACTTGGTCATTTAGAGGAAGTAAAAGTCGTAACAAGGTTTCC	97.1	Eukaryota|Opisthokonta|Fungi|Basidiomycota|Agaricomycotina|Agaricomycetes|Chromosera|Chromosera+cyanophylla
X649	CGCCCGTCGCTACTACCGATTGAATGGCTTAGTGAGGCTTCCGGATTGGTTCAGAGAAGGGGGCAACTCCATCTTGGAATCGAGAAGTTCATTAAACCTTATCATTTAGAGGAAGGAGAAGTCGTAACAAGGTTTCC	91.97	Eukaryota|Opisthokonta|Fungi|Ascomycota|Saccharomycotina|Saccharomycetales|Lodderomyces|Lodderomyces+elongisporus
X650	CGCCCGTCGCTACTACCGATTGAATGGCTTAGTGAGATCTCCGGATTGGCTTTGGGAAGCTGGCGACGGCCTCCCTTAGCTGAGAAGCTGATCAAACTTGGTCATTTAGAGGAAGTAAAAGTCGTAACAAGGTTTCC	97.08	Eukaryota|Opisthokonta|Fungi|Basidiomycota|Agaricomycotina|Tremellomycetes|Cryptococcus|Cryptococcus+aerius
X651	CGCCCGTCGCTACTACCGATTGAATGGCTTAGTGAGATCTCCGGATTGGCGTTGGGGAGCCGGCGACGGCACCCCTTGGCCGAGAAGTTCATTAAACCTTATCATTTAGAGGAAGGAGAAGTCGTAACAAGGTTTCC	94.16	Eukaryota|Opisthokonta|Fungi|Basidiomycota|Agaricomycotina|Tremellomycetes|Fibulobasidium|Fibulobasidium+inconspicuum
X652	CGCCCGTCGCTACTACCGATTGAATGGCTTAGTGAGACCTCCGGATCGAGGTTATAGAAGGGCAACCTTCTTTTTCTTTGAGAAGTTGGTCAAACTTGGTCATTTAGAGGAAGTAAAAGTCGTAACAAGGTAACC	87.59	Eukaryota|Opisthokonta|Fungi|Glomeromycota|Glomeromycotina|Glomeromycetes|Glomeromycetes_X|Glomeromycetes_X+sp.
X653	CGCCCGTCGCTACTACCGATTGAATGGCTCAGTGAGGCTTTCGGACTGGCCTAAGGAGAGTGGCAACACTCACCTAGGGCCGGAAAGTTATCCAAACTCGGTCATTTAGAGGAAGTAAAAGTCGTAACAAGGTTTCC	96.35	Eukaryota|Opisthokonta|Fungi|Ascomycota|Pezizomycotina|Leotiomycetes|Golovinomyces|Golovinomyces+orontii
X654	CGCCCGTCGCTACTACCGATTGAATGGCTAAGTGAGGCTTTTGGACCGGCCCAGAGAGGGTGGCAACACCTCCTCAGGGCTGGAAAATCATACAAACTTGGTCATTTAGAGGAAGTAAAAGTCGTAACAAGGTTTCC	91.97	Eukaryota|Opisthokonta|Fungi|Ascomycota|Pezizomycotina|Leotiomycetes|Neocudoniella|Neocudoniella+radicella
X655	CGCCCGTCGCTACTACCGATTGAATGGATTAGTGAGCTTCAAGGATTGTCCCTCTTCTGGTTCTCCAGTTGAGGGATGAGAATTGAATCAAACTTGCTCATTTAGAGGAAGTAAAAGTCGTAACAAGGTCTCC	88.72	Eukaryota|Rhizaria|Cercozoa|Filosa-Sarcomonadea|Glissomonadida|Sandonidae|Clade-N/F-A|Clade_N/F-A+sp.
X656	CGCCCGTCGCACCTACCGATTGAATGATTCGGTGAAAATCTCAGACCGAAACTAGGATGCCCTCTCGGGTGACCTTGGCTTGGGAAGTTATTTAAACCTCATCATTTAGAGGAAGGTGAAGTCGTAACAAGGTTTCC	89.78	Eukaryota|Stramenopiles|Stramenopiles_X|Chrysophyceae-Synurophyceae|Chrysophyceae-Synurophyceae_X|Clade-E|Chromulina|Chromulina+chionophila
X657	CGCCCGTCGCACCTACCGATTGAATGACTCGGTCAAAAATTGGGACTTAATTGTGTAGCTTAATTGCTATTACAATATTGAGAAACTCTTTTGAACCTTATCATTTAGAGGAAGGAGAAGTCGTAACAAGGTTTCC	82.61	Eukaryota|Stramenopiles|Stramenopiles_X|Oomyceta|Oomyceta_X|Oomyceta_XX|Achlya|Achlya+bisexualis
X658	CGCCCGTCGATACTACCGATTGAATGGCTTAGTGAGACCTTTGGATGAGGCCTCATGGCCGCAAGGCAAATGGGGACTCAGAAATTGGTCAAACTTGGTCATTTAGAGGAAGTAAAAGTCGTAACAAGGTTTCC	86.67	Eukaryota|Opisthokonta|Fungi|Cryptomycota|Cryptomycotina|Cryptomycotina_X|Cryptomycotina_XX|Cryptomycotina_XX+sp.
X659	CGCTCGTTGCTCCGACCGATTTTGAGTGGTCCGGTGAACCTTCTGGACTGCAACCGGGTTCAACCCGGGTGTGGGAAGTTAAGTAAACCTTATCAATCACTAAGAGGAAGGAGAAGTCGTAACAAGGTTTCC	90.15	Eukaryota|Alveolata|Ciliophora|Colpodea|Platyophryida|Platyophryidae|Platyophrya|Platyophrya+vorax
X660	CGCCCGTCGTTGTTTCCGATGTCGGTGCAATACAGGTGATCGGAGAGGAGGTGTTCACATTTCCTTGAAGTTCACCGATATTTCTTCAATAGAGGAAGCAAAAGTCGTAACAAGGTAGCT	98.33	Eukaryota|Excavata|Discoba|Euglenozoa|Kinetoplastida|Neobodonid|Rhynchobodo|Rhynchobodo+sp.
X661	CGCCCGTCGCTCCTATCAATTGAGTGATCTGGTGAATAATTCGGACCGCAGCGATGCCCAGTTTGCTGGGTGTCGCAGCGGGAAGCTTAGTGAACCTTATCACTTAGAGGAAGGAGAGGTTGTAACAAGGTTTCC	89.63	Eukaryota|Alveolata|Dinophyta|Dinophyceae|Dinophyceae_X|Dinophyceae_XX|Dinophyceae_XXX|Dinophyceae_XXX+sp.
X662	CGCCCGTCGCTCCTACCGATTTTGAGTGATCCGGTGAACCTTCTGGACTATGGACAGGCTTGACCTGATTGTGGGAAGTTAAGTAAACCTTATCACTTAGAGGAAGGAGAAGTCGTAACAAGGTTTCC	98.44	Eukaryota|Alveolata|Ciliophora|Colpodea|Colpodida|Colpodidae|Colpoda|Colpoda+inflata
X663	CGCCCGTCGCTCCTACCGATTTCGAGTGATCCGGTGAACCTTTTGGACAACGTCGAGCCTCGTGCTTGATGCTGAAAATCAAGTAAACCATATCACTTAGAGGAAGGAGAAGTCGTAACAAGGTTTCC	93.75	Eukaryota|Alveolata|Ciliophora|Spirotrichea|Hypotrichia|Hypotrichia_X|Stichotrichia|Stichotrichia+sp.
X664	CGCCCGTCGCTCCTACCGATTGGGTGTGCTGGTGAAGCGTTCGGATTGGCGACGCCTGCGGTTCGCCGCCGGCGACGTTGTGAGAAGTTCATTAAACCTTATCATTTAGAGGAAGGAGAAGTCGTAACAAGGTTTCC	93.53	Eukaryota|Archaeplastida|Streptophyta|Embryophyceae|Embryophyceae_X|Embryophyceae_XX|Moerckia|Moerckia+flotoviana
X665	CGCCCGTCGCTCCTACCGATTGAGTGATCAGATGAAATCCGCGGATCTAGCCAGGTTCGCCTGGTCGGAGAAGTTGAGTAAACCTTATCATTTAGAGGAAGGAGAAGTCGTAACAAGGTTTCC	88.8	Eukaryota|Amoebozoa|Conosa|Variosea|ATCC50593-Flamella-WIM80-lineage|Flamella-lineage|Flamella-lineage_X|Flamella-lineage_X+sp.
X666	CGCCCGTCGCTCCTACCGATTGAATGGTCCGGTGAAGTTTTCGGATTGGCGTTGGGGAGCCGGCAACGGCACCCCTTGGCCGAGAAGTTACTCAAACTTGGTCATTTAGAGGAAGTAAAAGTCATAACAAGGTTTCC	94.16	Eukaryota|Opisthokonta|Fungi|Basidiomycota|Agaricomycotina|Tremellomycetes|Tremellomycetes_X|Tremellomycetes_X+sp.
X667	CGCCCGTCGCTCCTACCGATTGAATGGTCCGGCGAAATCTTCAGATTGCAGTGAGCTCAAGCAATTGGACTCGCAGTGAGAAGTTGATTAAACCTTATCATTTAGAGGAAGGAGAAGTCGTAACAAGGTTTCC	88.81	Eukaryota|Hacrobia|Cryptophyta|Cryptophyceae|Cryptophyceae_X|Cryptomonadales|Cryptomonadales_X|Cryptomonadales_X+sp.
X668	CGCCCGTCGCTACTACCGATTGGATGACTTAGTGAGGTCTTAGGACTGAGGTAGAGGTGCTTTAACGAGTGCCCTTGCTTTGGAAATTTGATCGAACTACGTTATCTAGAGGAAGGAGAAGTCGTAACAAGGTTTCC	94.89	Eukaryota|Opisthokonta|Metazoa|Nematoda|Enoplea|Enoplea_X|Enchodelus|Enchodelus+longispiculus
X669	CGCCCGTCGCTACTACCGATTGAATGGCTTAGTGAGCTTCAGGGATTGTTGTATCTGTGTGGTTCGCCACACTGGTACTTCCGAGAACTGAATCAAACCTTATCATTTAGAGGAAGGAGAAGTCGTAACAAGGTTTCC	92.03	Eukaryota|Rhizaria|Cercozoa|Filosa-Sarcomonadea|Cercomonadida|Cercomonadidae|Cercomonas|Cercomonas+alexieffi
X670	CGCCCGTCGCTACTACCGATTGAATGGCTCGGTGAGGCCTTCGGACTGGCCCAGGGAGGTCGGCAACGACCACCCAGGGCCGGAAAGTTCATTAAACCTTATCATTTAGAGGAAGGAGAAGTCGTAACAAGGTTTCC	94.16	Eukaryota|Opisthokonta|Fungi|Ascomycota|Pezizomycotina|Lecanoromycetes|Rhizocarpon|Rhizocarpon+norvegicum
X671	CGCCCGTCGCTACTACCGATTGAATGGCTCAGTGAGGCTTTCGGACTGTCCTAAGGAGAGTGGCAACACTCACCCCGGGACGGAAAGTTGTTCAAACTTGGTCATTTAGAGGAAGTAAAAGTCGTAACAAGGTTTCC	96.35	Eukaryota|Opisthokonta|Fungi|Ascomycota|Pezizomycotina|Leotiomycetes|Meliniomyces|Meliniomyces+variabilis
X672	CGCCCGTCGCACCTACCGATTGAATGATTCGATGAATTTTTCGGACCGTGCTTCGAACACCCTCGGGTGGTCTTAGCGTGGGAAGTTATTTAAATCTCATCATTTAGAGGAAGGTGAAGTCGTAACAAGGTTTCC	88.89	Eukaryota|Stramenopiles|Stramenopiles_X|Chrysophyceae-Synurophyceae|Chrysophyceae-Synurophyceae_X|Clade-E|Clade-E_X|Clade-E_X+sp.
X673	CGCCCGTCGCACCTACCGATTGAATGACTCGGTGAAAAATCGGGACTGTTAGTCTGTTTGCTTAATTGCGAGTGGATTGATGGGAACTTTTTTAAACCTCGCCATTTAGAGGAAGGTGAAGTCGTAACAAGGTTTCC	97.08	Eukaryota|Stramenopiles|Stramenopiles_X|Oomyceta|Oomyceta_X|Oomyceta_XX|Hyaloperonospora|Hyaloperonospora+parasitica
X674	CGCCTGTCGCTACTACCGATTGAATGGCTTAGTGAGCCTTTGGGATTGGCGTTCGGGAGCCGGCAACGGCACCTGATTGCTGAGAACTTATGCAAACTTGGTCATTTAGAGGAAGTAAAAGTCATAACAAGGTTTCT	96.35	Eukaryota|Opisthokonta|Fungi|Basidiomycota|Ustilaginomycotina|Exobasidiomycetes|Exobasidium|Exobasidium+rhododendri
X675	CGCCTGTCGCTACTACCGATTGAATGGCTTAGTGAGATTTCCGGATTGGCGTTGGGGAGCCGGCAACGGCACCCCTTGGCTGAGAAGTTACTCAAACTTGGTCATTTAGAGGAAGGAGAAGTCGTAACAAGGTTTCC	97.08	Eukaryota|Opisthokonta|Fungi|Basidiomycota|Agaricomycotina|Tremellomycetes|Tremellomycetes_X|Tremellomycetes_X+sp.
X676	CGCCCGTCGCTCCTTCCTCTAAATGATAAGGTTTAATGAACTTCTCACAACGTCGCCGGCGACGTTGTGAGAAGTTCATTAAACCTTATCATTTAGAGGAAGGAGAAGTCGTAACAAGGTTTCC	77.7	Eukaryota|Archaeplastida|Streptophyta|Embryophyceae|Embryophyceae_X|Embryophyceae_XX|Selaginella|Selaginella+moellendorffii
X677	CGCCCGTCGCTCCTACCGATTTCGAGTGATCCGGTGAACCTTTTGGACTGCGCGGGGCCCCGTGCTCCGTGCGGAAAATCAAGTAAACCTTATCATTTAGAGGAAGGAGAAGTCGTAACAAGGTTTCC	98.44	Eukaryota|Alveolata|Ciliophora|Spirotrichea|Hypotrichia|Holostichidae|Holosticha|Holosticha+multistylata
X678	CGCCCGTCGCTCCTACCGATTGGGTGTGCTGGTGAAGCGTTCGGATTGGAGTTGGTAGGTGGTTCGCCGCCGGCGACGTTGTGAGAAGTTCATTAAACCTTATCATTTAGAGGAAGGAGAAGTCGTAACAAGGTTTCC	90.58	Eukaryota|Archaeplastida|Chlorophyta|Trebouxiophyceae|Microthamniales|Microthamniales_X|Trebouxia|Trebouxia+impressa
X679	CGCCCGTCGCTCCTACCGATTGAATGGTCCGGTGAAGTTTTCGGATCGCGGCGACGCTGGCGGTTCGCCGCCGGTGACGTTGTGAGAAGTTCATTAAGCCTTATCATTTAGAGGAAGGAGAAGTCGTAACAAGGTTTCC	100	Eukaryota|Archaeplastida|Streptophyta|Embryophyceae|Embryophyceae_X|Embryophyceae_XX|Adiantum|Adiantum+raddianum
X680	CGCCCGTCGCTCCTACCGATTGAATGGTCCGGTGAAGTTTTCGGATCGCGGCGACGCCTGCGGTTCGCCGCCGGCGACGTTGTGAGAAGTTCATTAAACTGGATCATTTAGAGGAAGTAAAAGTCGTAACAAGGTATTC	94.96	Eukaryota|Archaeplastida|Streptophyta|Embryophyceae|Embryophyceae_X|Embryophyceae_XX|Sphagnum|Sphagnum+recurvum
X681	CGCCCGTCGCTCCTACCGATTGAATGGTCCGGTGAACCTAAAGGACCGTAGTCGGACTTGATCCGATCGTGGAAATAGAAGTAAACCTTATCACTTAGAGGAAGGAGAAGTCGTAACAAGGTTTCC	93.75	Eukaryota|Alveolata|Ciliophora|Colpodea|Colpodida|Colpodidae|Colpoda|Colpoda+sp.
X682	CGCCCGTCGCTACTTCCTCTAAATGTTCAAGTTTGGGAAGATGCCCAAACTTGAACATTTAGAGGAAGTAAAAGTCGTAACAAGGTTTCC	69.37	Eukaryota|Opisthokonta|Fungi|Ascomycota|Saccharomycotina|Saccharomycetales|Komagataella|Komagataella+pastoris
X683	CGCCCGTCGCTACTACCGATTGAATGGTTTAGTGAGGTCTCGGGACTGGTACTTTTAGCCGTCAAACGCTTGAGTGTCGGGAACTTGCTCAAACTTGATCATTTAGAGGAAGTAAAAGTCGTAACAAGGTTTCC	89.63	Eukaryota|Opisthokonta|Choanoflagellida|Choanoflagellatea|Craspedida|Salpingoecidae_Group_C1|Monosiga|Monosiga+ovata
X684	CGCCCGTCGCTACTACCGATTGAATGGCTTGGTGAGATCTCCGGATTGGCGTTGAGGAGCCGGCAACGGCACCTCTTGGCCGAGAAGCTGATCAAACCTTATCATTTAGAGGAAGGAGAAGTCGTAACAAGGTTTCC	95.62	Eukaryota|Opisthokonta|Fungi|Basidiomycota|Agaricomycotina|Tremellomycetes|Tremellomycetes_X|Tremellomycetes_X+sp.
X685	CGCCCGTCGCTACTACCGATTGAATGGCTTAGTGAGGTCTCCGGATTGGCTTTGAGGCAGCGGCGACGCCACCTTATTGCTGAGAAGTTCATTAAACCTTATCATTTAGAGGAAGGAGAAGTCGTAACAAGGTTTCC	89.78	Eukaryota|Opisthokonta|Fungi|Basidiomycota|Agaricomycotina|Agaricomycetes|Craterocolla|Craterocolla+cerasi
X686	CGCCCGTCGCTACTACCGATTGAATGGCTTAGTGAGGCGTCCGGAGAGCCTATAAGGAGCTGGCAACAGCACTTTACTGGTTCAAAGTTCTACAAACTTGGTCATTTAGAGGAAGTAAAAGTCGTAACAAGGTTTCC	96.35	Eukaryota|Opisthokonta|Fungi|Basidiomycota|Pucciniomycotina|Pucciniomycetes|Melampsora|Melampsora+larici-populina
X687	CGCCCGTCGCTACTACCGATTGAATGGCTTAGTGAGACCTCCGGATTGGCTTTGGGGAGTCGGAGACGACACCCCGTTGCTGAGAAGTTCATTAAACCTTATCATTTAGAGGAAGGAGAAGTCGTAACAAGGTTTCC	89.05	Eukaryota|Opisthokonta|Fungi|Basidiomycota|Agaricomycotina|Agaricomycetes|Gloeophyllum|Gloeophyllum+mexicanum
X688	CGCCCGTCGCTACTACCGATTGAATGGATTAGTGAGCTTCAGGGATCGATTCGCATATGTGGGGCAACTCATTCATATGTATTGAAAACTGAATCAAACTTGCTCATTTAGAGGAAGTAAAAGTCGTAACAAGGTCTCC	87.05	Eukaryota|Rhizaria|Cercozoa|Filosa-Sarcomonadea|Glissomonadida|Allapsidae|Group-Te|Group_Te+sp.
X689	CGCCCGTCGCTACTACCGATCGAGTGGCTTGGTGAGGAGGTCGGATCGGCCGTCATACCCTGGCAACGGGGGAGGTGGCTGAGAAGTCCTTCAAACTTGGTCTCTTAGAGGAAGTACAAGTCGTAACAAGGTTTCC	83.21	Eukaryota|Opisthokonta|Fungi|Basidiomycota|Agaricomycotina|Agaricomycetes|Agaricomycetes_X|Agaricomycetes_X+sp.
X690	CGCCCGTCGCTACTACCGATCGAGTGATTTAGTGAGGCCTTCGGACTGGTCTTCGTTATGGCTTTCGGGTCGTGGCGGAGTACCGGAAAGATGACCAAACTTGATCACTTAGAGGAAGTAAAAGTCGTAACAAGGTTTCC	96.43	Eukaryota|Opisthokonta|Metazoa|Arthropoda|Hexapoda|Collembola|Lepidocyrtus|Lepidocyrtus+paradoxus
X691	CGCCCGTTGCTGCCCGGGACTGAGCCGTTTCGAGAAAAGCGGGGACTGCTGCTGTCGGGGCTTTCGGGCCTTGGCTTTGGTGGAAACCGCTTTAATCGCAGTGGCTTGAACCGGGCAAAAGTCGTAACAAGGTTTCC	97.81	Eukaryota|Opisthokonta|Metazoa|Nematoda|Chromadorea|Chromadorea_X|Plectus|Plectus+aquatilis
X692	CGCCCGTCGCTTCAACCGATTGGATGATCCGGCAAATTACTCGGACTTCTATAGTCAACTGCACTGTGGAAGGAAGTGTCGTGAGCCTTATCATCTAGAGGATGAAGAAGTCGTAACACGGTATCC	76.12	Eukaryota|Alveolata|Dinophyta|Dinophyceae|Dinophyceae_X|Dinophyceae_XX|Amyloodinium|Amyloodinium+ocellatum
X693	CGCCCGTCGCTGCTACCGATTGAATGCATTAGTGAGTCTTGGGGATCGTTTCTTTTGAGGGTAAAACCTCAGATTAGATGAGAACCAATACAAACTTGCGCATTTAGAGGAAGCAAAAGTCGTAACAAGGTCTCC	97.04	Eukaryota|Rhizaria|Cercozoa|Filosa-Sarcomonadea|Cercomonadida|Paracercomonadidae|Paracercomonas|Paracercomonas+sp.
X694	CGCCCGTCGCTGCCCGGGACTGAGCCGTTTCGAGAAAAGCGGGGACCGCTGCTTCGGGGCCTTTCGGGGCTCTGATTTGGTCGAGAACCGCCTTAATCGCAGCGGCTTGAACCGGGCAAAAGTCGTAACAAGGTTTCT	92.75	Eukaryota|Opisthokonta|Metazoa|Nematoda|Chromadorea|Chromadorea_X|Truttaedacnitis|Truttaedacnitis+truttae
X695	CGCCCGTCGCTCCTACCGATTTTGAGTGATCCGGTGAACCTTCTGGACTGTGGTTAGGCTTGACCTAGCCGTGGGAAGTTAAGTAAACCTTATCACTTAGAGGAAGGAGAAGTCGTAACAAGGTTTCC	96.09	Eukaryota|Alveolata|Ciliophora|Colpodea|Colpodida|Bryophryidae|Bryophrya|Bryophrya+gemmea
X696	CGCCCGTCGCTCCTACCGATTTTGAGTGATCCGGTGAACCTTCTGGACTGTAGTCGGGCTTGACCTGATTAGGGGAAGTTAAGTAAACCTTATCACTTAGAGGAAGGAGAAGTCGTAACAAGGTTTCC	96.88	Eukaryota|Alveolata|Ciliophora|Colpodea|Colpodida|Colpodidae|Colpoda|Colpoda+inflata
X697	CGCCCGTCGCTCCTACCGATTTTGAGTGATCCGGTGAACCTTCTGGACTGTAATTGGGCTTGACTCAGTTGTGAGAAGTTCATTAAACCTTATCATTTAGAGGAAGGAGAAGTCGTAACAAGGTTTCC	93.75	Eukaryota|Alveolata|Ciliophora|Colpodea|Colpodida|Bryophryidae|Bryophrya|Bryophrya+gemmea
X698	CGCCCGTCGCTCCTACCGATTTCGAGTGGTCCGGTGAACCTTTTGGACTGCGCGTGGCTTCGTGCCAAGCGCGGAAAATCAAGTAAACCTTATCATTTAGAGGAAGGAGAAGTCGTAACAAGGTTTCC	94.53	Eukaryota|Alveolata|Ciliophora|Spirotrichea|Hypotrichia|Hypotrichia_X|Hypotrichia_XX|Hypotrichia_XX+sp.
X699	CGCCCGTCGCTCCTACCGATTGGGTGTGCTGGTGAAGTGTTCGGATTGGCTTCAGTTGGTGGCAACATTGACTGAGGCTGAAAAGTTCCCTAAACCCTCCCACCTAGAGGAAGGAGAAGTCGTAACAAGGTTTCC	96.3	Eukaryota|Archaeplastida|Chlorophyta|Chlorophyceae|Chlorophyceae_X|CW-Chlamydomonadales|Actinochloris|Actinochloris+sp.
X700	CGCCCGTCGCTCCTACCGATTGAATGGTCCGGTGCAGTTTTCGGATCGCGGCGACGCCTGCGGTTCGCCGCCGGCGACGTGGTGAGAAGTGCATTAAACCTTAGCATTTAGAGGAAGGAGAAGTCGTAACAAGGTTTCC	97.12	Eukaryota|Archaeplastida|Streptophyta|Embryophyceae|Embryophyceae_X|Embryophyceae_XX|Sphagnum|Sphagnum+recurvum
X701	CGCCCGTCGCTCCTACCGATTGAATGGTCCGGTGAGAACGTCGGATCACGCGATCGACGCCAGTTCGCTGGCGACTTTTGCGAGAGAAGTAGTTCAAACCTTACCATTTAGAGGAAGGAGAAGTCGTAACAAGGTTTCC	87.05	Eukaryota|Hacrobia|Centroheliozoa|Centroheliozoa_X|Centroheliozoa_XX|Centroheliozoa_XXX|Centroheliozoa_XXXX|Centroheliozoa_XXXX+sp.
X702	CGCCCGTCGCTACTTCCTCTAAATAGCCTAGTTTGCCATAGTTCTCTGCAGAGAACTATGGCAAACTAGGCTATTTAGAGGAAGTAAAAGTCGTAACAAGGTTTCC	69.57	Eukaryota|Opisthokonta|Fungi|Mucoromycota|Mucoromycotina|Mucoromycotina_X|Mucor|Mucor+racemosus
X703	CGCCCGTCGCTACTACCGATTGAATGGCTTGGTGAGATCTCCGGATTGGCGTTGGGGAGCCGGCAACGGCACCCCTTGGCTGAGAAGTTCATTAAACCTTATCATTTAGAGGAAGGAGAAGTCGTAACAAGGTTTCC	94.89	Eukaryota|Opisthokonta|Fungi|Basidiomycota|Agaricomycotina|Tremellomycetes|Tremellomycetes_X|Tremellomycetes_X+sp.
X704	CGCCCGTCGCTACTACCGATTGAATGGCTTAGTGAGGTCTTCGGATTGGCGCTTGGAGGCTGGCAACGGCCACCGAGTGCTGAAAAGTTGCACGAACTTGGTCATTTAGAGGAAGTAAAAGTCGTAACAAGGTTTTC	96.35	Eukaryota|Opisthokonta|Fungi|Basidiomycota|Pucciniomycotina|Agaricostilbomycetes|Sporobolomyces|Sporobolomyces+lophatheri
X705	CGCCCGTCGCTACTACCGATTGAATGGCTTAGTGAGGCCTTTGGACTGGGTGCTCTGGGCAACTAGAGCATCTGGGAAATTGGTCAAACTTGGTCATTTAGAGGAAGTAAAAGTCGTAACAAGGTTTCC	87.6	Eukaryota|Opisthokonta|Fungi|Cryptomycota|Cryptomycotina|Cryptomycotina_X|Cryptomycotina_XX|Cryptomycotina_XX+sp.
X706	CGCCCGTCGCTACTACCGATTGAATGGCTTAGTGAGGCCTCCGGATTGGCTATTGGAATCCCGCGAGGGAATCTAACTGCCGAGAAGTTGTACGAACTTGGTCATTTAGAGGAAGGAGAAGTCGTAACAAGGTTTCC	98.54	Eukaryota|Opisthokonta|Fungi|Basidiomycota|Pucciniomycotina|Microbotryomycetes|Oryza|Oryza+sativa
X707	CGCCCGTCGCTACTACCGATTGAATGGCTTAGTGAGGCCTCCGGATTGGCACAGGGAGGCTGGAAACGGCCACCCTTTGCCGAGAAGTTGGTCAAACTTGGTCATTTAGAGGAAGTAAAAGTCGTAACAAGGTTTCC	91.97	Eukaryota|Opisthokonta|Fungi|Ascomycota|Pezizomycotina|Dothideomycetes|Ochroconis|Ochroconis+gallopava
X708	CGCCCGTCGCTACTACCGATTGAATGGCTGAGTGAGGCCTTCGGACTGGCCCAGGGAGGTCGGCAACGACCACCCAGGGCCGGAAAGTTGGTCAAACTCCGTCATTTAGAGGAAGGAGAAGTCGTAACAAGGTTTCC	98.54	Eukaryota|Opisthokonta|Fungi|Ascomycota|Pezizomycotina|Dothideomycetes|Dothideomycetes_X|Dothideomycetes_X+sp.
X709	CGCCCGTCGCTACTACCGATTGAATGGCTCAGTGAGGCTTTGGGACTGGCTCAGAGAGGTCGGCAACGACCACTCAGAGCCGGAAACTTAGTCAAACTTGGTCATTTAGAGGAAGTAAAAGTCGTAACAAGGTTTCC	100	Eukaryota|Opisthokonta|Fungi|Ascomycota|Pezizomycotina|Eurotiomycetes|Eurotiomycetes_X|Eurotiomycetes_X+sp.
X710	CGCCCGTCGCTACTACCGATTGAATGGCTCAGTGAGGCTTTCGGACTGGCCCAGGGAGGTTGGCAACGACCACCCAGGGCCGGAAAGTTGTTCAAACTCGGTCATTTAGAGGAAGTAAAAGTCGTAACAAGGTCTCC	97.08	Eukaryota|Opisthokonta|Fungi|Ascomycota|Pezizomycotina|Eurotiomycetes|Trichophyton|Trichophyton+terrestre
X711	CGCCCGTCGCTACTACCGATTGAATGGCTCAGTGAGGCCTTCGGATCGGCTCAGGGAGGTCGGCAACGACCACCCAGAGCTGAAAAGTTGGTCAAACTCGGTCATTTAGAGGAAGTAAAAGTCGTAACAAGGTCTCC	95.62	Eukaryota|Opisthokonta|Fungi|Ascomycota|Pezizomycotina|Lecanoromycetes|Acarospora|Acarospora+smaragdula_var._lesdainii
X712	CGCCCGTCGCTACTACCGATTGAATGGCTCAGTGAGGCCTTCGGACTGGCTTGAGGAGGTTGGCAACGACCACCCCGAGCCGGAAAGTTGGTCAAACTCGGTCATTTAGAGGAAGTAAAAGTCGTAACAAGGTTTCC	98.54	Eukaryota|Opisthokonta|Fungi|Ascomycota|Pezizomycotina|Dothideomycetes|Phoma|Phoma+herbarum
X713	CGCCCGTCGCTACTACCGATTGAATGAATTAGTGAGCTCCAGGGATTGAACTAATTTGGGCAACCTTGTTAGCTTGAAAACTGGATCAAACTTGCTCATTTAGAGGAAGTAAAAGTCGTAACAAGGTTTCC	84.96	Eukaryota|Rhizaria|Cercozoa|Filosa-Sarcomonadea|Cercomonadida|Cercomonadidae|Eocercomonas|Eocercomonas+tribula
X714	CGCCCGTCGCTACTACCGATTGAATGAATTAGTGAGCTCCAGGGATCGAGCTGACTCGGGCAACCGGATCAGTTTGAGAACTGGATCAAACTTGCTCATTTAGAGGAAGGAGAAGTCGTAACAAGGTTTCC	85.19	Eukaryota|Rhizaria|Cercozoa|Filosa-Sarcomonadea|Glissomonadida|Bodomorphidae|Bodomorpha|Bodomorpha+minima
X715	CGCTGTCGCTCCTACCGATTGAGTGTTCCGGTGAATAATTCGGACTGCAGCAGTGTTCAGTTCCTGAACGTTGCAGCGGAAAGTTCAGTGAACCTTATCACTTAGAGGAAGGAGAAGTCGTAACAAGGTTTCC	97.01	Eukaryota|Alveolata|Dinophyta|Dinophyceae|Dinophyceae_X|Dinophyceae_XX|Dinophyceae_XXX|Dinophyceae_XXX+sp.
X716	CGCCCGTCGCTCCTACCGATTGAATGGTCCGGTGAGATCTTCGGCTTGGTTTTCCGAGCGGCCTTCGGGTCGTTCGGTTTATATCGAAAAGATGCTCAAACTGGATCATTTAGAGGAAGTAAAAGTCGTAACAAGGTATTC	82.27	Eukaryota|Opisthokonta|Metazoa|Arthropoda|Chelicerata|Arachnida|Stylocellus|Stylocellus+sp.
X717	CGCCCGTCGCTCCTACCGATTGAATGGTCCGGTGAAGTTTTCGGACCGTGATCGCTATCACTCCGGTGGAAGCGGTCGTGGGAAGTTATTTAAACCTCATCATTTAGAGGAAGGTGAAGTCGTAACAAGGTTTCC	93.33	Eukaryota|Stramenopiles|Stramenopiles_X|Chrysophyceae-Synurophyceae|Chrysophyceae-Synurophyceae_X|Clade-C|Ochromonas|Ochromonas+sphaerocystis
X718	CGCCCGTCGCTACTACCGATTGAATGTTTTAGTGAGATCTTCGGCTTGGTTTTTCCAGTGGCCTTCGGGTCATTCGGATTATATCGAAAAGATGTTCAAACCTTATCATTTAGAGGAAGGAGAAGTCGTAACAAGGTTTCC	81.56	Eukaryota|Opisthokonta|Metazoa|Arthropoda|Chelicerata|Arachnida|Stylocellus|Stylocellus+sp.
X719	CGCCCGTCGCTACTACCGATTGAATGGCTTAGTGAGGTCTCCGGATTGGCTTTGGTAAACCGGCAACGGTTGTCTATTGCTGAGAAGCTGATCAAACTTGGTCATTTAGAGGAAGTAAAAGTCGTAACAAGGTTTCC	96.35	Eukaryota|Opisthokonta|Fungi|Basidiomycota|Agaricomycotina|Agaricomycetes|Mycocalia|Mycocalia+denudata
X720	CGCCCGTCGCTACTACCGATTGAATGGCTTAGTGAGGTCTCCGGATTGGCGGTAGGGAGCCGGCAACGGCACCCTGTTGCTAAGAAGCTGATCAAACTTGGTCATTTAGAGGAAGTAAAAGTCGTAACAAGGTTTCC	96.35	Eukaryota|Opisthokonta|Fungi|Basidiomycota|Agaricomycotina|Agaricomycetes|Psilocybe|Psilocybe+montana
X721	CGCCCGTCGCTACTACCGATTGAATGGCTTAGTGAGGCCTCCGGATTGGCTATTGGGACCCCGCGAGGGGACCTGACTGCTGAGAAGTTGTACGAACTTGGTCATTTAGAGGAAGTAAAAGTCGTAACAAGGTTTCC	97.08	Eukaryota|Opisthokonta|Fungi|Basidiomycota|Pucciniomycotina|Microbotryomycetes|Rhodotorula|Rhodotorula+graminis
X722	CGCCCGTCGCTACTACCGATTGAATGGCTTAGTGAGATCTCCGGATTGGCGTTGGGAAGCCGGCAACGGCATCCCTTGGCCGAGAAGTTCATTAAACCTTATCATTTAGAGGAAGGAGAAGTCGTAACAAGGTTTCC	94.16	Eukaryota|Opisthokonta|Fungi|Basidiomycota|Agaricomycotina|Tremellomycetes|Tetragoniomyces|Tetragoniomyces+uliginosus
X723	CGCCCGTCGCTACTACCGATTGAATGGCTCAGTGAGGCTTTCGGACTGGCTCCAGGAGGATGGCAACATCCACCCAGAGCCGGAAAGTTAGTCAAACTTGGTCATTTAGAGGAAGTAAAAGTCGTAACAAGGTTTCC	99.27	Eukaryota|Opisthokonta|Fungi|Ascomycota|Pezizomycotina|Orbiliomycetes|Lecophagus|Lecophagus+muscicola
X724	CGCCCGTCGCTACTACCGATTGAATGGCTCAGTGAGGCTTTCGGACTGGCTCAGAGAGGTCGGCAACGACCACTCAGAGCCGGAAAGTTATCCAAACTTGGTCATTTAGAGGAAGGAGAAGTCGTAACAAGGTTTCC	95.62	Eukaryota|Opisthokonta|Fungi|Ascomycota|Pezizomycotina|Eurotiomycetes|Eurotiomycetes_X|Eurotiomycetes_X+sp.
X725	CGCCCGTCGCTACTACCGATTGAATGGCTCAGTGAGGCTTCCGGACTGGCCCAGGGAGGTCGGCAACGACCACCCAGGGCCGGAAAGCTATCCAAACTCGGTCATTTAGAGGAAGTAAAAGTCGTAACAAGGTCTCC	96.35	Eukaryota|Opisthokonta|Fungi|Ascomycota|Pezizomycotina|Sordariomycetes|Acremonium|Acremonium+sp.
X726	CGCCCGTCGCTACTACCGATTGAACGAGTGGGTGAGTTTCATGGAGTGCGGCACGCCTGTGACTTCGGTCGCGGGCGAGCTGCGCAAAGTGGCGCAAACTCGCTCGTTTAGAGGAAGTAAAAGTCGTAACAAGGTTTCC	76.98	Eukaryota|Opisthokonta|Metazoa|Arthropoda|Crustacea|Maxillopoda|Tegastes|Tegastes+sp.
X727	CGCCCGTCGCTACTACCGATTGAACGACTTAGTGAGCTCTAGGGACTGTTGTGTTTGTGCGCAAGCCCAATCACGTACGGAAACTAGATCAAACTTGATCGTTTAGAGGAAGTAAAAGTCGTAACAAGGTTTCC	87.68	Eukaryota|Rhizaria|Cercozoa|Filosa-Imbricatea|Spongomonadida|Spongomonadidae|Spongomonas|Spongomonas+minima
X728	CGCCCGTCGCTACTACCGATCGAATGGCTTGGTGAGGCGGTAGGAGCAAAGGAGTCTTTGTGGTTCGCCCGGAGACTCTTGAGCGAACACCTCCAAACTCGGTCATTTAGAGGAAGTACAAGTCGTAACAAGGTTTCC	87.68	Eukaryota|Opisthokonta|Fungi|Basidiomycota|Agaricomycotina|Agaricomycetes|Tulasnella|Tulasnella+asymmetrica
X729	CGCCCGTCGCTTCTACCGATCGAATTGCTCGATGAGAATTCGGGATGTGGAGTCTCTTCGTAAGAAAAGACAACTGCAGAACCTATTCGAATCTCGCAATTTAGAGGAAGAAGAAGTCGTAACAAGGTATTC	79.02	Eukaryota|Amoebozoa|Lobosa|Tubulinea|Euamoebida|Hartmannellidae|Hartmannella|Hartmannella+cantabrigiensis
X730	CGCCCGTCGCTCCTACCGATTTTGAGTGATCCGGTGAATCTTCTGGACTGTGATTAGGCTTGACCTAGTCGTGGGAAGTTAAGTAAACCTTATCACTTAGAGGAAGGAGAAGTCGTAACAAGGTTTCC	95.31	Eukaryota|Alveolata|Ciliophora|Colpodea|Colpodida|Bryophryidae|Bryophrya|Bryophrya+gemmea
X731	CGCCCGTCGCTCCTACCGATTTCGAATGGTCCGGTGAACCTTCTGGAGTGGACGCAAGTCTGCGAAGTTAAGTAAACCTTATCATTTAGAGGAAGGAGAAGTCGTAACAAGGTTTCC	95.73	Eukaryota|Alveolata|Ciliophora|Oligohymenophorea|Scuticociliatia|Cyclidiidae|Cyclidium|Cyclidium+glaucoma
X732	CGCCCGTCGCTCCTACCGATTGGGTGTGCTGGTGAAGTGTTCGGATTTGACACGTGCCGGCAACGATGCGTGTTGAAGAAGTTCATTAAACCCTCCCACCTAGAGGAAGGAAAAGTCGTAACAAGGTTTCC	88.89	Eukaryota|Archaeplastida|Chlorophyta|Chlorophyceae|Chlorophyceae_X|CW-Chlamydomonadales|Lobochlamys|Lobochlamys+culleus
X733	CGCCCGTCGCTCCTACCGATTGGGTGTGCTGGTGAAGTGCTCGGACCTGGGGCGGTTGGGTTCGCTCGGCCGCTCTGGGGAAGTTCATTAAACCCTCCCACCTAGAGGAAGGAGAAGTCGTAACAAGGTTTCC	87.59	Eukaryota|Archaeplastida|Chlorophyta|Trebouxiophyceae|Trebouxiophyceae_X|Trebouxiophyceae_XX|Microthamnion|Microthamnion+kuetzingianum
X734	CGCCCGTCGCTCCTACCGATTGGGTGTGCTGGTGAAGCGTTCGGATTGGTGGCTCCAGGCGGTTCGCCGCTCCGGGCAACCGAGAAGTTCATTAAACCTTATCATTTAGAGGAAGGAGAAGTCGTAACAAGGTTTCC	91.24	Eukaryota|Archaeplastida|Chlorophyta|Trebouxiophyceae|Trebouxiophyceae_X|Trebouxiophyceae_XX|Elliptochloris|Elliptochloris+bilobata
X735	CGCCCGTCGCTCCTACCGATTGAATGGTCCGGTGCAGCTACTCTCGTAGTGGCAGCGCTGTGTTTGGGAAGATGCCCAAACTTGAACATTTAGAGGAAGTAAAAGTCGTAACAAGGTTTCC	80.28	Eukaryota|Opisthokonta|Metazoa|Arthropoda|Chelicerata|Arachnida|Atopochthonius|Atopochthonius+artiodactylus
X736	CGCCCGTCGCTCCTACCGATTGAATGGTCCGGTGAGGCTTTCGGACTGGCCCAGGGAGAGTGGCAACACTCACCCAGGGCCGGAAAGTTGTTCAAACTTGGTCATTTAGAGGAAGTAAAAGTCGTAACAAGGTTTCC	97.08	Eukaryota|Opisthokonta|Fungi|Ascomycota|Pezizomycotina|Leotiomycetes|Meliniomyces|Meliniomyces+variabilis
X737	CGCCCGTCGCTCCTACCGATTGAATGGTCCGGTGAGCATATGGGATCAGTAGGATTAAACTGGCAACAGTTTTTCCCTGCAGAGAACTATGGCAAACTAGGCTATTTAGAGGAAGTAAAAGTCGTAACAAGGTTTCC	96.38	Eukaryota|Opisthokonta|Fungi|Mucoromycota|Mucoromycotina|Mucoromycotina_X|Rhizomucor|Rhizomucor+endophyticus
X738	CGCCCGTCGCTCCTACCGATTGAATGGTCCGGTGAGATCTTCGGCTTGGTTTTTCCAGTGGCCTTCGGGTCATTCGGATTATATCGAAAAGATGTTCAAACTGGATCATTTAGAGGAAGTAAAAGTCGTAACAAGGTATTC	79.58	Eukaryota|Opisthokonta|Metazoa|Cnidaria|Cnidaria_X|Anthozoa|Protodendron|Protodendron+sp.
X739	CGCCCGTCGCTCCTACCGATTGAATGGTCCGGTGAAGTTTTCGGATTGGCCTTGACGGGGGGAAACTTCTGTCTTGGCTGAGAAGAACTTTAAACCCTCCCACCTAGAGGAAGGAGAAGTCGTAACAAGGTTTCC	86.67	Eukaryota|Archaeplastida|Chlorophyta|Chlorophyceae|Chlorophyceae_X|CW-Chlamydomonadales|Phacotus|Phacotus+lenticularis
X740	CGCCCGTCGCTCCTACCGATTGAATGGTCCGGTGAAGTTTTCGAACCGCAGGCGACGTTGTGAGAAGTTCATTAAACCTTATCATTTAGAGGAAGGAGAAGTCGTAACAAGGTTTCC	83.45	Eukaryota|Archaeplastida|Streptophyta|Embryophyceae|Embryophyceae_X|Embryophyceae_XX|Anthoceros|Anthoceros+agrestis
X741	CGCCCGTCGCTCCTACCGATTGAATGGTCCGGTGAAGTGTTCGGATTTGGGGCGTGTCGGCAACGGTGCGCCTTGAAGAAGTTCATTGAACCCTCCCACCTAGAGGAAGGAAAAGTCGTAACAAGGTTTCC	84.21	Eukaryota|Archaeplastida|Chlorophyta|Chlorophyceae|Chlorophyceae_X|Chlorophyceae_XX|Chlorophyceae_XXX|Chlorophyceae_XXX+sp.
X742	CGCCCGTCGCTACTATCGATTGAATGTTTTAGTGAGGTCTTCTGACTGGCCGGCGCATCGGCTCTTGTGGTTGCCGCGCTGTTTGGAAAGATGCCCAATCTAGAACATTTAGAGGAAGTAAAAGTCGAATCAAGGTTTCC	88.03	Eukaryota|Opisthokonta|Metazoa|Arthropoda|Chelicerata|Arachnida|Atopochthonius|Atopochthonius+artiodactylus
X743	CGCCCGTCGCTACTACCGATTGAGTGGCTTGGTGAGGCTGTTGGAGCAGGTGCTCGTCCTGGCAACGGGGCTTGTGCTTGCAAAGGCAGTCAAACTTGGTCATTTAGAGGAAGTACAAGTCGTAACAAGGTATCC	79.26	Eukaryota|Opisthokonta|Fungi|Glomeromycota|Glomeromycotina|Glomeromycetes|Glomeromycetes_X|Glomeromycetes_X+sp.
X744	CGCCCGTCGCTACTACCGATTGAGCGTGTTAGTGAGACCTTCGGATCCACAGTCCGGGTTTCAACGCCTAGACAGTAGAGAAGTTGGTCTAACTTGCACGCTTAGAGGAAGTAAAAGTCGTAACAAGGTTTCC	79.71	Eukaryota|Opisthokonta|Metazoa|Cnidaria|Cnidaria_X|Anthozoa|Telestula|Telestula+sp.
X745	CGCCCGTCGCTACTACCGATTGAATGGCTTAGTGAGGTCTCCGAATTGGTTATTGGGAACCGGCAACGGTACTTGATTGCTGAGAAGCTGATCAAACTTGGTCATTTAGAGGAAGTAAAAGTCGTAACAAGGTTTCC	94.89	Eukaryota|Opisthokonta|Fungi|Basidiomycota|Agaricomycotina|Agaricomycetes|Mycocalia|Mycocalia+denudata
X746	CGCCCGTCGCTACTACCGATTGAATGGCTTAGTGAGCTTCAGGGATTGTTGCAGGTCTGTAGGTCTCCTACTAACTGCATCCGAGAACTGAATCAAACCTTATCATTTAGAGGAAGGAGAAGTCGTAACAAGGTTTCC	97.1	Eukaryota|Rhizaria|Cercozoa|Filosa-Sarcomonadea|Cercomonadida|Cercomonadidae|Cercomonas|Cercomonas+braziliensis
X747	CGCCCGTCGCTACTACCGATTGAATGGCTTAGTGAGATCTCCGGATTGGCTTTGAGAAGCTGGCAACGGCCTCTTATTGCTGAGAAGCTGATCAAACTTGGTCATTTAGAGGAAGTAAAAGTCGTAACAAGGTTTCC	98.54	Eukaryota|Opisthokonta|Fungi|Basidiomycota|Agaricomycotina|Tremellomycetes|Cryptococcus|Cryptococcus+aerius
X748	CGCCCGTCGCTACTACCGATTGAATGGCTTAGTGAGACCTCCGGATTGACGGTTTTTGGGCCGCCGGCGACGTTGTGAGAAGTTCATTAAACCTTATCATTTAGAGGAAGGAGAAGTCGTAACAAGGTTTCC	82.98	Eukaryota|Archaeplastida|Streptophyta|Embryophyceae|Embryophyceae_X|Embryophyceae_XX|Drummondia|Drummondia+obtusifolia
X749	CGCCCGTCGCTACTACCGATTGAATGGCTTAGTGAGACCTCCGGATTGACGGTTTTTGGGCCGCAAGGCCTGATGATTGTTGAGAAGCTGGTCAAACTTGGTCATTTAGAGGAAGGAGAAGTCGTAACAAGGTTTCC	89.05	Eukaryota|Opisthokonta|Fungi|Fungi_X|Fungi_XX|Fungi_XXX|Fungi_XXXX|Fungi_XXXX+sp.
X750	CGCCCGTCGCTACTACCGATTGAATGGCTCAGTGAGGCCTTCGGACTGGCTCAGGAACTTTGGAAACGAAGAGCCAGAGCTGGAAAGTTCATTAAACCTTATCATTTAGAGGAAGGAGAAGTCGTAACAAGGTTTCC	89.05	Eukaryota|Opisthokonta|Fungi|Ascomycota|Pezizomycotina|Pezizomycotina_X|Hyphozyma|Hyphozyma+lignicola
X751	CGCCCGTCGCTACTACCGATTGAATGGCTCAGTGAGGCCTCCGGACTGGCTTGAGGAGGTTGGCAACGACCACCTTGAGCCGGAAAGTTCGTCAAACTCGGTCATTTAGAGGAAGTAAAAGTCGTAACAAGGTTTCC	100	Eukaryota|Opisthokonta|Fungi|Ascomycota|Pezizomycotina|Dothideomycetes|Didymella|Didymella+exitialis
X752	CGCCCGTCGCTACTACCGATTGAATGGCTCAGTGAGGCCTCCGGACTGGCTCGGAGAGGTTGGCAACGACCACTCCGAGCCGGAAAGTTCGTCAAACTCGGTCATTTAGAGGAAGTAAAAGTCGTAACAAGGTTTCC	100	Eukaryota|Opisthokonta|Fungi|Ascomycota|Pezizomycotina|Dothideomycetes|Peyronellaea|Peyronellaea+pinodella
X753	CGCCCGTCGCTACTACCGATTGAATGAATTAGTGAGCTCCAGGGATCGAGCTGTTTCGGGCAACCGGGGCAGTTTGAGAACTGGAACAAACTTGCTCATTTAGAGGAAGGAGAAGTCGTAACAAGGTTTCC	83.46	Eukaryota|Rhizaria|Cercozoa|Filosa-Sarcomonadea|Pansomonadida|Pansomonadida_X|Aurigamonas|Aurigamonas+solis
X754	CGCCCGTCGCTACTACCGATTGAACGGCTTAGTGAGGTCTTCGGATTGGCTTTGGGAATCCGGCAACGGAATCTTATTGCTGAGAAGTTGATCAAACTTGGTCGTTTAGAGGAAGTAAAAGTCGTAACAAGGTTTCC	95.62	Eukaryota|Opisthokonta|Fungi|Basidiomycota|Agaricomycotina|Agaricomycetes|Agaricomycetes_X|Agaricomycetes_X+sp.
X755	CGCCTGTCGCTACTACCGATTGATAGCGTTAGTGAGCACTTGGGATCGACGTTCGGGAGCCGGCAACGGCACCTGATTGTTGAAAACTTGTGCAAACTTGCGTTATTAGAGGAAGTAAAAGTCATAACAAGGTTTCT	99.27	Eukaryota|Opisthokonta|Fungi|Basidiomycota|Ustilaginomycotina|Exobasidiomycetes|Rhodotorula|Rhodotorula+bacarum
X756	CGCCCGTCGCTCCTACCGATTGGATGTGCTGGTGAGGTGTTCGGATTGCCGGTAGGCAGCGGTTTCCGCCGTCTGCTGGCGAGAAGTTCATCAAACCCTCCCATCTAGAGGAAGGAGAAGTCGTAACAAGGTCTCC	100	Eukaryota|Archaeplastida|Chlorophyta|Trebouxiophyceae|Chlorellales|Chlorellales_X|Coenocystis|Coenocystis+inconstans
X757	CGCCCGTCGCTCCTACCGATTGAGTGATCCGGTGAATTATTCGGACCTTGGTTGAGCCAGTTTTGGTTCATCTGGGGGAAGTCTTGTGAACCTTATCACTTAGAGGAAGGAGAAGTCGTAACAAGGTTTCC	87.79	Eukaryota|Alveolata|Apicomplexa|Apicomplexa_X|Piroplasmida|Theileria-group|Theileria|Theileria+velifera
X758	CGCCCGTCGCTCCTACCGATTGAGTGATCCGGTGAATAATTCGGACTGCAGCGATGCCCAGTTCGCTGGGTGTCGCAGCGGGAAGCTTAGTGAACCTTATCACTTAGAGGAAGAAGTCGTAACAAGGTTTCC	91.11	Eukaryota|Alveolata|Dinophyta|Dinophyceae|Dinophyceae_X|Dinophyceae_XX|Dinophyceae_XXX|Dinophyceae_XXX+sp.
X759	CGCCCGTCGCTACTACCGATTGAATGGTTAAGTGAGGCTTTCGGACTGGCCCAGGTCGGGTGGCAACACCTAACCAAGGCCGGAAAGTTGTCCAAACTTGGTCATTTAGAGGAAGTAAAAGTCGTAACAAGGTTTCC	95.62	Eukaryota|Opisthokonta|Fungi|Ascomycota|Pezizomycotina|Leotiomycetes|Meria|Meria+laricis
X760	CGCCCGTCGCTACTACCGATTGAATGGCTTAGTGAGGTCTTGGGATTGGCTTTAGGGAGCCGGCAACGGCACCTTATCGCTGAGAACTTGATCAAACTTGGTCATTTAGAGGAAGTAAAAGTCGTAACAAGGTTTCC	97.81	Eukaryota|Opisthokonta|Fungi|Basidiomycota|Agaricomycotina|Agaricomycetes|Rhizoctonia|Rhizoctonia+zeae
X761	CGCCCGTCGCTACTACCGATTGAATGGCTTAGTGAGGTCTCCGGATTGGCGTTGAGGAGTCGGCAACGACACCTCTTTGCTGAGAAGCTGATCAAACTTGGTCATTTAGAGGAAGTAAAAGTCGTAACAAGGTTTCC	95.62	Eukaryota|Opisthokonta|Fungi|Basidiomycota|Agaricomycotina|Agaricomycetes|Campanella|Campanella+subdendrophora
X762	CGCCCGTCGCTACTACCGATTGAATGGCTTAGTGAGGCCTTTGGACTGCATGTTTCGGGCAACTGGAACAAGTGGGAAATTGGTCAAACTTGGTCATTTAGAGGAAGTAAAAGTCGTAACAAGGTTTCC	85.4	Eukaryota|Opisthokonta|Opisthokonta_X|Opisthokonta_XX|Opisthokonta_XXX|Opisthokonta_XXXX|Opisthokonta_XXXXX|Opisthokonta_XXXXX+sp.
X763	CGCCCGTCGCTACTACCGATTGAATGGCTTAGTGAGGCCTCGGGACTGGCTCAGGGAGGTCGGCAACGACCACCCAGAGCCGGAAACTTGGTCAAACTTGGTCATTTAGAGGAAGTAAAAGTCGTAACAAGGTTTCC	97.08	Eukaryota|Opisthokonta|Fungi|Ascomycota|Pezizomycotina|Eurotiomycetes|Phaeoannellomyces|Phaeoannellomyces+elegans
X764	CGCCCGTCGCTACTACCGATTGAATGGCTCAGTGAGGTCTCCGGATTGGTTCAGGGAGGTTGGCAACGACCACCCAGGACCGAGAAGCTGATCAAACCTTATCATTTAGAGGAAGGAGAAGTCGTAACAAGGTTTCC	91.97	Eukaryota|Opisthokonta|Fungi|Ascomycota|Pezizomycotina|Dothideomycetes|Scolecobasidium|Scolecobasidium+sp.
X765	CGCCCGTCGCTACTACCGATTGAATGGCTCAGTGAGGCCTCCGGACTGGCCCAGAGAGGTCGGCAACGACCACTCAGGGCCGGAAAGCTGGTCAAACTCGGTCATTTAGAGGAAGTAAAAGTCGTAACAAGGTTTCC	97.08	Eukaryota|Opisthokonta|Fungi|Ascomycota|Pezizomycotina|Lecanoromycetes|Cladonia|Cladonia+rangiferina
X766	CGCCCGTCGCTACTACCGATTGAATGGCTAAGTGAGGCTTTCGGACTGGCCCGGGGAGAGTGGTAACACTCACCCTGGGCCGGAAAGTTGTCCAAACTTGGTCATTTAGAGGAAGTAAAAGTCGTAACAAGGTTTCC	97.08	Eukaryota|Opisthokonta|Fungi|Ascomycota|Pezizomycotina|Leotiomycetes|Golovinomyces|Golovinomyces+orontii
X767	CGCCCGTCGCTACTACCGATTGAATGGCCAAGTGAGGCCTCCGGACCGGCCCAGGGAGGTCGGCAACGACCACCCAGGGCTGGAAAGCTGTCCAAACTTGGTCATTTAGAGGAAGTAAAAGTCGTAACAAGGTTTCC	94.89	Eukaryota|Opisthokonta|Fungi|Ascomycota|Pezizomycotina|Leotiomycetes|Leotiomycetes_X|Leotiomycetes_X+sp.
X768	CGCCCGTCGCTACTACCGATTGAATGGATTAGTGAGCTCTACAGATTGAATCCTTTTTTGGCTTGCCAATTAAAGATTTGAAAAGTAGATCAAACTTGCTCATTTAGAGGAAGTAAAAGTCGTAACAAGGTTTCC	85.93	Eukaryota|Rhizaria|Cercozoa|Filosa-Sarcomonadea|Glissomonadida|Sandonidae|Clade-N/F-A|Clade_N/F-A+sp.
X769	CGCCCGTCGCACCTACCGATTGAATGGTCCGGTGAAGCCTCGGGATTGTGACGATTTCCCTTTATTGGGAGGTTGTTGCGAGAACTTGTCTAAACCTTATCATTTAGAGGAAGGTGAAGTCGTAACAAGGTTTCC	100	Eukaryota|Stramenopiles|Stramenopiles_X|Bacillariophyta|Bacillariophyta_X|Raphid-pennate|Eunotia|Eunotia+sp.
X770	CGTCCGTCGCTCCTACCGATTTCGAATTACTCGGTGAACCTTCTGGAGTGAGTGGCTCTCACGAGTCACCCGCGAAGTTAAGTAAACCCAATAATTTAGAGGAAGGAAAAGTCGTAACAAGGTTTCC	84.5	Eukaryota|Alveolata|Ciliophora|Oligohymenophorea|Scuticociliatia|Cyclidiidae|Boveria|Boveria+subcylindrica
X771	CGCCCGTCGTTGCTACCGATGGTATTGGGACAGAAACATGTGGAGAATGAGACCCAAGAGGGGCGCACGCGCCCCTTGCAGTCTGCCGAAGCTGGGTGATGTTCCTCTGCTAGAGGAAGCAAAAGTCGTAACAAGGTTGCT	78.72	Eukaryota|Excavata|Discoba|Euglenozoa|Euglenida|Euglenales|Euglena|Euglena+mutabilis
X772	CGCCCGTCGGTGCCCGGGACTGAACCATTTCGAGAAAAATAGGAACTAGAGGACTGAGGCTTTCACGGGCTTCTTTCTGACAGAAACCACTTTAATCGCAATGGCTTGAACCGGGCAAAAGTCGTAACAAGGTTTCC	81.16	Eukaryota|Opisthokonta|Metazoa|Nematoda|Chromadorea|Chromadorea_X|Chromadorea_XX|Chromadorea_XX+sp.
X773	CGCCCGTCGCTCCTACCGATTTTGAGTGGTCCGGTGAACCTTCTGGACTGCAGCTGGATTCAATCCAGTTGTGAGAAGTTCATTAAACCTTATCATTTAGAGGAAGGAGAAGTCGTAACAAGGTTTCC	94.53	Eukaryota|Alveolata|Ciliophora|Colpodea|Platyophryida|Platyophryidae|Platyophrya|Platyophrya+vorax
X774	CGCCCGTCGCTCCTACCGATTGAGTGGTTGGGTGAGCCTTCCGGAGACAACTGATCTGCTTGCAGTGAAAGAAGTCAAAGTTAGGCGAGCCTCACTGTTTAGAGGAAGGAGAAGTCGTAACAAGGTATCC	74.63	Eukaryota|Archaeplastida|Rhodophyta|Florideophyceae|Ceramiales|Dasyaceae|Halydictyon|Halydictyon+mirabile
X775	CGCCCGTCGCTCCTACCGATTGAGTGATCCGGTGAATTATTCGGACCGTGAAATAATCCGTTTGGGTTATTTTATGGAAAGTCTTGTAAACCTTATCACTTAGAGGAAGGAGAAGTCGTAACAAGGTTACC	87.02	Eukaryota|Alveolata|Apicomplexa|Apicomplexa_X|Colpodellidae|Colpodellidae_X|Colpodellidae_XX|Colpodellidae_XX+sp.
X776	CGCCCGTCGCTACTACCGATTGAATGGTTTAGTGAGGTCTTGGGAGGTTTGCCCGAGCTTTAAGGAGTGAGGTGTGGGCCAAACTTGGTCAAACTTGACTATTTAGAGGAAGTAAAAGTCGTAACAAGGTTTCC	81.88	Eukaryota|Opisthokonta|Metazoa|Cnidaria|Cnidaria_X|Hydrozoa|Stegella|Stegella+lobata
X777	CGCCCGTCGCTACTACCGATTGAATGGTTTAGTGAGATCCTCGGATTGATCCGGAGGTGTCCGCAAGGTTGCCTCTAGGTGTCGAGAAGACGATCAAACCTTATCATTTAGAGGAAGGAGAAGTCGTAACAAGGTTTCC	92.81	Eukaryota|Hacrobia|Haptophyta|Prymnesiophyceae|Prymnesiophyceae_X|Prymnesiophyceae_XX|Prymnesiophyceae_XXX|Prymnesiophyceae_XXX+sp.
X778	CGCCCGTCGCTACTACCGATTGAATGGCTTAGTGAGGTCTCCGGATTGGCTTTGGGGAGCCGGCAACGGCACTCTATTGCTGAGAAGCTGATCAAACTAGGCTATTTAGAGGAAGTAAAAGTCGTAACAAGGTTTCC	97.81	Eukaryota|Opisthokonta|Fungi|Basidiomycota|Agaricomycotina|Agaricomycetes|Rhizoctonia|Rhizoctonia+solani
X779	CGCCCGTCGCTACTACCGATTGAATGGCTTAGTGAGGTCTCCGGATTGGCTTCGGGGAGCCGGCGACGGCACCCTGTTGCTGAGAAGTTCATTAAACCTTATCATTTAGAGGAAGGAGAAGTCGTAACAAGGTTTCC	94.16	Eukaryota|Opisthokonta|Fungi|Basidiomycota|Agaricomycotina|Agaricomycetes|Galerina|Galerina+marginata
X780	CGCCCGTCGCTACTACCGATTGAATGGATTAGTGAGCTTCAAGGATCGATGGTTCGGAGGTTCTGCCTCTCTACCATTGAGAATTGAATCAAACTTGCTCATTTAGAGGAAGTAAAAGTCGTAACAAGGTCTCC	86.57	Eukaryota|Rhizaria|Cercozoa|Filosa-Sarcomonadea|Glissomonadida|Sandonidae|Clade-N/F-A|Clade_N/F-A+sp.
X781	CGCCCGTCGCTACTACCGATTGAATGATCCAGTGAGGCTTTCGGACTGACTTAGGCTGAGTGGCAACGCTCGGCTCGAGACGGAAAGTTGTCCAAACTTGGTCATTTAGAGGAAGTAAAAGTCGTAACAAGGTTTCC	91.97	Eukaryota|Opisthokonta|Fungi|Ascomycota|Pezizomycotina|Leotiomycetes|Tetracladium|Tetracladium+marchalianum
X782	CGCCCGTCGCTACTACCGATCGAATGGTTTAGTGAGGTCTTCGGACCGGCGCACGCCGGGTGGCAACACCCGATGCGCGCTGGGAAGTTGCACGAACTTGATCATTTAGAGGAAGTAAAAGTCGTAACAAGGTTTCC	89.78	Eukaryota|Opisthokonta|Mesomycetozoa|Ichthyosporea|Ichthyosphonida|Ichthyophonidae_Amoebidianae|Ichthyophonidae_Amoebidianae_X|Ichthyophonidae_Amoebidianae_X+sp.
X783	CGCCCGTCGTTACTACCGATTGAATGGCTTAGTGAGGCCTCCAGACTGGCTATTGGTGTCTCGCGAGAGACGCTGACTGCTGGAAAGTTGTACGAACTTGGTCATTTAGAGGAAGTACAAGTCGTAACAAGGTTTCC	92.7	Eukaryota|Opisthokonta|Fungi|Basidiomycota|Pucciniomycotina|Microbotryomycetes|Glaciozyma|Glaciozyma+antarctica
X784	CGCCCGTCGCTCCTACCGATTGGGTGTGCTGGTGAAGTGTTCGGATTGGCTCCGGCTGATGGCAACATCGGCCGGGGCTGAAAAGTTCCCTAAACTAAACCCTCCAACCTAGAGGAAGGAGAAGTCGTAACAAGGTTTCC	90.71	Eukaryota|Archaeplastida|Chlorophyta|Chlorophyceae|Chlorophyceae_X|CW-Chlamydomonadales|CW-Chlamydomonadales_X|CW-Chlamydomonadales_X+sp.
X785	CGCCCGTCGCTCCTACCGATTGGGTGTGCTGGTGAAGTGTTCGGATTGGATTTGTCGGGTGGCAACACCGGGCAGAGCCGAAAAGATCATTAAACCTTATCATTTAGAGGAAGGAGAAGTCGTAACAAGGTTTCC	89.63	Eukaryota|Archaeplastida|Chlorophyta|Chlorophyceae|Chlorophyceae_X|CW-Chlamydomonadales|Chlamydomonas|Chlamydomonas+acidophila
X786	CGCCCGTCGCTCCTACCGATTGGGTGTGCTGGTGAAGCGTTCGGATTGGCGGCATCAGGCGGTTCGCCGCCCGATGCAGTCGAGAAGTTCATTAAACCTTATCATTTAGAGGAAGGAGAAGTCGTAACAAGGTTTCC	90.51	Eukaryota|Archaeplastida|Chlorophyta|Trebouxiophyceae|Trebouxiophyceae_X|Trebouxiophyceae_XX|Pseudococcomyxa|Pseudococcomyxa+simplex
X787	CGCCCGTCGCTCCTACCGATTGAATGTTCCGGTGAACCCTTCGGACCTATTTCCAAGTGTGGGGAAACTTACATCTGGAAGATTGGAAAGTTGTGTAAACCTTAACATTTAGAGGAAGGAGAAGTCGTAACAAGGTTTCC	82.86	Eukaryota|Rhizaria|Cercozoa|Endomyxa|Vampyrellida|Sey055-lineage|Sey055-lineage_X|Sey055-lineage_X+sp.
X788	CGCCCGTCGCTCCTACCGATTGAATGGTCCGGTGAAGTTTTCGGATTGGCGGCCTCCGGCGGTTCGCCGCTGGGAGCAGCCGAGAAGTTCGTTAAACCCTCCCACCTAGAGGAAGGAGAAGTCGTAACAAGGTTTCC	94.89	Eukaryota|Archaeplastida|Chlorophyta|Trebouxiophyceae|Trebouxiophyceae_X|Trebouxiophyceae_XX|Coccomyxa|Coccomyxa+solorinae-saccatae
X789	CGCCCGTCGCTCCTACCGATTGAATGGTCCGGTGAAGTTTTCGGATCGCGGCGACGCCTGCGGTTCGCCGCCGGCGACGTTGTGAGAAGACGATCAAACTTGATCATCTAGAGGAAGTAAAAGTCGTAACAAGGTTTCC	93.53	Eukaryota|Archaeplastida|Streptophyta|Embryophyceae|Embryophyceae_X|Embryophyceae_XX|Sphagnum|Sphagnum+recurvum
X790	CGCCCGTCGCTCCTACCGATTGAATGGTCCGGTGAAGTTTTCGGATCGCAACCGGATTCAATCCGGGTGTGGGAAGTTAAGTAAACCTTATCACTTAGAGGAAGGAGAAGTCGTAACAAGGTTTCC	90.62	Eukaryota|Alveolata|Ciliophora|Colpodea|Platyophryida|Platyophryidae|Platyophrya|Platyophrya+vorax
X791	CGCCCGTCGCTCCTACCGATTGAATGGTCCGGTGAAGTGTTCGGATTGGCGTCAATTGGCGGTTCGCCGCCGGCTGTCGCTGAGAAGTTCATTAAACCCTCCCACCTAGAGGAAGGAGAAGTCGTAACAAGGTTTCC	94.16	Eukaryota|Archaeplastida|Chlorophyta|Trebouxiophyceae|Ctenocladales|Ctenocladales_X|Leptosira|Leptosira+terrestris
X792	CGCCCGTCGCTACTACCGATTGGATGGTTTAGTGAGATCCTCGGATTGGGCCCGGCTCGGGGGGCAACTTCTGAGTCGGTGTTCTAAGAAGACGATCAAACTTGATCATCTAGAGGAAGTAAAAGTCGTAACAAGGTTTCC	95.04	Eukaryota|Opisthokonta|Metazoa|Annelida|Annelida_X|Annelida_XX|Tubifex|Tubifex+tubifex
X793	CGCCCGTCGCTACTACCGATTGAGTAGTTCAGTGAAAAGTTTGGACTTGTTTTTAAAACAGGGTAACTTGTTTTATTTATGGGGAAGATCTTTTAACGGTACTACTTAGAGGAAGTAAAAGTCGTAACAAGGTTTCC	73.29	Eukaryota|Opisthokonta|Metazoa|Annelida|Annelida_X|Annelida_XX|Phylo|Phylo+foetida
X794	CGCCCGTCGCTACTACCGATTGAATGGTTATAGTGAGCATATGGGATCAGTAGAATTAGACTGGCAACAGTCTTTCTCTGCAGAGAAGTTCATTAAACCTTATCATTTAGAGGAAGGAGAAGTCGTAACAAGGTTTCC	89.86	Eukaryota|Opisthokonta|Fungi|Mucoromycota|Mucoromycotina|Mucoromycotina_X|Mucor|Mucor+circinelloides
X795	CGCCCGTCGCTACTACCGATTGAATGGCTTAGTGAGTTTCATGGATTGGGGTATACACACCTTCGGGCTGTATACCCCGAGAAGTGAATCAAACTTGATCATTTAGAGGAAGTGAAAGTCGTAACAAGGTTTCC	85.51	Eukaryota|Rhizaria|Cercozoa|Filosa-Sarcomonadea|Cercomonadida|Cercomonadidae|Cercomonas|Cercomonas+rapida
X796	CGCCCGTCGCTACTACCGATTGAATGGCTTAGTGAGGTCTCCGGATTGGCTTTGAGGCAGCGGCGACGCCACCTTATTGCTGAGAAGCTGATCAAACTTGGTCATTTAGAGGAAGGAGAAGTCGTAACAAGGTTTCC	94.16	Eukaryota|Opisthokonta|Fungi|Basidiomycota|Agaricomycotina|Agaricomycetes|Macrolepiota|Macrolepiota+procera
X797	CGCCCGTCGCTACTACCGATTGAATGGCTTAGTGAGGCGTTCGGACTGGCTTAAGGAGGTCGGCAACGACCACCATGAGCCGGAAAGTTCGTCAAACTTGGTCATTTAGAGGAAGTAAAAGTCGTAACAAGGTTTCC	96.35	Eukaryota|Opisthokonta|Fungi|Ascomycota|Pezizomycotina|Lecanoromycetes|Amandinea|Amandinea+punctata
X798	CGCCCGTCGCTACTACCGATTGAATGGCTTAGTGAGATCTCCGGATTGGCGTTTGGGAGCCGGCAACGGCACCCTTTTGCTGAGAAGTTCATTAAACCTTATCATTTAGAGGAAGGAGAAGTCGTAACAAGGTTTCC	94.16	Eukaryota|Opisthokonta|Fungi|Basidiomycota|Agaricomycotina|Tremellomycetes|Derxomyces|Derxomyces+anomala
X799	CGCCCGTCGCTACTACCGATTGAATGGCTTAATGAGGCATCTGGATTGGTCTTTTGTAGCTGGCAACAGCAACGAGAGACTGAGAAGTTCATTAAACCTTATCATTTAGAGGAAGGAGAAGTCGTAACAAGGTTTCC	86.86	Eukaryota|Opisthokonta|Fungi|Mucoromycota|Mucoromycotina|Mucoromycotina_X|Mucoromycotina_XX|Mucoromycotina_XX+sp.
X800	CGCCCGTCGCTACTACCGATTGAATGGCTCAGTGAGGTCTCCGGATTGGTTCAGGGAGGTTGGCAACGACCACCCAGGACCGAGAAGTTCATTAAACCTTATCATTTAGAGGAAGGAGAAGTCGTAACAAGGTTTCC	89.78	Eukaryota|Opisthokonta|Fungi|Ascomycota|Pezizomycotina|Dothideomycetes|Scolecobasidium|Scolecobasidium+sp.
X801	CGCCCGTCGCTACTACCGATTGAATGGCTCAGTGAGGCTTTGGGACTGGCCCAGAGAGGTCGGCAACGACCACTCAGGGCCGGAAACTTATCCAAACTCGGTCATTTAGAGGAAGTAAAAGTCGTAACAAGGTCTCC	97.08	Eukaryota|Opisthokonta|Fungi|Ascomycota|Pezizomycotina|Sordariomycetes|Colletotrichum|Colletotrichum+gloeosporioides
X802	CGCCCGTCGCTACTACCGATTGAATGGCTCAGTGAGGCTTTCGGACTGGCTTAGGGAAGGTGGCAACACCTACCCAGAGCCGGAAAGTTGTTCAAACTTGGTCATTTAGAGGAAGTAAAAGTCGTAACAAGGTTTCC	97.81	Eukaryota|Opisthokonta|Fungi|Ascomycota|Pezizomycotina|Leotiomycetes|Phialocephala|Phialocephala+sphaeroides
X803	CGCCCGTCGCTACTACCGATTGAATGGCTCAGTGAGGCCTTCGGACTGGCCCTGGGAGGTCGGCAACGACCACCCGGGGCCGGAAAGTTCGTCAAACTTGGTCATTTAGAGGAAGTAAAAGTCGTAACAAGGTCTCC	98.54	Eukaryota|Opisthokonta|Fungi|Ascomycota|Pezizomycotina|Lecanoromycetes|Lecanoromycetes_X|Lecanoromycetes_X+sp.
X804	CGCCCGTCGCTACTACCGATTGAATGATTTAGTGAGGTCATCGGACTGGCCATCGAAGCTGTCGCAAGACGGCCTCGTCTGGTTGGGAAGACGTCCAAACCTTATCATTTAGAGGAAGGAGAAGTCGTAACAAGGTTTCC	92.14	Eukaryota|Opisthokonta|Metazoa|Tardigrada|Tardigrada_X|Tardigrada_XX|Richtersius|Richtersius+coronifer
X805	CGCCCGTCGCTACTACCGATTGAACGGCTTAGTGAGGTCTCCGGATCGGCTTCGGGGAGCCGGCGACGGCACCCTGTCGCTGAGAAGCTGATCAAACTTGGTCGTTTAGAGGAAGTAAAAGTCGTAACAAGGTTTCC	97.08	Eukaryota|Opisthokonta|Fungi|Basidiomycota|Agaricomycotina|Agaricomycetes|Moniliophthora|Moniliophthora+perniciosa
X806	CGCCCGTCGCTACTACCGATTGAACGACTTAGTGAGCTCTAGGGACTGTTGTGTCTGTGCGCAAGCCCAGTCATGTACGGAAACTAGATCAAACTTGATCGTTTAGAGGAAGTAAAAGTCGTAACAAGGTTTCC	86.57	Eukaryota|Rhizaria|Cercozoa|Filosa-Imbricatea|Spongomonadida|Spongomonadidae|Spongomonas|Spongomonas+minima
X807	CGCCCGTCGCTACTACCGATGGAATGGATTAGTGAGCTGTGGGGATTCTCCCTCTCTCGGGAGGGAGGAGAACCACAACAAACTTGCTCATTTAGAGGAAGTAAAAGTCGTAACAAGGTCTCC	78.03	Eukaryota|Rhizaria|Cercozoa|Filosa-Sarcomonadea|Glissomonadida|Proleptomonadidae|Proleptomonas|Proleptomonas+faecicola
X808	CGCCCGTCGCTACTACCGATGGAATGGATTAGTGAGCTGTGGGGATTCCCGCCTCCGCAAGGGAGCGGGGAGAACCACAACAAACTTGCTCATTTAGAGGAAGTAAAAGTCGTAACAAGGTCTCC	79.55	Eukaryota|Rhizaria|Cercozoa|Filosa-Sarcomonadea|Glissomonadida|Proleptomonadidae|Proleptomonas|Proleptomonas+faecicola
X809	CGCCCGTCGCTACTACCGATGGAATGGATTAGTGAGCTGTGGGGATTCCAGCTCTCGCAAGGGAGCGGGAAGAACCACAACAAACTTGCTCATTTAGAGGAAGTAAAAGTCGTAACAAGGTCTCC	79.55	Eukaryota|Rhizaria|Cercozoa|Filosa-Sarcomonadea|Glissomonadida|Proleptomonadidae|Proleptomonas|Proleptomonas+faecicola
X810	CGCTCGTCGCTCCTACCGATTTTGAGTGGTCCGGTGAACCTTCTGGACTGCAACCGGGTTCAACCCGGGTGTGGGAAGTTAAGTAAACCTTATCACTTAGAGGAATGAGAAGTCGTAACAAGGTTTCC	94.53	Eukaryota|Alveolata|Ciliophora|Colpodea|Platyophryida|Platyophryidae|Platyophrya|Platyophrya+vorax
X811	CGCCTGTCGCTCCTACCGATTGAATGGTTCAGTGAAGTGTTCGGATCACGGGAACGTGGGCAGTTCGCTGCCGGCGACGTCGCGAGAAGTCCACTTAACCTTATCATTTAAAGGAAGGAGAAGTCGTAACAAGGTTTCT	92.81	Eukaryota|Archaeplastida|Streptophyta|Embryophyceae|Embryophyceae_X|Embryophyceae_XX|Fallopia|Fallopia+multiflora
X812	CGCCCGTCGCTTCAACCGATTGGGTGATCCGGCAAATTACAAGGACTTCAAATCAGATTAAAGTTTCTTTAATTCTATTTGGTGGAATTGTTGTAAACCTTATCATTTAGAGGAAGGAGAAGTCGTAACAAGGTTTCC	76.81	Eukaryota|Alveolata|Dinophyta|Dinophyceae|Dinophyceae_X|Dinophyceae_XX|Amphidinium|Amphidinium+belauense
X813	CGCCCGTCGCTCCTATCAATTGAGTGATCTGGTGACTACTTCGGACTGCAGCGATGCCCAGTTCGCTGGGTGTCGCAGCGGGAAGCTTAGTGAACCTTATCACTTAGAGGAAGGAGAGGTTGTAACAAGGTTTCC	88.15	Eukaryota|Alveolata|Dinophyta|Dinophyceae|Dinophyceae_X|Dinophyceae_XX|Dinophyceae_XXX|Dinophyceae_XXX+sp.
X814	CGCCCGTCGCTCCTACCGATTTTGAGTGATCCGGTGAACCTTCTGGACTGTAGCTGGGCTCGACCTAGTTGTAGGAAGTTAAGTAAACCTTATCACTTAGAGGAAGGAGAAGTCGTAACAAGGTTTCC	96.88	Eukaryota|Alveolata|Ciliophora|Colpodea|Colpodida|Colpodidae|Colpodidae_X|Colpodidae_X+sp.
X815	CGCCCGTCGCTCCTACCGATTTCGAGTGATCCGGTGAACCTTTTGGACTGCGTGGGGACTCGTGCCTCGTGCGGAAAATCAAGTAAACCATATCACTTAGAGGAAGGAGAAGTCGTAACAAGGTTTCC	98.44	Eukaryota|Alveolata|Ciliophora|Spirotrichea|Hypotrichia|Halteriidae|Halteria|Halteria+grandinella
X816	CGCCCGTCGCTCCTACCGATTGGGTGTGCTGGTGAAGAGTTCGGATCGGCGGCGACCGGCGCGCGAGCGCCGGCTGCCGTTGAGAAGTTCTTTAAACCCTCCCACCTAGAGGAAGGAGAAGTCGTAACAAGGTCTCC	97.81	Eukaryota|Archaeplastida|Chlorophyta|Trebouxiophyceae|Watanabea-Clade|Watanabea-Clade_X|Viridiella|Viridiella+fridericiana
X817	CGCCCGTCGCTCCTACCGATTGAGTGATCCGGTGAATAATTCGGACTGCAGCGATGCCCAGTTCGCTGGGTGTCGCAGCGGGAAGTTCATTAAACCTTATCATTTAGAGGAAGGAGAAGTCGTAACAAGGTTTCC	91.11	Eukaryota|Alveolata|Dinophyta|Dinophyceae|Dinophyceae_X|Dinophyceae_XX|Cochlodinium|Cochlodinium+polykrikoides
X818	CGCCCGTCGCTCCTACCGATTGAATGATCCGGTGAAATCCTAGGAGTTGACCAATATATGCGAATATAATGTCCAGCAAATAAGAGTAAACCTTACCATTTAGAGGAAGGAGAAGTCGTAACAAGGTTTCC	79.85	Eukaryota|Hacrobia|Cryptophyta|Cryptophyceae|Cryptophyceae_X|Goniomonadales|Goniomonas|Goniomonas+sp.
X819	CGCCCGTCGCTCCTACCGATTGAACGATCCGGTGAAATTTTGGGATCGGTTCAAATTTTGTTTCGGCATTGTTGGAACTAAAAACTTCAGTAAACCTTACCGTTTAGAGGAAGGAGAAGTCGTAACAAGGTTTCC	80.43	Eukaryota|Hacrobia|Cryptophyta|Cryptophyceae|Cryptophyceae_X|Goniomonadales|Goniomonas|Goniomonas+sp.
X820	CGCCCGTCGCTCCTACCGATACCGGGTGATCCGGTGAATTTATTGGACCGAATTCGGGAAAATAAGTAAACCTTATCACCTAGAGGAAGGAGAAGTCGTAACAAGGTTTCC	95.5	Eukaryota|Alveolata|Ciliophora|Litostomatea|Haptoria|Spathidiidae|Protospathidium|Protospathidium+muscicola
X821	CGCCCGTCGCTATTTCCGATCGAATGGCTTGGTAAGATGGTGGGAGCGAGGTGGCCTCTGGGTTCGCCCACTGGCCGTCGAGCGAACACCCTCGAACCACGCCATTTAGAGGAAGTACAAGTCGTAACAAGGTTTCC	82.48	Eukaryota|Opisthokonta|Fungi|Basidiomycota|Agaricomycotina|Agaricomycetes|Tulasnella|Tulasnella+asymmetrica
X822	CGCCCGTCGCTAGTACCGACGAGTTATTTAGTGAGATCTTTGGAGATGGACATTGTGATGGACTTGTTCATTACGATTGTTCCGTCAAAGTTGATCAAACTTGATGATTTGGAGGAACTAAAAGTCGTAACAAGGTTTCC	82.39	Eukaryota|Opisthokonta|Metazoa|Arthropoda|Hexapoda|Insecta|Eucorethra|Eucorethra+underwoodi
X823	CGCCCGTCGCTACTACCGATTGTTTGGTTAGGTAAGGCATCTGGATAAGTTCTTAACTTAGAAATTTGACAAACCTAATTAAATAGAGGAAGTAAAAGTCGTAACAAGGTTTCC	75.42	Eukaryota|Alveolata|Dinophyta|Syndiniales|Dino-Group-II|Dino-Group-II-Clade-10-and-11|Dino-Group-II-Clade-10-and-11_X|Dino-Group-II-Clade-10-and-11_X+sp.
X824	CGCCCGTCGCTACTACCGATTGGATGGTTTAATGAGGCGTACGGACTGATGCGTCTAGTTGGTCTCCTTCTTTTCGCATTGTGGAAGTACGACAAATTTGACCATCTAGAGGAAGGAGAAGTCGTAACAAGGTTTCC	98.54	Eukaryota|Rhizaria|Cercozoa|Filosa-Imbricatea|Euglyphida|Euglyphidae|Assulina|Assulina+muscorum
X825	CGCCCGTCGCTACTACCGATTGAATGGTTTAGTGAGATCTTCGGATTGGTCCGGAGGTGGCCGCAAGGTTGCCTCTAGGCGCCGAGAAGATGATCAAACTTGATCATTTAGAGGAAGTAAAAGTCGTAACAAGGTTTCC	98.56	Eukaryota|Hacrobia|Haptophyta|Prymnesiophyceae|Prymnesiophyceae_X|Prymnesiophyceae_XX|Prymnesiophyceae_XXX|Prymnesiophyceae_XXX+sp.
X826	CGCCCGTCGCTACTACCGATTGAATGGCTTGGTGAGATCTCCGGATTGGCGTTGAGGAGCCGGCAACGGCACCTCTTGGCCGAGAAGTTCATTAAACCTTATCATTTAGAGGAAGGAGAAGTCGTAACAAGGTTTCC	94.16	Eukaryota|Opisthokonta|Fungi|Basidiomycota|Agaricomycotina|Tremellomycetes|Trimorphomyces|Trimorphomyces+papilionaceus
X827	CGCCCGTCGCTACTACCGATTGAATGGCTTAGTGAGGTCTCCGGATTGGCTTTGGGGAGCCGGCAACGGCACTCTATTGCAGAGAACTATGGCAAACTAGGCTATTTAGAGGAAGTAAAAGTCGTAACAAGGTTTCC	92.7	Eukaryota|Opisthokonta|Fungi|Basidiomycota|Agaricomycotina|Agaricomycetes|Rhizoctonia|Rhizoctonia+sp.
X828	CGCCCGTCGCTACTACCGATTGAATGGCTTAGTGAGGCTTTCGGATCGGCGCTTGGGAGCTGGCAACGGCACCCGAATGCTGAAAAGTCATACGAACTTGGTCATTTAGAGGAAGTAAAAGTCGTAACAAGGTTTTC	100	Eukaryota|Opisthokonta|Fungi|Basidiomycota|Pucciniomycotina|Agaricostilbomycetes|Bensingtonia|Bensingtonia+changbaiensis
X829	CGCCCGTCGCTACTACCGATTGAATGGCTTAGTGAGGCCTCCAGATTGGCTAATGGGATCTCGCGAGAGAACCTGTCTGCCGAGAAGTTCATTAAACCTTATCATTTAGAGGAAGGAGAAGTCGTAACAAGGTTTCC	91.97	Eukaryota|Opisthokonta|Fungi|Basidiomycota|Pucciniomycotina|Microbotryomycetes|Rhodotorula|Rhodotorula+yarrowii
X830	CGCCCGTCGCTACTACCGATTGAATGGCTTAGTGAGATCTCTGGATTGGCTTTGAGGACCCGGCAACGGGATCTTATTGCTGAGAAGCTGCTCAAACTTGGTCATTTAGAGGAAGTAAAAGTCGTAACAAGGTTTCC	99.27	Eukaryota|Opisthokonta|Fungi|Basidiomycota|Agaricomycotina|Agaricomycetes|Mrakiella|Mrakiella+aquatica
X831	CGCCCGTCGCTACTACCGATTGAATGGCTTAGTGAGATCTCCGGATTGGCTTTAGGAAGCTGGCGACGGCCTCCTTTTGCTGAGAAGTTCATTAAACCTTATCATTTAGAGGAAGGAGAAGTCGTAACAAGGTTTCC	92.7	Eukaryota|Opisthokonta|Fungi|Basidiomycota|Agaricomycotina|Tremellomycetes|Syzygospora|Syzygospora+bachmannii
X832	CGCCCGTCGCTACTACCGATTGAATGGCTTAGTGAGACCTCCGGATTGGCTTTGGGGAGCGGGCGACCGCACCCTATCGCTGAGAAGCTGGTCAAACTTGGTCATTTAGAGGAAGTAAAAGTCGTAACAAGGTTTCC	95.62	Eukaryota|Opisthokonta|Fungi|Basidiomycota|Agaricomycotina|Agaricomycetes|Agaricomycetes_X|Agaricomycetes_X+sp.
X833	CGCCCGTCGCTACTACCGATTGAATGGCTTAGTGAGACCTCCGGATTGACGGTTTTTGGGCCGCAAGGCCTGATGATTGTTGAGAAGCTGGTCAAACCTTATCATTTAGAGGAAGGAGAAGTCGTAACAAGGTTTCC	86.86	Eukaryota|Opisthokonta|Fungi|Fungi_X|Fungi_XX|Fungi_XXX|Fungi_XXXX|Fungi_XXXX+sp.
X834	CGCCCGTCGCTACTACCGATTGAATGGCTCAGTGAGGCTTTCGGACTGGCTCAGAGAGGTCGGCAACGACCACTCAGAGCCGGAAAGTTATCCAAACCTTATCATTTAGAGGAAGGAGAAGTCGTAACAAGGTTTCC	93.43	Eukaryota|Opisthokonta|Fungi|Ascomycota|Pezizomycotina|Eurotiomycetes|Eurotiomycetes_X|Eurotiomycetes_X+sp.
X835	CGCCCGTCGCTACTACCGATTGAATGGCTCAGTGAGGCCTTCGGACTGGCTCGAGGAGGTTGGCAACGACCACCTCAAGCCGGAAAGTTGGTCAAACTCGGTCATTTAGAGGAAGGAGAAGTCGTAACAAGGTTTCC	98.54	Eukaryota|Opisthokonta|Fungi|Ascomycota|Pezizomycotina|Dothideomycetes|Dothideomycetes_X|Dothideomycetes_X+sp.
X836	CGCCCGTCGCTACTACCGATTGAATGGCTAAGTGAGGCTTTCGGACTGGCTCAGGGAGGTCGGCAACGACCACCCAGAGCTGGAAAGTTGTCCAAACTTGGTCATTTAGAGGAAGTAAAAGTCGTAACAAGGTTTCC	100	Eukaryota|Opisthokonta|Fungi|Ascomycota|Pezizomycotina|Leotiomycetes|Leotiomycetes_X|Leotiomycetes_X+sp.
X837	CGCCCGTCGCTACTACCGATTGAATGGCTAAGTGAGGCTTCCGGACCGGCTCAGGCTGGTTGGCAACGACCGGCTCGAGCTGGAAAGCTGTCCAAACTTGGTCATTTAGAGGAAGTAAAAGTCGTAACAAGGTTTCC	92.7	Eukaryota|Opisthokonta|Fungi|Ascomycota|Pezizomycotina|Leotiomycetes|Leotiomycetes_X|Leotiomycetes_X+sp.
X838	CGCCCGTCGCTACTACCGATTGAATGGCTAAGTGAGACTTTCGGACTGGCTCAGAAAGGTCGGCAACGACCATTCAGAGCTGGAAAGTTGTTCAAACCTTATCATTTAGAGGAAGGAGAAGTCGTAACAAGGTTTCC	92.7	Eukaryota|Opisthokonta|Fungi|Ascomycota|Pezizomycotina|Leotiomycetes|Leotiomycetes_X|Leotiomycetes_X+sp.
X839	CGCCCGTCGCTACTACCGATTGAATGATTTAGTGAGGTCTTCGGACCGGTCGGCGAGGCTGCCCTTGTGGTGGCCTTGCTGTACTGGGAAGATGCCCTAACTTGATCATTTAGAGGAAGTAAAAGTCGTAACAAGGTTTCC	90.85	Eukaryota|Opisthokonta|Metazoa|Arthropoda|Chelicerata|Arachnida|Atopochthonius|Atopochthonius+artiodactylus
X840	CGCCCGTCGCTACTACCGATTGAATGATTTAGTGAGGTCTTCGGACCGACACGCGGTGGCTTCACCGCCGTCGGCGTTGCTGGGAAGTTGACCAAACTTGATCATTTAGAGGAAGTAAAAGTCGTAACAAGGTTTCC	99.27	Eukaryota|Opisthokonta|Metazoa|Arthropoda|Hexapoda|Insecta|Lymantria|Lymantria+xylina
X841	CGCCCGTCGCTACCCGGGACTGAGTTATTTCGAGAAATCTACGGACCGCTATTTGGGGAAGCAATTCCTTGTCTAATGGAAAGTAAATTAATCGCAATAATTTGAACCGGGTAAAAGTCGTAACAAGGTATCA	73.91	Eukaryota|Opisthokonta|Metazoa|Nematoda|Chromadorea|Chromadorea_X|Heterorhabditis|Heterorhabditis+zealandica
X842	CGCCCGTCGCACCTACCGATTGAATGATTCGGTGAAACTCTCGGACTGACAGTGAGATGCCCTCGGGCGACTCATCGTTGGGAAGTTATTTAAACCTAATCATTTAGAGGAAGGTGAAGTCGTAACAAGGTTTCC	90.37	Eukaryota|Stramenopiles|Stramenopiles_X|Chrysophyceae-Synurophyceae|Chrysophyceae-Synurophyceae_X|Clade-E|Chrysophyceae|Chrysophyceae+sp.
X843	CGCCCGTCGCTGCTACCGATTGAATGCATTAGTGAGTCTTGGGGATCGTTTCTCCTGAGGGTAAAACTTCGGGTTAGATGAGAACCAATACAAACTTGCGCATTTAGAGGAAGCAAAAGTCGTAACAAGGTTTCC	99.26	Eukaryota|Rhizaria|Cercozoa|Filosa-Sarcomonadea|Cercomonadida|Paracercomonadidae|Paracercomonas|Paracercomonas+minima
X844	CGCCCGTCGCTGCTACCGATTGAATGCATTAGTGAGGCTTGAGGATCGTTCATACTGAGGGTTAAACTTCGGTTTGAGTGAGAATCAATACAAACTTGCGCATTTAGAGGAAGCAAAAGTCGTAACAAGGTATCC	91.11	Eukaryota|Rhizaria|Cercozoa|Filosa-Sarcomonadea|Cercomonadida|Paracercomonadidae|Paracercomonas|Paracercomonas+crassicauda
X845	CGCCCGTCGCTCCTACCGATTTTGAGTGGTCCGGCGACGTTGTGAGAAGTTCATTAAACCTTATCATTTAGAGGAAGGAGAAGTCGTAACAAGGTTTCC	80.53	Eukaryota|Alveolata|Ciliophora|Oligohymenophorea|Mobilida|Trichodinidae|Trichodinella|Trichodinella+myakkae
X846	CGCCCGTCGCTCCTACCGATTTTGAGTGATCCGGTGAACCTTCTGGACTGTGATTAGGCTCGACCTAGTTGTGGGAAGTTAAGTAAACCTTATCACTTAGAGGAAGGAGAAGTCGTAACAAGGTTTCC	96.09	Eukaryota|Alveolata|Ciliophora|Colpodea|Colpodida|Colpodidae|Colpoda|Colpoda+inflata
X847	CGCCCGTCGCTCCTACCGATTGAGTGATCCGGTGAATAATTCGGACTGCAGCAGTGTTCAGTTCCTGAACGTTGCAGCGGAAAGTTTAGTGAACCTTATCACTTAGAGGAAGAGGAAGGAGAAGTCGTAACAAGGTTTCC	95.71	Eukaryota|Alveolata|Dinophyta|Dinophyceae|Dinophyceae_X|Dinophyceae_XX|Dinophyceae_XXX|Dinophyceae_XXX+sp.
X848	CGCCCGTCGCTCCTACCGATTGAGTGATCAGATGAAATCCGCGGCGACGCCTGCGGTTCGCCGCCGGCGACGTTGTGAGAAGTTCATTAAACCTTATCATTTAGAGGAAGGAGAAGTCGTAACAAGGTTTCC	90.65	Eukaryota|Archaeplastida|Streptophyta|Embryophyceae|Embryophyceae_X|Embryophyceae_XX|Sphagnum|Sphagnum+recurvum
X849	CGCCCGTCGCTCCTACCGATTGAATGTTCCGGTGAAATCGCAGGATAGTGGGTTTAGACTAGAAATGGTCTGGCTCGTTAAAATGCGAGTAAACCTTATCATTTAGAGGAAGGAGAAGTCGTAACAAGGTTTCC	82.22	Eukaryota|Hacrobia|Cryptophyta|Cryptophyceae|Cryptophyceae_X|Cryptomonadales|Cryptomonadales_X|Cryptomonadales_X+sp.
X850	CGCCCGTCGCTCCTACCGATTGAATGGTCCGGTGAGGCCTTGGGACTGGCTCAGGAAGGTCGGCAACGACCATCCAGAGCCGGAAACTTGGTCAAACTTGGTCATTTAGAGGAAGTAAAAGTCGTAACAAGGTTTCC	95.62	Eukaryota|Opisthokonta|Fungi|Ascomycota|Pezizomycotina|Eurotiomycetes|Eurotiomycetes_X|Eurotiomycetes_X+sp.
X851	CGCCCGTCGCTCCTACCGATTGAATGGTCCGGTGAGACCTCCGGATTGACGGTTTTTGGGCCGCAAGGCCTGATGATTGTTGAGAAGCTGGTCAAACTTGGTCATTTAGAGGAAGTAAAAGTCGTAACAAGGTAACC	84.67	Eukaryota|Opisthokonta|Fungi|Chytridiomycota|Chytridiomycotina|Chytridiomycetes|Rhyzophidiales_X|Rhyzophidiales_X+sp.
X852	CGCCCGTCGCTCCTACCGATTGAATGGTCCGGTGAAGTTTTCGGGTCGTTCGGTTTTTATCGAAAAGATGCTCAAACTGGATCATTTAGAGGAAGTAAAAGTCGTAACAAGGTATTC	75	Eukaryota|Hacrobia|Cryptophyta|Cryptophyceae|Cryptophyceae_X|Goniomonadales|Goniomonas|Goniomonas+sp.
X853	CGCCCGTCGCTCCTACCGATTGAATGGTCCGGTGAAGTTTTCGGATCGCGGCGACGCCTGCGGTTCGCCGCCGGCGACGTTGTGAGAAGTTCATTAAACCTTATCATTTAGAGGAAGCAAAAGTCGTAACAAGGTTGCT	97.12	Eukaryota|Archaeplastida|Streptophyta|Embryophyceae|Embryophyceae_X|Embryophyceae_XX|Sphagnum|Sphagnum+recurvum
X854	CGCCCGTCGCTCCTACCGATTGAATGGTCCGGTGAAGTTTTCGGATCGCGGCGACGCCTGCGGTTCGCCGCCGGCGACGTTGTGAGAAGTTCATTAAACCCAATAATTTAGAGGAAGGAAAAGTCGTAACAAGGTTTCC	97.12	Eukaryota|Archaeplastida|Streptophyta|Embryophyceae|Embryophyceae_X|Embryophyceae_XX|Sphagnum|Sphagnum+recurvum
X855	CGCCCGTCGCTCCTACCGATTGAATGGTCCGGTGAAGTTTTCGGATCGCGGCGACGCCTGCGGTTCGCCGCCGGCGACGTTGTGAGAAGCTGGTCAAACTTGGTCATTTAGAGGAAGTAAAAGTCGTAACAAGGTAACC	92.09	Eukaryota|Archaeplastida|Streptophyta|Embryophyceae|Embryophyceae_X|Embryophyceae_XX|Sphagnum|Sphagnum+recurvum
X856	CGCCCGTCGCTCCTACCGATTGAATGGTCCGGTGAAGTGTTCGGATCGCGGCGACGTCGCGAGAAGTCCACTGAACCTTATCATTTAGAGGAAGGAGAAGTCGTAACAAGGTTTCC	88.37	Eukaryota|Archaeplastida|Streptophyta|Embryophyceae|Embryophyceae_X|Embryophyceae_XX|Coccinia|Coccinia+adoensis
X857	CGCCCGTCGCTCCTACCGATTGAATGGTCCGGTGAAGTGTTCGGATCGAGGCGACGTGGGCGGTTCGCTGCCCGCGACGTAGCGAGAAGTCCACTGAACCTTATCATTTAGAGGAAGGAGAAGTCGTAACAAGGTTTCC	100	Eukaryota|Archaeplastida|Streptophyta|Embryophyceae|Embryophyceae_X|Embryophyceae_XX|Humulus|Humulus+lupulus
X858	CGCCCGTCGCTCCTACCGATTGAATACACCGGTGAAATCGCAAGACGCGAGGAAGGAACTGCAAAGTGAATTCCCTGTGAAATATGAGTAAACCTTATCATTTAGAGGAAGGAGAAGTCGTAACAAGGTTTCC	80.15	Eukaryota|Hacrobia|Cryptophyta|Cryptophyceae|Cryptophyceae_X|Cryptomonadales|Komma|Komma+caudata
X859	CGCCCGTCGCTAGTACCGATTGAATGGCTTAGTGAGACCTCCGGATATACGGTTCTCTAGGGGCAACTCTGGTGAACTGCGCAGAAGCTGGTCAAACTTGGTCATTTAGAGGAACTAAAAGTCGTAACAAGGTAACC	87.59	Eukaryota|Opisthokonta|Fungi|Chytridiomycota|Chytridiomycotina|Chytridiomycotina_X|Chytridiomycotina_X|Chytridiomycotina_X+sp.
X860	CGCCCGTCGCTACTACCGATTGGATGACTTAGTGAGGTCTTAGGACCGAGGTAAAGGTGCCTGTAATGGGTGCTTTTGCTTTGGAAATTTGATCGAACTACGTTATCTAGAGGAAGTAAAAGTCGTAACAAGGTTTCC	94.93	Eukaryota|Opisthokonta|Metazoa|Nematoda|Enoplea|Enoplea_X|Enoplea_XX|Enoplea_XX+sp.
X861	CGCCCGTCGCTACTACCGATTGAATGGCTTAGTGAGGTCTTCGAATTGGCTTTGATGAGTCGGAAACGACATGTTATCGCTGAGAAGTTGATCAAACTTGGTCATTTAGAGGAAGTAAAAGTCGTAACAAGGTTTCC	93.43	Eukaryota|Opisthokonta|Fungi|Basidiomycota|Agaricomycotina|Agaricomycetes|Campanella|Campanella+subdendrophora
X862	CGCCCGTCGCTACTACCGATTGAATGGCTTAGTGAGGTCTCTGGATTGACTATGAAGAGCCGGCGACGTTGTGAGAAGTTCATTAAACCTTATCATTTAGAGGAAGGAGAAGTCGTAACAAGGTTTCC	84.67	Eukaryota|Opisthokonta|Fungi|Basidiomycota|Agaricomycotina|Agaricomycetes|Mycena|Mycena+aurantiidisca
X863	CGCCCGTCGCTACTACCGATTGAATGGCTTAGTGAGGTCTCCGGATTGACTTTGGGGAGCCGGCAACGGCACCTCTTAGTTGAGAAGCTGATCAAACTTGGTCATTTAGAGGAAGTAAAAGTCGTAACAAGGTTTCC	96.35	Eukaryota|Opisthokonta|Fungi|Basidiomycota|Agaricomycotina|Agaricomycetes|Macrolepiota|Macrolepiota+procera
X864	CGCCCGTCGCTACTACCGATTGAATGGCTTAGTGAGGCCTCCGGATTGGCTTTTGGGAGCCAGCAATGGCACCTAATTGCTGAGAAGTTGTACGAACTTGGTCATTTAGAGGAAGTAAAAGTCGTAACAAGGTTTCC	97.08	Eukaryota|Opisthokonta|Fungi|Basidiomycota|Pucciniomycotina|Cystobasidiomycetes|Erythrobasidium|Erythrobasidium+clade
X865	CGCCCGTCGCTACTACCGATTGAATGGCTTAGTGAGGCCTCCAGATTGGCTAATGGGATCTCGCGAGAGAACCTGTCTGCCGAGAAGTTGTACGAACTTGGTCATTTAGAGGAAGGAGAAGTCGTAACAAGGTTTCC	97.81	Eukaryota|Opisthokonta|Fungi|Basidiomycota|Pucciniomycotina|Microbotryomycetes|Rhodotorula|Rhodotorula+yarrowii
X866	CGCCCGTCGCTACTACCGATTGAATGGCTCAGTGAGGCTTTCGGACTGGCCCCGGAAGAGTGGCAACACTCATCTAGGGCCGGAAAGTTATCCAAACTGGATCATTTAGAGGAAGTAAAAGTCGTAACAAGGTATTC	95.62	Eukaryota|Opisthokonta|Fungi|Ascomycota|Pezizomycotina|Leotiomycetes|Leohumicola|Leohumicola+verrucosa
X867	CGCCCGTCGCTACTACCGATTGAATGGCTAAGTGAGGCTTTCGGACTGGCCTAGGGAGGGTGGCAACACCCACCCAGGGCCGGAAAGTTGTCCAAACTTGGTCATTTAGAGGAAGTAAAAGTCGTAACAAGGTTTCC	99.27	Eukaryota|Opisthokonta|Fungi|Ascomycota|Pezizomycotina|Leotiomycetes|Neocudoniella|Neocudoniella+radicella
X868	CGCCCGTCGCTACTACCGATTGAATGAATTAGTGAGCTCCAGAGATCGAGCTGTTCTGGGCAACCAGGCCAGTTTGAGAACTGGATCAAACTTGCTCATTTAGAGGAAGTAAAAGTCGTAACAAGGTTTCC	84.67	Eukaryota|Rhizaria|Cercozoa|Filosa-Sarcomonadea|Filosa-Sarcomonadea_X|Filosa-Sarcomonadea_XX|Filosa-Sarcomonadea_XXX|Filosa-Sarcomonadea_XXX+sp.
X869	CGCCCGTCGCTACAACCGATTGAATGGCTTAGTGAGGCCTTCGGACTGGCCCAGGGAGGTCGGCAACGACCACCCAGGGCCGGAAAGTTCATTAAACCTTATCATTTAGAGGAAGGAGAAGTCGTAACAAGGTTTCC	94.16	Eukaryota|Opisthokonta|Fungi|Ascomycota|Pezizomycotina|Dothideomycetes|Dothidea|Dothidea+muelleri
X870	CGCCCGTCGCCTCTGTCGAATGGGGAGCCCGGTGAATGACTCGGACTGGAGAAGTCGCAGCAATGTGACTTCATCAGGAAGTTTTGTGAACCTTGCTTCTTTTAGACCGAGAAAGTCGTAACAAGGTTCTC	69.47	Eukaryota|Alveolata|Apicomplexa|Apicomplexa_X|Gregarines|Gregarines_X|Ascogregarina|Ascogregarina+culicis
X871	CGCCCGTCGCACCTACCGATTGAATGGTTCGGTGAAAATCTCAGACCAACTTAAAGAGGCTCTCGGGCAGCTTTATAATGGGAAGTTATTTAAACCTCATCATTTAGAGGAAGGTGAAGTCGTAACAAGGTTTCC	89.63	Eukaryota|Stramenopiles|Stramenopiles_X|Chrysophyceae-Synurophyceae|Chrysophyceae-Synurophyceae_X|Clade-E|Clade-E_X|Clade-E_X+sp.
X872	CGCCCGTCGCTCCTACCGATTTTGAGTGATCCGGTGAACCTTTTGGACTGTGATGTGGTCTTGTGCCACATTATGGGAAGTTAAGTAAACCTTATCACTTAGAGGAAGGAGAAGTCGTAACAAGGTTTCC	93.08	Eukaryota|Alveolata|Ciliophora|Colpodea|Bursariomorphida|Bryometopidae|Bryometopus|Bryometopus+sphagni
X873	CGCCCGTCGCTCCTACCGATTTTGAGTGATCCGGTGAACCTTCTGGACTGTTACTAGTTTCGAGCTAGCTATGGGAAGTTCATTAAACCTTATCATTTAGAGGAAGGAGAAGTCGTAACAAGGTTTCC	89.84	Eukaryota|Alveolata|Ciliophora|Colpodea|Platyophryida|Platyophryida_X|Etoschophrya|Etoschophrya+inornata
X874	CGCCCGTCGCTCCTACCGATTTTGAGTGATCCGGTGAACCTAAAGGACCGTAGTCGGACTTGATCCGATCGTGGAAATAGAAGTAAACCTTATCATTTAGAGGAAGTAAAAGTCGTAACAAGGTTTCC	92.97	Eukaryota|Alveolata|Ciliophora|Colpodea|Colpodida|Colpodidae|Colpoda|Colpoda+sp.
X875	CGCCCGTCGCTCCTACCGATTTCGAGTGGTCCGGTGAACCTTCTGGATTGCGATCGTTGAAAGACGACTGCGAGAATTTAAGTAAACCTTATCATTTAGAGGAAGGAGAAGTCGTAACAAGGTTTCC	97.64	Eukaryota|Alveolata|Ciliophora|Nassophorea|Nassophorea_X|Microthoracidae|Leptopharynx|Leptopharynx+costatus
X876	CGCCCGTCGCTCCTACCGATTTCGAATTACTCGGTGAACCTTCTGGAGTGGAGTGGCTTTCACGAGTCGCCGCCGGCGACGTTGTGAGAAGTTCATTAAACCTTATCATTTAGAGGAAGGAGAAGTCGTAACAAGGTTTCC	85.82	Eukaryota|Archaeplastida|Streptophyta|Zygnemophyceae|Zygnemophyceae_X|Zygnemophyceae_XX|Penium|Penium+margaritaceum
X877	CGCCCGTCGCTCCTACCGATTGGGTGTGCTGGTGAAGTGTTCGGATTGGATTTGTTGGGTGGCAACACCGGACAGATCCGAAAAGATCATTAAACCCTCCCACCTAGAGGAAGGAGAAGTCGTAACAAGGTTTCC	91.85	Eukaryota|Archaeplastida|Chlorophyta|Chlorophyceae|Chlorophyceae_X|CW-Chlamydomonadales|Chlamydomonas|Chlamydomonas+acidophila
X878	CGCCCGTCGCTCCTACCGATTGAATGGTCCGGTGAAGTTTTCGGCTTGGTTTTCCGAGCGATTTTCGGATCGCTCGGTTTATATCGAAAAGATGCTCAAACTGGATCATTTAGAGGAAGTAAAAGTCGTAACAAGGTATTC	80.85	Eukaryota|Opisthokonta|Metazoa|Arthropoda|Chelicerata|Arachnida|Stylocellus|Stylocellus+sp.
X879	CGCCCGTCGCTCCTACCGATTGAATGGTCCGGTGAAGTTTTCGGATTATATCGAAAAGATGTTCAAACTGGATCATTTAGAGGAAGTAAAAGTCGTAACAAGGTATTC	77.97	Eukaryota|Alveolata|Ciliophora|Phyllopharyngea|Cyrtophoria|Plesiotrichopidae|Trochochilodon|Trochochilodon+flavus
X880	CGCCCGTCGCTCCTACCGATTGAATGGTCCGGTGAAGTTTTCGGATCGCGGCGGAGTGCCGGAAAAATGTCCAAACTTGATCACTTAGAGGAAGTAAAAGTCGTAACAAGGTTTCC	81.45	Eukaryota|Archaeplastida|Streptophyta|Embryophyceae|Embryophyceae_X|Embryophyceae_XX|Cephalopentandra|Cephalopentandra+ecirrhosa
X881	CGCCCGTCGCTCCTACCGATTGAATGGTCCGGTGAAGTTTTCGGATCGCGGCGACGCCTGCGGTTCGCCGCCGGCGACGTTGTGAGAAGATGATCAAACTTGATCATTTAGAGGAAGTAAAAGTCGTAACAAGGTTTCC	94.96	Eukaryota|Archaeplastida|Streptophyta|Embryophyceae|Embryophyceae_X|Embryophyceae_XX|Sphagnum|Sphagnum+recurvum
X882	CGCCCGTCGCTCCTACCGATTGAATGGTCCGGTGAACCTTTTGGACTGCGCGGGGCCTCGTGCTCCGTGCGGAAAATCAAGTAAACCATATCACTTAGAGGAAGGAGAAGTCGTAACAAGGTTTCC	97.66	Eukaryota|Alveolata|Ciliophora|Spirotrichea|Hypotrichia|Oxytrichidae|Oxytrichidae_X|Oxytrichidae_X+sp.
X883	CGCCCGTCGCTCCTACCGATACCGGGTGATCCGGTGAACCTTTTGGACCGAATTTCGAGAAAATAAGTAAACCTTATCATTTAGAGGAAGGAGAAGTCGTAACAAGGTTTCC	94.64	Eukaryota|Alveolata|Ciliophora|Litostomatea|Haptoria|Spathidiidae|Arcuospathidium|Arcuospathidium+sp.
X884	CGCCCGTCGCTCCTACCAATTGATATAAACGGTGAAAAGTTCGGAGACAACTGTTACGTGGGGTAAAACTCACCGACGGATATCAAAGTTCTTTAAACCTTTTGTATTAGAGGAAGGAGAAGTCGTAACAAGGTTTCC	73.38	Eukaryota|Archaeplastida|Chlorophyta|Pyramimonadales|Pyramimonadales_X|Pyramimonadales_XX|Pyramimonadales_XXX|Pyramimonadales_XXX+sp.
X885	CGCCCGTCGCTACTACCGATTGACTCGTCCAGTGAGGCATCGGGACGGGCGCGGCGAGCCGCTCTCGGGTGGCGCGCCGTGCCTGAAACTTTGCCAAACTGTCCGAGTTAGAGGAAGTAAAAGTCGTAACAAGGTTTCC	78.57	Eukaryota|Opisthokonta|Metazoa|Arthropoda|Chelicerata|Arachnida|Dicranolasma|Dicranolasma+soerenseni
X886	CGCCCGTCGCTACTACCGATTGAATGGTTTGTTGAACCGGTTGGACTGTGACTTTCTGCTTTCGGGCAAATTGTTGCGGAAAGACCAGCAAAGCTGATCATTTAGAGGAAGTAAAAGTCGTAACAAGGTTTCC	78.72	Eukaryota|Rhizaria|Cercozoa|Filosa-Thecofilosea|Cryomonadida|Protaspa-lineage|Protaspa-lineage_X|Protaspa-lineage_X+sp.
X887	CGCCCGTCGCTACTACCGATTGAATGGCTTAGTGAGGTCTTCGGATTGATTTTAGGGAGCCGGAAACGGCACTCTTTAGTTGAGAAGTTGATCAAACTTGGTCATTTAGAGGAAGTAAAAGTCGTAACAAGGTTTCC	94.89	Eukaryota|Opisthokonta|Fungi|Basidiomycota|Agaricomycotina|Agaricomycetes|Rhizoctonia|Rhizoctonia+sp.
X888	CGCCCGTCGCTACTACCGATTGAATGGCTTAGTGAGGTCTCTGGATTGACTATGAAGAGCCGGCAACGGCACTTCGTTGTTGAGAAGTTGATCAAACTTGGTCATTTAGAGGAAGGAGAAGTCGTAACAAGGTTTCC	94.89	Eukaryota|Opisthokonta|Fungi|Basidiomycota|Agaricomycotina|Agaricomycetes|Sistotrema|Sistotrema+brinkmannii
X889	CGCCCGTCGCTACTACCGATTGAATGGCTTAGTGAGGTCTCCGGATTGGCTTTGTGGAGCCGGAAACGGCACCGCGTTGCTGAGAAGCTGATCAAACTTGGTCATTTAGAGGAAGTAAAAGTCGTAACAAGGTTTCC	98.56	Eukaryota|Opisthokonta|Fungi|Basidiomycota|Agaricomycotina|Agaricomycetes|Athelia|Athelia+bombacina
X890	CGCCCGTCGCTACTACCGATTGAATGGCTTAGTGAGGTCTCCGGATTGGCTTCGGGGAGCCGGCGACGGCACCCTGTTGCTGAGAAGCTGATCAAACCTTATCATTTAGAGGAAGGAGAAGTCGTAACAAGGTTTCC	96.35	Eukaryota|Opisthokonta|Fungi|Basidiomycota|Agaricomycotina|Agaricomycetes|Galerina|Galerina+marginata
X891	CGCCCGTCGCTACTACCGATTGAATGGCTTAGTGAGGTCTCCGGATTGACTTTGGGAAGCCGGCAACGGCATCCTATTGTTGAGAAGCTGATCAAACTTGGTCATTTAGAGGAAGTAAAAGTCGTAACAAGGTTTCC	99.27	Eukaryota|Opisthokonta|Fungi|Basidiomycota|Agaricomycotina|Agaricomycetes|Sistotrema|Sistotrema+octosporum
X892	CGCCCGTCGCTACTACCGATTGAATGGCTTAGTGAGGCTTTCGGATTGGATTTTGGCAGCTGGCAACAGCAGCTAGAAACTGAAAAGTTATCCAAACTAGGCTATTTAGAGGAAGTAAAAGTCGTAACAAGGTTTCC	95.62	Eukaryota|Opisthokonta|Fungi|Mucoromycota|Mucoromycotina|Mucoromycotina_X|Mucoromycotina_XX|Mucoromycotina_XX+sp.
X893	CGCCCGTCGCTACTACCGATTGAATGGCTTAGTGAGGCCTTCGGATCGTTCTTTGGTGGCCGCAAGGCTGCCTCGTTTCGAAAAGTTGGTCAAACTTGGTCATTTAGAGGAAGTAAAAGTCGTAACAAGGTTTCC	93.33	Eukaryota|Opisthokonta|Fungi|Cryptomycota|Cryptomycotina|Cryptomycotina_X|Cryptomycotina_XX|Cryptomycotina_XX+sp.
X894	CGCCCGTCGCTACTACCGATTGAATGGCTTAGTGAGGCCTCCGGATTGGCTATTGGGATCTCGCGAGAGAACCTGACTGCCGAGAAGTTCATTAAACCTTATCATTTAGAGGAAGGAGAAGTCGTAACAAGGTTTCC	90.51	Eukaryota|Opisthokonta|Fungi|Basidiomycota|Pucciniomycotina|Microbotryomycetes|Rhodotorula|Rhodotorula+graminis
X895	CGCCCGTCGCTACTACCGATTGAATGGCTTAGTGAGCTCTCTGGACTGTTGCGAGTTGGGGGTAACTCTGACTCGCAAATGGGAAGGAGATCAAACTTGATCATTTAGAGGAAGTAAAAGTCGTAACAAGGTTTCC	95.59	Eukaryota|Rhizaria|Cercozoa|Filosa-Thecofilosea|Cryomonadida|Rhogostoma-lineage|Rhogostoma|Rhogostoma+schuessleri
X896	CGCCCGTCGCTACTACCGATTGAATGGCTGAGTGAGGCCTTCGGACTGGCTCAGGGAGGTCGGCAACGACCACCCAGAGCCGGAAAGTTGGTCAAACTCCGTCATTTAGAGGAAGTAAAAGTCGTAACAAGGTTTCC	98.54	Eukaryota|Opisthokonta|Fungi|Ascomycota|Pezizomycotina|Dothideomycetes|Dothideomycetes_X|Dothideomycetes_X+sp.
X897	CGCCCGTCGCATCAATCGATTGGGTGATTCGGTGAATGATTCGGACTGAGTTGTAACTAGCAATAGCTACGACTTGGAAAGTCTTGTAAACCATATCACCTAGAGAATGGTCAAGTCGTAACACGGTATCT	91.6	Eukaryota|Alveolata|Apicomplexa|Apicomplexa_X|Gregarines|Gregarines_X|Gregarines_XX|Gregarines_XX+sp.
X898	CGCCCGTCGCACCTACCGATTGAATGATTCGGTGAAACTTTCGGATCGTGGTCTGGACGCCTCACGGCGACTAGACCGTGAGAAGTTATTTAAACCTCATCATTTAGAGGAAGGTGAAGTCGTAACAAGGTTTCC	97.04	Eukaryota|Stramenopiles|Stramenopiles_X|Chrysophyceae-Synurophyceae|Chrysophyceae-Synurophyceae_X|Clade-C|Clade-C_X|Clade-C_X+sp.
X899	CGCCCGTCGCACCTACCGATTGAATGATTCGGTGAAAATCTCAGACCGAAGCGAGGATACCCTCGGGTGACCTTTTTTTGGGAAGTTCATTAAACCTTATCATTTAGAGGAAGGAGAAGTCGTAACAAGGTTTCC	89.63	Eukaryota|Stramenopiles|Stramenopiles_X|Chrysophyceae-Synurophyceae|Chrysophyceae-Synurophyceae_X|Clade-E|Chromulina|Chromulina+chionophila
X900	CGCCCGTCGCACCTACCGATTGAATGACTCGGTGAAAAATTGGGACTGTGAATCCGCTTGCTTCATTGCGAATGGACTTATGGGAACTTTTTTTAACCTCGCCATTTAGAGGAAGGTGAAGTCGTAACAAGGTTTCC	96.35	Eukaryota|Stramenopiles|Stramenopiles_X|Oomyceta|Oomyceta_X|Oomyceta_XX|Pythium|Pythium+vexans
X901	CGCCCGTCGCTCCTACCGATTTTGAGTGGTCCGGTGAACCTTCTGGACCGCAACCGGATTCAATCCGGGTGTGGGAAGTTAAGTAAACCTTATCACTTAGAGGAAGTAAAAGTCGTAACAAGGTTTCC	95.31	Eukaryota|Alveolata|Ciliophora|Colpodea|Platyophryida|Platyophryidae|Platyophrya|Platyophrya+vorax
X902	CGCCCGTCGCTCCTACCGATTTCGAATGATCCGGTGAACCTTCTGGAGTGGAGTAGCCCTCGTGGCGACACCGCGAAGTTAAGTAAACCTTATCATTTAGAGGAAGGAAAAGTCGTAACAAGGTTTCC	88.37	Eukaryota|Alveolata|Ciliophora|Oligohymenophorea|Scuticociliatia|Cyclidiidae|Boveria|Boveria+subcylindrica
X903	CGCCCGTCGCTCCTACCGATTGGGTGTGCTGGTGAGATGTCGGGATTAGTGGCTGTGGGCGGTTCGCCGCCCTCTGCCGCTGAGAACTTCATCAAACCCTCCCACCTAGAGGAAGGAGAAGTCGTAACAAGGTTTCC	91.97	Eukaryota|Archaeplastida|Chlorophyta|Trebouxiophyceae|Trebouxiophyceae_X|Trebouxiophyceae_XX|Choricystis|Choricystis+sp.
X904	CGCCCGTCGCTCCTACCGATTGGGTGTGCTGGTGAAGTGTTCGGATTGGGATCTTTGGCTGTCAAAGGTCGAGGTTTCCGAGAAGTTCATTAAACCCTCCCACGGAGAGGAAGGAGAAGTCGTAACAAGGTTTCC	88.89	Eukaryota|Archaeplastida|Chlorophyta|Chlorophyceae|Chlorophyceae_X|Sphaeropleales|Westella|Westella+botryoides
X905	CGCCCGTCGCTCCTACCGATTGAATGGTCCGGTGAGATCTTCGGCTTGGTTTTCCGAGCGATCTTCGGGTCGTTCGGTTTATATCGAAAAGATGCTCAAACTGGATCATTTAGAGGAAGTAAAAGTCGTAACAAGGTATTC	80.85	Eukaryota|Opisthokonta|Metazoa|Arthropoda|Chelicerata|Arachnida|Stylocellus|Stylocellus+sp.
X906	CGCCCGTCGCTCCTACCGATTGAATGGTCCGGTGAAGTTTTCGGGTCGTGGCGGAGTGCCGGAAAAATGTCCAAACTTGATCACTTAGAGGAAGTAAAAGTCGTAACAAGGTTTCC	74.29	Eukaryota|Opisthokonta|Metazoa|Arthropoda|Chelicerata|Merostomata|Tachypleus|Tachypleus+gigas
X907	CGCCCGTCGCTCCTACCGATTGAATGGTCCGGTGAAGTTTTCGGATTGGTTCAGGGAGGTTGGCAACGACCACCCAGGACCGAGAAGCTGATCAAACTTGGTCATTTAGAGGAAGTAAAAGTCGTAACAAGGTTTCC	90.51	Eukaryota|Opisthokonta|Fungi|Ascomycota|Pezizomycotina|Dothideomycetes|Scolecobasidium|Scolecobasidium+sp.
X908	CGCCCGTCGCTCCTACCGATTGAATGGTCCGGTGAAGTTTTCGGATCGCGGCGACGCCTGCGGTTCGCCGCCGGCGACGTTGTGAGAAGTTGTACGAACTTGGTCATTTAGAGGAAGTAAAAGTCGTAACAAGGTTTCC	92.81	Eukaryota|Archaeplastida|Streptophyta|Embryophyceae|Embryophyceae_X|Embryophyceae_XX|Sphagnum|Sphagnum+recurvum
X909	CGCCCGTCGCTCCTACCGATTGAATGGTCCGGTGAAGTTTTCGGATCGCGGCGACGCCTGCGGTTCGCCGCCGGCGACGTTGTGAGAAGTTCATTGAACCCTCCCACCTAGAGGAAGGAAAAGTCGTAACAAGGTTTCC	94.96	Eukaryota|Archaeplastida|Streptophyta|Embryophyceae|Embryophyceae_X|Embryophyceae_XX|Sphagnum|Sphagnum+recurvum
X910	CGCCCGTCGCTCCTACCGATTGAATGGTCCGGTGAAGTTTTCGGATCGCGGCGACGCCTGCGGTTCGCCGCCGGCGACGTTGTGAGAAGTTATCCAAACTTGGTCATTTAGAGGAAGTAAAAGTCGTAACAAGGTTTCC	93.53	Eukaryota|Archaeplastida|Streptophyta|Embryophyceae|Embryophyceae_X|Embryophyceae_XX|Sphagnum|Sphagnum+recurvum
X911	CGCCCGTCGCTCCTACCGATTGAATGGTCCGGTGAAGTTTTCGGATCGCGGCGACGCCTGCGGTTCGCCGCCGAAGAAGCTGTGAGAAGTTCATTAAACCTTATCATTTAGAGGAAGGAGAAGTCGTAACAAGGTTTCC	97.12	Eukaryota|Archaeplastida|Streptophyta|Embryophyceae|Embryophyceae_X|Embryophyceae_XX|Ceratodon|Ceratodon+purpureus
X912	CGCCCGTCGCTCCTACCGATTGAATGGTCCGGTGAAGTTTTCGGATCGCGGCGACGCCCAGTTCGCTGGGTGTCGCAGCGGGAAGCTTAGTGAACCTTATCACTTAGAGGAAGGAGAAGTCGTAACAAGGTTTCC	89.93	Eukaryota|Archaeplastida|Streptophyta|Embryophyceae|Embryophyceae_X|Embryophyceae_XX|Pottia|Pottia+truncata
X913	CGCCCGTCGCTCCTACCGATTGAATGGTCCGGTGAAGTTTTCGGACTGGCTCAGAAAGGTCGGCAACGACCATTCAGAGCTGGAAAGTTGTTCAAACTTGGTCATTTAGAGGAAGTAAAAGTCGTAACAAGGTTTCC	91.97	Eukaryota|Opisthokonta|Fungi|Ascomycota|Pezizomycotina|Eurotiomycetes|Eurotiomycetes_X|Eurotiomycetes_X+sp.
X914	CGCCCGTCGCTCCTACCGATTGAATGGTCCGGTGAAGTTTTCGAACCGCAGGCGTCGCCGCCGGCGACGTTGTGAGAAGTTCATTAAACCTTATCATTTAGAGGAAGGAGAAGTCGTAACAAGGTTTCC	90.65	Eukaryota|Archaeplastida|Streptophyta|Embryophyceae|Embryophyceae_X|Embryophyceae_XX|Calycularia|Calycularia+crispula
X915	CGCCCGTCGCTCCTACCGATTGAATGGTCCGGTGAAGCCCTAGGACTGGCGGCCTTTGGCGGTTCTCCGCCGACGGTCGCCGGGAATTCGGTTAAACCCTCCCATCTAGAGGAAGGAGAAGTCGTAACAAGGTCTCC	97.08	Eukaryota|Archaeplastida|Chlorophyta|Trebouxiophyceae|Watanabea-Clade|Watanabea-Clade_X|Pseudochlorella|Pseudochlorella+sp.
X916	CGCCCGTCGCTCCTACCGATTGAATGGTCCGGTGAAACTTTCGGACCGTGATCGCTATCACTCCGGTGGAAGCGGTCGTGGGAAGTTATTTAAACCTCATCATTTAGAGGAAGGTGAAGTCGTAACAAGGTTTCC	94.81	Eukaryota|Stramenopiles|Stramenopiles_X|Chrysophyceae-Synurophyceae|Chrysophyceae-Synurophyceae_X|Clade-C|Ochromonas|Ochromonas+sphaerocystis
X917	CGCCCGTCGCTCCTACCGATTGAATGAAAAGGTGAAAAGAAGGGAGAGAGATTGGTTTTATATTGATCTTTCAAACATCGTTGAACCATTTCATTTAGAGGAAGGAGAAGTCGTAACAAGGTTTTC	84.92	Eukaryota|Archaeplastida|Rhodophyta|Bangiophyceae|Cyanidiales|Cyanidiales_X|Cyanidioschyzon|Cyanidioschyzon+sp.
X918	CGCCCGTCGCTAGTACCGATTGAATGGCTTAGTGAGACCTCCGGACATGCGGTTCTTTGGTGGCAACATCAGTGAACTGCGCGGAAGCTGGTCAAACTTGGTCATTTAGAGGAACTAAAAGTCGTAACAAGGTAACC	91.97	Eukaryota|Opisthokonta|Fungi|Chytridiomycota|Chytridiomycotina|Chytridiomycotina_X|Chytridiomycotina_X|Chytridiomycotina_X+sp.
X919	CGCCCGTCGCTAGTACCGATCGAATGGCTTAGTGAGGTCTCCGGACTTGCGCCCGGGAGCCGGCAACGGCACCCAGGCGCGGGGAAGCTGAACGAACTTGGTCATTTAGAGGAACTAAAAGTCGTAACAAGGTTTCC	90.51	Eukaryota|Opisthokonta|Fungi|Basidiomycota|Pucciniomycotina|Cystobasidiomycetes|Erythrobasidium|Erythrobasidium+clade
X920	CGCCCGTCGCTACTACCGATTGGAAGTTTTAGTGAGGCATCCGGACTTGCTGGCCACGGGGGGCAACTCTCAGGTTGGCGGGGAAGTTTGTCGAACTCAAATTTCTAGAGGAAGTAAAAGTCGTAACAAGGTTTCC	79.86	Eukaryota|Opisthokonta|Metazoa|Cnidaria|Cnidaria_X|Cubozoa|Carybdea|Carybdea+mora
X921	CGCCCGTCGCTACTACCGATTGAATGTTTTAGTGAGATCTTCGGCTTGGTTTTCCGAATGGCTTTCGGGTCGTTCGGTATATATCGAAAAGATGTTCAAACTGGATCATTTAGAGGAAGTAAAAGTCGTAACAAGGTATTC	84.4	Eukaryota|Opisthokonta|Metazoa|Arthropoda|Chelicerata|Arachnida|Stylocellus|Stylocellus+sp.
X922	CGCCCGTCGCTACTACCGATTGAATGGCTTAGTGAGTTTCAGGGATTGTTGTGTTTGGTTGGTTCGCCTTCCTTGCACATCCGAGAACTGAATCAAACTTGATCATTTAGAGGAAGTAAAAGTCGTAACAAGGTTTCC	100	Eukaryota|Rhizaria|Cercozoa|Filosa-Sarcomonadea|Cercomonadida|Cercomonadidae|Cercomonas|Cercomonas+sp.
X923	CGCCCGTCGCTACTACCGATTGAATGGCTTAGTGAGTCTTCCGGATTGGAGCCGGCGTCCCGGCAACGGGATACCGATTCCGAGAAGTTAGGCAAACTTGGTCATTTAGAGGAAGTAAAAGTCGTAACAAGGTTTCC	89.13	Eukaryota|Opisthokonta|Metazoa|Cnidaria|Cnidaria_X|Anthozoa|Cirrhipathes|Cirrhipathes+lutkeni
X924	CGCCCGTCGCTACTACCGATTGAATGGCTTAGTGAGGTCTTCGGATTGACGCTTAGGAGCGGGCAACTGCACCCGAGTGTTGAAAAGTTGCACGAACTTGGTCATTTAGAGGAAGTAAAAGTCGTAACAAGGTTTTC	95.62	Eukaryota|Opisthokonta|Fungi|Basidiomycota|Pucciniomycotina|Agaricostilbomycetes|Sporobolomyces|Sporobolomyces+lophatheri
X925	CGCCCGTCGCTACTACCGATTGAATGGCTTAGTGAGGCCTCCGGATTGGCTATTGGAATCCCGCGAGGGAATCTAACTGCCGAGAAGTTCATTAAACCTTATCATTTAGAGGAAGGAGAAGTCGTAACAAGGTTTCC	92.7	Eukaryota|Opisthokonta|Fungi|Basidiomycota|Pucciniomycotina|Microbotryomycetes|Oryza|Oryza+sativa
X926	CGCCCGTCGCTACTACCGATTGAATGGCTTAGTGAGGCCTCCGGATTGGCGTTCAGCAGCTGGCAACGGCAGCCGAATGCTGAGAAGTTGAACGAACTTGGTCATTTAGAGGAAGTAAAAGTCGTAACAAGGTTTTC	94.16	Eukaryota|Opisthokonta|Fungi|Basidiomycota|Pucciniomycotina|Agaricostilbomycetes|Bensingtonia|Bensingtonia+sakaguchii
X927	CGCCCGTCGCTACTACCGATTGAATGGCTTAGTGAGATCTCCGGATTGACGCTGAGGAGCCGGCAACGGCACTTCAATGTCGAAAAGCTGATCAAACTTGGTCATTTAGAGGAAGTAAAAGTCGTAACAAGGTTTCC	93.43	Eukaryota|Opisthokonta|Fungi|Basidiomycota|Agaricomycotina|Tremellomycetes|Trimorphomyces|Trimorphomyces+papilionaceus
X928	CGCCCGTCGCTACTACCGATTGAATGGCTTAGTGAGACCTCCGGATCGGCGTCTGTTTGGCTTTGCGGCTCGACGGATGCTGAGAAGTTGGTCAAACTTGGTCATTTAGAGGAAGTAAAAGTCGTAACAAGGTAACC	86.13	Eukaryota|Opisthokonta|Metazoa|Porifera|Porifera_X|Hexactinellida|Oopsacas|Oopsacas+minuta
X929	CGCCCGTCGCTACTACCGATTGAATGGCTCAGTGAGGCTTTCGGATTGGCTCCAGGAGGATGGCAACATCCACCCAGAGCCGAAAAGTTAGTCAAACTTGGTCATTTAGAGGAAGTAAAAGTCGTAACAAGGTTTCC	97.81	Eukaryota|Opisthokonta|Fungi|Ascomycota|Pezizomycotina|Orbiliomycetes|Lecophagus|Lecophagus+muscicola
X930	CGCCCGTCGCTACTACCGATTGAATGGCTCAGTGAGGCGTCCGGACTGGCCCAGAGAGGTGGGCAACTACCACTCAGGGCCGGAAAGCTCTCCAAACTCGGTCATTTAGAGGAAGGAGAAGTCGTAACAAGGTTTCC	97.81	Eukaryota|Opisthokonta|Fungi|Ascomycota|Pezizomycotina|Sordariomycetes|Hypocrea|Hypocrea+rufa
X931	CGCCCGTCGCTACTACCGATTGAATGGCTCAGTGAGGCCTTGGGACTGGCTCAGGAGGGTTGGCAACGACCCCCCAGAGCCGGAAACTTGCTCAAACTGGATCATTTAGAGGAAGTAAAAGTCGTAACAAGGTATTC	96.35	Eukaryota|Opisthokonta|Fungi|Ascomycota|Pezizomycotina|Eurotiomycetes|Penicillium|Penicillium+glabrum
X932	CGCCCGTCGCTACTACCGATTGAATGCGTTAGTGAGCATCAGGGAGGGGAGTGATCCGAGTTTACTTGTTTCACTCTCCGAACTGATTCAAACTTGCTCATTTAGAGGAAGTAAAAGTCGTAACAAGGTATTC	80.74	Eukaryota|Rhizaria|Cercozoa|Filosa-Sarcomonadea|Pansomonadida|Pansomonadida_X|Pansomonadida_XX|Pansomonadida_XX+sp.
X933	CGCCCGTCGCTACTACCGATTGAATGATTTAGTGAGGACTTCGGACTAGTCGGTGCAGCTGCCTTCGGGTGGCCGCGCTGTGCCGGAAAGATGTCCAAACTTGATCATTTAGAGGAAGTAAAAGTCGTAACAAGGTTTCC	90	Eukaryota|Opisthokonta|Metazoa|Arthropoda|Chelicerata|Merostomata|Carcinoscorpius|Carcinoscorpius+rotundicauda
X934	CGCCCGTCGCTACTACCGATTGAATGAATTAGTGAGCTCCAGAGATCGAACTGCTTCGGGCAACCGGGGTAGTTTGAGAACTGGATCAAACTTGCTCATTTAGAGGAAGTAAAAGTCGTAACAAGGTTTCC	84.96	Eukaryota|Rhizaria|Cercozoa|Filosa-Sarcomonadea|Cercomonadida|Cercomonadidae|Eocercomonas|Eocercomonas+tribula
X935	CGCCCGTCGCACCTACCGATTGAATGACTCGGTGAAAAATTGGGACCGTGAGTCCGCTTGCTTCATTGCGAGTGGATTGATGGGAACTTTTTTAAACCTCGCCATTTAGAGGAAGGTGAAGTCGTAACAAGGTTTCC	100	Eukaryota|Stramenopiles|Stramenopiles_X|Oomyceta|Oomyceta_X|Oomyceta_XX|Phytophthora|Phytophthora+citricola
X936	CGCCTGTCGCTACTACCGATTGAATGGCTTAGTGAGATTTCCGGATTGGCGTTGGGGAGCCGGCAACGGCACCCCTTGGCCGAGAAGTTACTCAAACCTTATCATTTAGAGGAAGGAGAAGTCGTAACAAGGTTTCC	95.62	Eukaryota|Opisthokonta|Fungi|Basidiomycota|Agaricomycotina|Tremellomycetes|Tremellomycetes_X|Tremellomycetes_X+sp.
X937	CGCCTGTCGCTACTACCGATTGAATGACTTAGTGAGCCTTTGGGAGGGGCGTTTCGGAGCTGGCAACGGCACCTGAACGCCCCCAACTTATGCAAACTTGGCCATTTAGAGGAAGTAAAAGTCATAACAAGGTTTCT	89.05	Eukaryota|Opisthokonta|Fungi|Basidiomycota|Basidiomycota_X|Basidiomycota_XX|Oryza|Oryza+sativa
X938	CGCCCGTCGGTGCCCGGAACTGAGCCATTTCGAGAAAAGTGAGGACTGGAGGCTTGAAGCCTTCACGGACTTTTTGCTGACAGAAATCGGTTTAATCGCAGTGGCTCGAACCGGACAAAAGTCGTAACAAGGTTTCC	78.83	Eukaryota|Opisthokonta|Metazoa|Nematoda|Chromadorea|Chromadorea_X|Chromadorea_XX|Chromadorea_XX+sp.
X939	CGCCCGTCGCTGCTACCGATTGAGCGATTTGATGAACCTCAGGGACTGTTGCTTTCGGTTGGGTTTCCTTCCGTTGGTTTACGGGAACTGATGTGAATCTACTCGCTTAGAGGAAGCAAAAGTCGTAACAAGGTTTCC	76.81	Eukaryota|Rhizaria|Cercozoa|Filosa-Imbricatea|Euglyphida|Euglyphidae|Euglypha|Euglypha+tuberculata
X940	CGCCCGTCGCTCCTACCGATTTTGAGTGATCCGGTGAACCTTCTGGACTGAGTGCAGGCTCGAACTGCAAACGGGAAGTTCATTAAACCTTATCATTTAGAGGAAGTAAAAGTCGTAACAAGGTTTCC	89.84	Eukaryota|Alveolata|Ciliophora|Oligohymenophorea|Peniculia|Lembadionidae|Lembadion|Lembadion+bullinum
X941	CGCCCGTCGCTCCTACCGATTGGGTGTGCTGGTGAAGTTCTCGGATCGGCGGTTTCCGGGAGCAATCCTGGGAACAGCCGAAAAGAGAATTAAACCCTCCCACCTAGAGGAAGGAGAAGTCGTAACAAGGTTTCC	87.41	Eukaryota|Archaeplastida|Chlorophyta|Chlorophyceae|Chlorophyceae_X|CW-Chlamydomonadales|Chlamydomonas|Chlamydomonas+noctigama
X942	CGCCCGTCGCTCCTACCGATTGGGTGTGCTGGTGAAGTGTTCGGATCGGCATCTTTGGCTGTCAAAGGTCGAGGTTTCCGAGCAGTTCATTAAACCCTCCCCCCTAGAGGAAGGAGAAGTCGTAACAAGGTTTCC	88.89	Eukaryota|Archaeplastida|Chlorophyta|Chlorophyceae|Chlorophyceae_X|Sphaeropleales|Westella|Westella+botryoides
X943	CGCCCGTCGCTCCTACCGATTGGGTGTGCTGGTGAAGCTTTCGGATTGGCGACTGCTGACGGTTCCCCGCCGGCTGTCGCTGAGAAGTCAGTTAAACCTTATCATTTAGAGGAAGGAGAAGTCGTAACAAGGTTTCC	95.62	Eukaryota|Archaeplastida|Chlorophyta|Trebouxiophyceae|Chlorellales|Chlorellales_X|Lobosphaera|Lobosphaera+tirolensis
X944	CGCCCGTCGCTCCTACCGATTGAATGGTCCGGTGAGGCTTTCGGATTGGATTTTGGCAGCTGGCAACAGCAGCTAGAAACTGAAAAGTTATCCAAACTTGGTCATTTAGAGGAAGTAAAAGTCGTAACAAGGTTTCC	94.16	Eukaryota|Opisthokonta|Fungi|Mucoromycota|Mucoromycotina|Mucoromycotina_X|Mucoromycotina_XX|Mucoromycotina_XX+sp.
X945	CGCCCGTCGCTCCTACCGATTGAATGGTCCGGTGAAGTTTTCGGATTGGAGCCGGCGTCCCGGCAACGGGATACCGATTCCGAGAAGTTAGGCAAACTTGGTCATTTAGAGGAAGTAAAAGTCGTAACAAGGTAACC	84.78	Eukaryota|Opisthokonta|Metazoa|Cnidaria|Cnidaria_X|Anthozoa|Antipathes|Antipathes+fiordensis
X946	CGCCCGTCGCTCCTACCGATTGAATGGTCCGGTGAAGTTTTCGGACTGGCTCAGGGAGGTCGGCAACGACCACCCAGAGCCGGAAAGTTGTTCAAACTTGGTCATTTAGAGGAAGTAAAAGTCGTAACAAGGTTTCC	93.43	Eukaryota|Opisthokonta|Fungi|Ascomycota|Pezizomycotina|Dothideomycetes|Cryomyces|Cryomyces+antarcticus
X947	CGCCCGTCGCTCCTACCGATTGAATGATCAGGTGAATTGTTGGGATTTTGAATAGGATAGCCAGAAATGGTTAATTTATTTGAGAAAACTTCAATAAACCTTAGCATTTAGAGGAAGGAGAAGTCGTAACAAGGTTTCC	80.58	Eukaryota|Alveolata|Dinophyta|Syndiniales|Dino-Group-I|Dino-Group-I-Clade-4|Dino-Group-I-Clade-4_X|Dino-Group-I-Clade-4_X+sp.
X948	CGCCCGTCGCTATTGCCGACTGGAAGACTGTTTGAGGACGCGGGATTTTTTCATAAGAAAACGGGTTCGAAGACAGTCTTCTGAAGGCAGTAAAAGTCGTAACAAGGTTGCT	67.23	Eukaryota|Rhizaria|Foraminifera|Rotaliida|Virgulinellacea|Virgulinellacea_X|Virgulinella|Virgulinella+fragilis
X949	CGCCCGTCGCTACTACCGATTGAATGGTTTAGCAAGGTACTCGGATTGCCCTGGATTTTGCACGCAAGTGTGACATTGCAGGTCGAGAAGAAGGCCAAACTTGATCATTTAGAGGAAGTAAAAGTCGTAACAAGGTTTCC	89.29	Eukaryota|Opisthokonta|Metazoa|Platyhelminthes|Turbellaria|Catenulida|Stenostomum|Stenostomum+sp.
X950	CGCCCGTCGCTACTACCGATTGAATGGCTTAGTGAGGTCTTCGGATTGGTTTCGAGCAGCCGGCAACGGCAGCTTGTTACTGAAAAGTTGATCAAACTTGGTCATTTAGAGGAAGTAAAAGTCGTAACAAGGTTTCC	97.08	Eukaryota|Opisthokonta|Fungi|Basidiomycota|Agaricomycotina|Agaricomycetes|Agaricomycetes_X|Agaricomycetes_X+sp.
X951	CGCCCGTCGCTACTACCGATTGAATGGCTTAGTGAGGTCTTCAGATTGGCTTCGGAAGACCGGAAACGGCCATCTGTTGCTGAGAAGTTGATCAAACTTGGTCATTTAGAGGAAGTAAAAGTCGTAACAAGGTTTCC	97.08	Eukaryota|Opisthokonta|Fungi|Basidiomycota|Agaricomycotina|Agaricomycotina_X|Agaricomycotina_XX|Agaricomycotina_XX+sp.
X952	CGCCCGTCGCTACTACCGATTGAATGGCTTAGTGAGGTCTCCGGATTGGCGTTGGCGCGCCGGCAACGGCATGCTTTTGCTGAAAAGTTGATCAAACTTGGTCATTTAGAGGAAGTAAAAGTCGTAACAAGGTTTCC	95.62	Eukaryota|Opisthokonta|Fungi|Basidiomycota|Agaricomycotina|Tremellomycetes|Cryptococcus|Cryptococcus+marinus
X953	CGCCCGTCGCTACTACCGATTGAATGGCTTAGTGAGGTCTCCGAATTGGCGATGGGGAGCCGGCAACGGCACCTTGTTGTGAGAAGTTCATTAAACCTTATCATTTAGAGGAAGGAGAAGTCGTAACAAGGTTTCC	90.51	Eukaryota|Opisthokonta|Fungi|Basidiomycota|Agaricomycotina|Agaricomycetes|Amanita|Amanita+bisporigera
X954	CGCCCGTCGCTACTACCGATTGAATGGCTTAGTGAGGCCTCCGGATTGGCGTAAGGGAGCCGGCAACGGCACCCTTTTGCTGAGAAGCTGGTCAAACTTGGTCATTTAGAGGAAGTAAAAGTCGTAACAAGGTTTCC	97.08	Eukaryota|Opisthokonta|Fungi|Basidiomycota|Agaricomycotina|Tremellomycetes|Bullera|Bullera+sp.
X955	CGCCCGTCGCTACTACCGATTGAATGGCTTAGTGAGCTCCATAGATGGCGGCATTTGATCCCTCAAAAGATTAGATGCTACTAAAAGTGGATCAAACTTGATCATTTAGAGGAAGTAAAAGTCGTAACAAGGTTTCC	82.61	Eukaryota|Rhizaria|Cercozoa|Filosa-Thecofilosea|Cryomonadida|Cryomonadida_X|Cryomonadida_XX|Cryomonadida_XX+sp.
X956	CGCCCGTCGCTACTACCGATTGAATGGCTTAGTGAGATCTCTGGATTGACTTTGGGAAGCCGGCAACGGCATCCTATTGTTGAGAAGTTCATTAAACCTTATCATTTAGAGGAAGGAGAAGTCGTAACAAGGTTTCC	93.43	Eukaryota|Opisthokonta|Fungi|Basidiomycota|Agaricomycotina|Agaricomycetes|Cryptococcus|Cryptococcus+huempii
X957	CGCCCGTCGCTACTACCGATTGAATGGCTTAGTGAGATCTCCGGATTGGCTTTGGAAAGCTGGCGACGGCCTTCCTTTGCTGAGAAGCTGATCAAACTTGGTCATTTAGAGGAAGTAAAAGTCGTAACAAGGTTTCC	96.35	Eukaryota|Opisthokonta|Fungi|Basidiomycota|Agaricomycotina|Tremellomycetes|Cryptococcus|Cryptococcus+aerius
X958	CGCCCGTCGCTACTACCGATTGAATGGCTCGGTGAGGCCTTCGGACTGGCTCCAGGGGGTTGGCAACGACCCCCCAGAGCCGGAAAGTTGGTCAAACCCGGTCATTTAGAGGAAGTAAAAGTCGTAACAAGGTTTCC	100	Eukaryota|Opisthokonta|Fungi|Ascomycota|Pezizomycotina|Eurotiomycetes|Aspergillus|Aspergillus+terreus
X959	CGCCCGTCGCTACTACCGATTGAATGGCTCAGTGAGGCTTTGGGACTGGCTCAGGGAGGTCGGCAACGACCACCCAGAGCCGGAAACTTAGTCAAACTTGGTCATTTAGAGGAAGTAAAAGTCGTAACAAGGTTTCC	98.54	Eukaryota|Opisthokonta|Fungi|Ascomycota|Pezizomycotina|Eurotiomycetes|Phaeomoniella|Phaeomoniella+chlamydospora
X960	CGCCCGTCGCTACTACCGATTGAATGGCTCAGTGAGGCTTTCGGACTGGCTCAGGAAGGTCGGCAACGACCATCCAGAGCCGGAAAGTTGTTCAAACTTGGTCATTTAGAGGAAGTAAAAGTCGTAACAAGGTTTCC	96.35	Eukaryota|Opisthokonta|Fungi|Ascomycota|Pezizomycotina|Pezizomycetes|Rhizina|Rhizina+undulata
X961	CGCCCGTCGCTACTACCGATTGAATGGCTCAGTGAGGCTTTCGGACTGGCCCAGGGAGGGTGGCAACACCCACCCAAGGCCGGAAAGTTGTTCAAACTAGGCTATTTAGAGGAAGTAAAAGTCGTAACAAGGTTTCC	95.62	Eukaryota|Opisthokonta|Fungi|Ascomycota|Pezizomycotina|Leotiomycetes|Neocudoniella|Neocudoniella+radicella
X962	CGCCCGTCGCTACTACCGATTGAATGGCTCAGTGAGGCCTTCGGACTGGCTCAGGGGGGTTGGCAACGACCGCCCAGAGCCGGAAAGTTGGTCAAACTTGGTCATTTAGAGGAAGGAGAAGTCGTAACAAGGTTTCC	98.54	Eukaryota|Opisthokonta|Fungi|Ascomycota|Pezizomycotina|Eurotiomycetes|Trichocoma|Trichocoma+paradoxa
X963	CGCCCGTCGCTACTACCGATTGAATGGCTCAGTGAGGCCTTCGGACTGGCCCAGGGAGGTCGGCAACGACCACCCAGGGCCGGAAAGTTGGTCAAACTTGGTCATTTAGAGGAAGGAGAAGTCGTAACAAGGTTTCC	98.54	Eukaryota|Opisthokonta|Fungi|Ascomycota|Pezizomycotina|Dothideomycetes|Lophium|Lophium+mytilinum
X964	CGCCCGTCGCTACTACCGATTGAATGGCTAAGTGAGGCCTTCGGACTGGCCCCAGGAGGTCGGCAACGACCACCCAGGGCCGGAAAGTTGTACAAACTTGGTCATTTAGAGGAAGTAAAAGTCGTAACAAGGTTTCC	97.81	Eukaryota|Opisthokonta|Fungi|Ascomycota|Pezizomycotina|Lecanoromycetes|Physcia|Physcia+undulata
X965	CGCCCGTCGCTACTACCGATTGAATGGATTAGTGAGCTTCAAGGATTGATGGTTCGGAGGTTCTGCCTCTTTACCATTGAGAATTGAATCAAACTTGCTCATTTAGAGGAAGTAAAAGTCGTAACAAGGTCTCC	88.06	Eukaryota|Rhizaria|Cercozoa|Filosa-Sarcomonadea|Glissomonadida|Sandonidae|Clade-N/F-A|Clade_N/F-A+sp.
X966	CGCCCGTCGCTACTACCGATTGAATGGATTAGTGAGCTTCAAGGATTGAGGGTTCGAAGGTTCTGCCTTCTTACCCTTGAGAATTGAATCAAACTTGCTCATTTAGAGGAAGTAAAAGTCGTAACAAGGTCTCC	86.57	Eukaryota|Rhizaria|Cercozoa|Filosa-Sarcomonadea|Glissomonadida|Glissomonadida_X|Glissomonadida_XX|Glissomonadida_XX+sp.
X967	CGCCCGTCGCTACTACCGATTGAACGGCTTAGTGAGCTCTACGGACTGTTGCTTCTGTGCGCAAGCCCAGTTGCATGCGGAAAGTAGATCAAACTTGATCGTTTAGAGGAAGTAAAAGTCGTAACAAGGTTTCC	88.81	Eukaryota|Rhizaria|Cercozoa|Filosa-Imbricatea|Spongomonadida|Spongomonadidae|Spongomonas|Spongomonas+minima
X968	CGCCCGTCGCACCTACCGATTGAATGATTCGGTGAAGCTTTCGGACTCCGTTGTCGGCCTCGGCTGACGATGGGGGAAGTTATCTAAACCTCATCATTTAGAGGAAGGTGAAGTCGTAACAAGGTTTCC	91.47	Eukaryota|Stramenopiles|Stramenopiles_X|Eustigmatophyceae|Eustigmatophyceae_X|Eustigmatophyceae_XX|Nannochloropsis|Nannochloropsis+salina
X969	CGCCCGTCGCACCTACCGATTGAATGATTCGGTGAAGATTTCGGACCGTGCCACTGGTCTCTGACTGGCGGCGTGGGAAGTTATCTAAACCTCATCATTTAGAGGAAGGTGAAGTCGTAACAAGGTTTCC	94.62	Eukaryota|Stramenopiles|Stramenopiles_X|Eustigmatophyceae|Eustigmatophyceae_X|Eustigmatophyceae_XX|Monodus|Monodus+subterranea
X970	CGCCCGTCACGCGCCTGGAATTTTTTTTGCTGGAAAATAGTAAAAACTAGAATGTAATTAAACTTTATTTTTGTCTATACTATTGAATGCAGAGGAAGTAATGGGTGCGAAGTCGTAACATGGTGGTC	56.59	Eukaryota|Alveolata|Alveolata_X|Alveolata_XX|Alveolata_XXX|Alveolata_XXXX|Filipodium|Filipodium+phascolosomae
X971	CGCCCGTCGTTGCCTGTGATGGATTGTGAGTAGAGACATCTGGAGGTGAGTTCAGGGGCGACTCTGGACATTGCCGAAATTTAGCAATACTCCCAATCTAGAAGAGGCAAAAGTCGTAACAAGGTACTT	68.7	Eukaryota|Excavata|Discoba|Euglenozoa|Euglenida|Euglenales|Euglena|Euglena+sp.
X972	CGCCCGTCGCTTCAACCGATTGGATGATCCGGCAAATTACACGGACTTCTGCAGTCGTTGATACCTCGTATCGCTCTGCGGGAGGAAGTGTCGTGAGCCTTATCATCTAGAGGATGAAGAAGTCGTAACACGGCATCC	76.81	Eukaryota|Alveolata|Dinophyta|Syndiniales|Dino-Group-I|Dino-Group-I-Clade-1|Dino-Group-I-Clade-1_X|Dino-Group-I-Clade-1_X+sp.
X973	CGCCCGTCGCTCCTACCGATTTTGAGTGGTCCGGTGAACCTTCTGGACTGTACTCGGGTTCAACCCGAGTGTGAGAAGTTCATTAAACCTTATCATTTAGAGGAAGTAAAAGTCGTAACAAGGTTTCC	90.62	Eukaryota|Alveolata|Ciliophora|Colpodea|Platyophryida|Platyophryidae|Platyophrya|Platyophrya+vorax
X974	CGCCCGTCGCTCCTACCGATTTCGAGTGATCCGGTGAACCTTCTGGACTGCGCTGGTGCAAATCAGTGCGGGAAGTTCATTAAACCTTATCATTTAGAGGAAGGAGAAGTCGTAACAAGGTTTCC	89.84	Eukaryota|Alveolata|Ciliophora|Nassophorea|Nassophorea_X|Nassulidae|Obertrumia|Obertrumia+georgiana
X975	CGCCCGTCGCTCCTACCGATTGGGTGTGCTGGTGAAGCTTTCGGATTGGCGACTGCTGACGGTTCCCCGCCGGCTGTCGCTGAGAAGTTCATTAAACCTTATCATTTAGAGGAAGGAGAAGTCGTAACAAGGTTTCC	93.43	Eukaryota|Archaeplastida|Chlorophyta|Trebouxiophyceae|Chlorellales|Chlorellales_X|Lobosphaera|Lobosphaera+tirolensis
X976	CGCCCGTCGCTCCTACCGATTGATTGGCAACAGTCGGTTTCCGACGAGAAGTTGGGCAAACTTGGTCGTTTAGAGGAAGTAAAAGTCGTAACAAGGTTTCC	78.38	Eukaryota|Opisthokonta|Fungi|Ascomycota|Saccharomycotina|Saccharomycetales|Komagataella|Komagataella+pastoris
X977	CGCCCGTCGCTCCTACCGATTGAGTGATCAGATGAAATCCGCGGATCTAGCCAGGTTCGCCGCCGGCGACGTTGTGAGAAGTTCATTAAACCTTATCATTTAGAGGAAGGAGAAGTCGTAACAAGGTTTCC	85.61	Eukaryota|Archaeplastida|Streptophyta|Embryophyceae|Embryophyceae_X|Embryophyceae_XX|Sphagnum|Sphagnum+recurvum
X978	CGCCCGTCGCTCCTACCGATTGAATGGTCCGGTGAAGTTTTCGGATTGGCTTTGGGGAGCCGGCAACGGCACTCTATTGCTGAGAAGCTGATCAAACTTGGTCATTTAGAGGAAGTAAAAGTCGTAACAAGGTTTCC	94.16	Eukaryota|Opisthokonta|Fungi|Basidiomycota|Agaricomycotina|Agaricomycetes|Rhizoctonia|Rhizoctonia+sp.
X979	CGCCCGTCGCTCCTACCGATTGAATGGTCCGGTGAAGTTTTCGGATGCTTAATTGCGTCTTTAAACTTCACAACTCTTTTTAACCTCGTCATTTAGAGGAAGGTGAAGTCGTAACAAGGTTTCC	80.47	Eukaryota|Stramenopiles|Stramenopiles_X|Labyrinthulea|Labyrinthulales|Labyrinthulaceae|Labyrinthulaceae_X|Labyrinthulaceae_X+sp.
X980	CGCCCGTCGCTCCTACCGATTGAATGGTCCGGTGAAGTTTTCGGATCGCGGCGACGCCTGCGGTTCGCTGGGTGTCGCAGCGGGAAGCTTAGTGAACCTTATCACTTAGAGGAAGGAGAAGTCGTAACAAGGTTTCC	91.37	Eukaryota|Archaeplastida|Streptophyta|Embryophyceae|Embryophyceae_X|Embryophyceae_XX|Pottia|Pottia+truncata
X981	CGCCCGTCGCTCCTACCGATTGAATGGTCCGGTGAAGTTTTCGGACTGTGGTCGAGACGCTTTCGGGCGACTCTTCTGCGGGAAGTTATTTAAACCTCATCATCTAGAGGAAGGTGAAGTCGTAACAAGGTTTCC	91.85	Eukaryota|Stramenopiles|Stramenopiles_X|Chrysophyceae-Synurophyceae|Chrysophyceae-Synurophyceae_X|Clade-C|Poterioochromonas|Poterioochromonas+malhamensis
X982	CGCCCGTCGCTCCTACCGATTGAATGGTCCGGTGAAGTTTTCGAATTGGCTTTGGTGAGTCGGCAACGACACGCTATCGCTGAGAAGTTGATCAAACTTGGTCATTTAGAGGAAGTAAAAGTCGTAACAAGGTTTCC	90.51	Eukaryota|Opisthokonta|Fungi|Basidiomycota|Agaricomycotina|Agaricomycetes|Rhizoctonia|Rhizoctonia+sp.
X983	CGCCCGTCGCTCCTACCGATTGAATGATCCGGTGAAGTTTTCGGATTGCGGCGACGCTGACGGTTCGCCGTTGGTGACGTTGTGAGAAGTTCATTAAACCTTATCATTTAGAGGAAGGAGAAGTCGTAACAAGGTTTCC	100	Eukaryota|Archaeplastida|Streptophyta|Zygnemophyceae|Zygnemophyceae_X|Zygnemophyceae_XX|Staurastrum|Staurastrum+punctulatum
X984	CGCCCGTCGCTCCTACCGATTGAATATGCTGGTGAAGCGCTAGGATCGGTGGCTGTCGGTGGTTCTCCATCTGCTGCCGCTGAGAATTCCGTTGAACCCTCCTATTTAGAGGAAGGAGAAGTCGTAACAAGGTTTCC	84.67	Eukaryota|Archaeplastida|Chlorophyta|Trebouxiophyceae|Trebouxiophyceae_X|Trebouxiophyceae_XX|Botryococcus|Botryococcus+braunii
X985	CGCCCGTCGCTACTACCGATTGGAAGTTTTAGTGAGGCATCTGGACCTGCTTTCCATCGAAGGGGCAACCTTTCTAGGCGAGCGGGGAAGTTTGTCGAACTCAAATTTCTAGAGGAAGTAAAAGTCGTAACAAGGTTTCC	77.14	Eukaryota|Opisthokonta|Metazoa|Cnidaria|Cnidaria_X|Cubozoa|Carybdea|Carybdea+xaymacana
X986	CGCCCGTCGCTACTACCGATTGAATGGTTTAGTGAGGTCTCGGGACCGACGCTCATGAGGTGGCAACACCACATCTGTGTTGGGAACTTGAACAAACTTGATCATTTAGAGGAAGTAAAAGTCGTAACAAGGTTTCC	97.08	Eukaryota|Opisthokonta|Mesomycetozoa|Ichthyosporea|Ichthyosphonida|Pseudoperkinsidae|Anurofeca|Anurofeca+sp.
X987	CGCCCGTCGCTACTACCGATTGAATGGTTTAGCGAGAACTTCGGAAGAGGCGCAGTCCGGGCAACTGGACGGTGCTCCTGAAGAAGCTCAAGCTTGATCATTTAGAGGAAGTAAAAGTCGTAACAAGGTTTTC	82.86	Eukaryota|Opisthokonta|Metazoa|Porifera|Porifera_X|Demospongiae|Scopalina|Scopalina+ruetzleri
X988	CGCCCGTCGCTACTACCGATTGAATGGCTTAGTGAGGTCTTGGGATTGGCTTCGGGGAGCCGGCAACGGCACCTTGTCGCTGAAAACTTGATCAAACCTTATCATTTAGAGGAAGGAGAAGTCGTAACAAGGTTTCC	95.62	Eukaryota|Opisthokonta|Fungi|Basidiomycota|Agaricomycotina|Agaricomycetes|Trametes|Trametes+versicolor
X989	CGCCCGTCGCTACTACCGATTGAATGGCTTAGTGAGGTCTCCGGATTGGCTTTGGCGCGCCGGCAACGGCATGCTATTGCTGAAAAGTTCATTAAACCTTATCATTTAGAGGAAGGAGAAGTCGTAACAAGGTTTCC	91.97	Eukaryota|Opisthokonta|Fungi|Basidiomycota|Agaricomycotina|Agaricomycetes|Agaricomycetes_X|Agaricomycetes_X+sp.
X990	CGCCCGTCGCTACTACCGATTGAATGGCTTAGTGAGGCTTCGGGACTGGCTCAGGGAGGTCGGCAACGACCACCCAGAGCCGGAAACTTAGTCAAACTTGGTCATTTAGAGGAAGTAAAAGTCGTAACAAGGTTTCC	97.08	Eukaryota|Opisthokonta|Fungi|Ascomycota|Pezizomycotina|Eurotiomycetes|Phaeomoniella|Phaeomoniella+chlamydospora
X991	CGCCCGTCGCTACTACCGATTGAATGGCTTAGTGAGGCCCTCGGATCGAGATTTAGCAGTCGTCAAAGGCCGCCGAATCTTGAGAAGTTGGTCAAACTTGGTCATTTAGAGGAAGTAAAAGTCGTAACAAGGTTTCC	88.32	Eukaryota|Opisthokonta|Fungi|Glomeromycota|Glomeromycotina|Glomeromycetes|Glomus|Glomus+sp.
X992	CGCCCGTCGCTACTACCGATTGAATGGCTTAGTGAGATCTCCGGATTGGCGTTGGGGAGCCGGCGACGTTGTGAGAAGTTCATTAAACCTTATCATTTAGAGGAAGGAGAAGTCGTAACAAGGTTTCC	87.59	Eukaryota|Opisthokonta|Fungi|Basidiomycota|Agaricomycotina|Tremellomycetes|Asterotremella|Asterotremella+humicola
X993	CGCCCGTCGCTACTACCGATTGAATGGCTTAGTGAGACCTTCGGATTGGCGTTTGGCAGCTGGCAACAGCAGCTAATTGCTGAGAAGTTGGTCAAACTTGGTCATTTAGAGGAAGTAAAAGTCGTAACAAGGTTTCC	100	Eukaryota|Opisthokonta|Fungi|Entomophthoromycota|Entomophthoromycotina|Entomophthoromycotina_X|Basidiobolus|Basidiobolus+ranarum
X994	CGCCCGTCGCTACTACCGATTGAATGGCTCGGTGAGGCCTTCGGACTGGCCCAGGGAGGTCGGCAACGACCACCCAGTTCCGGAAAGTTGGTCAAACCCGGTCATTTAGAGGAAGTAAAAGTCGTAACAAGGTCTCC	98.54	Eukaryota|Opisthokonta|Fungi|Ascomycota|Pezizomycotina|Pezizomycotina_X|Pezizomycotina_XX|Pezizomycotina_XX+sp.
X995	CGCCCGTCGCTACTACCGATTGAATGGCTCAGTGAGGCCTTCGGACTGGCTCAGGAACTTTGGAAACGAAGAGCCAGAGCTGGAAAGTTGTTCAAACTGGATCATTTAGAGGAAGTAAAAGTCGTAACAAGGTATTC	90.51	Eukaryota|Opisthokonta|Fungi|Ascomycota|Pezizomycotina|Eurotiomycetes|Coccidioides|Coccidioides+posadasii
X996	CGCCCGTCGCTACTACCGATTGAATGATTTAGTGAGGTCATCGGACTGGCCATCGAAGCTGTCGCAAGACGGCCTCGTCTGGTTGGGAAGACGTCCAAACTGGTTCATTTAGAGGAAGGAGAAGTCGTAACAAGGTTTCC	94.29	Eukaryota|Opisthokonta|Metazoa|Tardigrada|Tardigrada_X|Tardigrada_XX|Richtersius|Richtersius+coronifer
X997	CGCCCGTCGCTACCCGGGACTGAGTTATTTCGAGAAATCTACGGACCGCTATGTAGGGGGGCAACCCCCCGCCTAATGGAAAGTAAATTAATCGCAATAATTTGAACCGGGTAAAAGTCGTAACAAGGTATCA	72.59	Eukaryota|Opisthokonta|Metazoa|Nematoda|Chromadorea|Chromadorea_X|Heterorhabditis|Heterorhabditis+zealandica
X998	CGCCCGTCGCACCTACCGATTGAATGATTCGGTGAAGATTTCGGACTGTGGCTTGGTTCCTTTACTGGCACTGGGTCGCGGGAAGTTATTTAAACCTCATCATTTAGAGGAAGGTGAAGTCGTAACAAGGTTTCC	91.11	Eukaryota|Stramenopiles|Stramenopiles_X|Chrysophyceae-Synurophyceae|Chrysophyceae-Synurophyceae_X|Chrysophyceae-Synurophyceae_XX|Chrysophyceae-Synurophyceae_XXX|Chrysophyceae-Synurophyceae_XXX+sp.
X999	CGCCCGTCGCACCTACCGATTGAATGATTCGATGAATTTTTCGGACCGTGACTGAGACGCTTTCGGGCGACGTTGTGAGAAGTTCATTAAACCTTATCATTTAGAGGAAGGAGAAGTCGTAACAAGGTTTCC	88.15	Eukaryota|Stramenopiles|Stramenopiles_X|Chrysophyceae-Synurophyceae|Chrysophyceae-Synurophyceae_X|Clade-C|Clade-C_X|Clade-C_X+sp.
X1000	CGCCCGTCGCACCTACCGATTGAATGACTCGGTGAAAAATTGGGACTGTGAGTCCGCTTACTTCATTGCGAGTGGATTGATGGGAACTTTTTTAAACCTCGCCATTTAGAGGAAGGTGAAGTCGTAACAAGGTTTCC	98.54	Eukaryota|Stramenopiles|Stramenopiles_X|Oomyceta|Oomyceta_X|Oomyceta_XX|Phytophthora|Phytophthora+citricola
X1001	CGCCCGTCGATACTACCGATTGAATGGCTTAGTGAGGCGTCTGGATGAGGCGGGGAGTCCGCAAGGAGAACCTGCAGCAGAAACTGGTCAAACTTGGTCATTTAGAGGAAGTAAAAGTCGTAACAAGGTTTCC	86.13	Eukaryota|Opisthokonta|Fungi|Basidiomycota|Agaricomycotina|Agaricomycetes|Agaricomycetes_X|Agaricomycetes_X+sp.
X1002	CGCCCGTCGCTCCTACCGATTTCGAGTGATCCGGTGAACCTTTTGGACAGCGATGAGTCTCGTGCTTGTTGCTGGAAGTCAAGTAAATCTTATCACTTAGAGGAAGGAGAAGTCGTAACAAGGTTTCC	100	Eukaryota|Alveolata|Ciliophora|Spirotrichea|Hypotrichia|Hypotrichia_X|Bergeriella|Bergeriella+ovata
X1003	CGCCCGTCGCTCCTACCGATTTCGAATGATCCGGTGAACCTTCTGGAGTGGAGTAGCCCTCGTGGCCGCACCGCGAAGTTAAGTAAACCTTATCATTTAGAGGAAGGAAAAGTCGTAACAAGGTTTCC	87.6	Eukaryota|Alveolata|Ciliophora|Oligohymenophorea|Scuticociliatia|Cyclidiidae|Boveria|Boveria+subcylindrica
X1004	CGCCCGTCGCTCCTACCGATTGGGTGTGCTGGTGAAGTGTTCGGATTGGCGGCAGTGGTGGGCAACCTCTGCTGCTGCTGAGAAGAACATTAAACCCTCCCACCTAGAGGAAGGAGAAGTCGTAACAAGGTTTCC	95.56	Eukaryota|Archaeplastida|Chlorophyta|Chlorophyceae|Chlorophyceae_X|CW-Chlamydomonadales|CW-Chlamydomonadales_X|CW-Chlamydomonadales_X+sp.
X1005	CGCCCGTCGCTCCTACCGATTGGGTGTGCTGGTGAAGTGTTCGGATTGGCGACCGTGGGCGGTCTCCGCTTTCGGCCGCCGAAAAGTTCATTAAACCCTCCCACCTAGAGGAAGGAGAAGTCGTAACAAGGTTTCC	99.26	Eukaryota|Archaeplastida|Chlorophyta|Trebouxiophyceae|Chlorellales|Chlorellales_X|Chlorella|Chlorella+sp.
X1006	CGCCCGTCGCTCCTACCGATTGGGTGTGCTGGTGAAGCGTTCGGATTGGAGTTGGTAGGTGGTTCGCCGCCCGCCCTCTCTGAGAAGTTCATTAAACCTTATCATTTAGAGGAAGGAGAAGTCGTAACAAGGTTTCC	94.89	Eukaryota|Archaeplastida|Chlorophyta|Trebouxiophyceae|Microthamniales|Microthamniales_X|Trebouxia|Trebouxia+impressa
X1007	CGCCCGTCGCTCCTACCGATTGGGTGTGCTGGTGAAGAGCTGGGAATGGGAGCTTGGTGCGGGTTTCCTGCGCCTTGCTCCCGTGAACTCCTCTGAACCCTCCCACCTAGAGGAAGGAGAAGTCGTAACAAGGTTTCC	85.51	Eukaryota|Archaeplastida|Chlorophyta|Trebouxiophyceae|Chlorellales|Chlorellales_X|Closteriopsis|Closteriopsis+acicularis
X1008	CGCCCGTCGCTCCTACCGATTGGATGTGCTGGTGAAGCCCTAGGACTGGCGGCCTTTGGCGGTTCGCCGCCGGCGACGTTGTGAGAAGTTCATTAAACCTTATCATTTAGAGGAAGGAGAAGTCGTAACAAGGTTTCC	89.29	Eukaryota|Archaeplastida|Streptophyta|Embryophyceae|Embryophyceae_X|Embryophyceae_XX|Calycularia|Calycularia+crispula
X1009	CGCCCGTCGCTCCTACCGATTGAGTGATCCGGTGAATAATTCGGACTGCAGCAGTGTTCAGTTCCTGAACGTTGCAGCGGAAAGTTTAGTGAACCTTATCACTTAGAGGAAGGAGTAACAAGGTTTCC	95.52	Eukaryota|Alveolata|Dinophyta|Dinophyceae|Dinophyceae_X|Dinophyceae_XX|Dinophyceae_XXX|Dinophyceae_XXX+sp.
X1010	CGCCCGTCGCTCCTACCGATTGAATGTTCCGGTGAATCCTCCGGACCTAATTTCAGTTGTGGGGTAACTCACTTCTTGAAGTCTTGGAAAGTTGTGTAAACCTTAACATTTAGAGGAAGGAGAAGTCGTAACAAGGTTTCC	85.42	Eukaryota|Rhizaria|Cercozoa|Endomyxa|Vampyrellida|Sey055-lineage|Sey055-lineage_X|Sey055-lineage_X+sp.
X1011	CGCCCGTCGCTCCTACCGATTGAATGGTCCGGTGAAGTTTTCGGCTTGGTTTTCCGAATGGCTCTCGGGTCGTTCGGTTTATATCGAAAAGATGCTCAAACTGGATCATTTAGAGGAAGTAAAAGTCGTAACAAGGTATTC	80.85	Eukaryota|Opisthokonta|Metazoa|Arthropoda|Chelicerata|Arachnida|Siro|Siro+rubens
X1012	CGCCCGTCGCTCCTACCGATTGAATGGTCCGGTGAAGTTTTCGGATCGGCTTTGGGGAGGCGGCAACGCCGCCCTGTTGCTGAGAAGCTGACCAAACTTGGTCATTTAGAGGAAGTAAAAGTCGTAACAAGGTTTCC	89.78	Eukaryota|Opisthokonta|Fungi|Basidiomycota|Agaricomycotina|Agaricomycetes|Psilocybe|Psilocybe+montana
X1013	CGCCCGTCGCTCCTACCGATTGAATGGTCCGGTGAAGTTTTCGGATCGCGGCGACGCCTGCGGTTCGCTGCCGGCGACGTCGCGAGAAGTCCACTGAACCTTATCATTTAGAGGAAGGAGAAGTCGTAACAAGGTTTCC	97.12	Eukaryota|Archaeplastida|Streptophyta|Embryophyceae|Embryophyceae_X|Embryophyceae_XX|Embryophyceae_XXX|Embryophyceae_XXX+sp.
X1014	CGCCCGTCGCTCCTACCGATTGAATGGTCCGGTGAAGTTTTCGGATCGCGGCGACGCCTGCGGTTCGCCGCCGGCGACGTTGTGAGAAGTTGGTCAAACCCGGTCATTTAGAGGAAGTAAAAGTCGTAACAAGGTCTCC	93.53	Eukaryota|Archaeplastida|Streptophyta|Embryophyceae|Embryophyceae_X|Embryophyceae_XX|Sphagnum|Sphagnum+recurvum
X1015	CGCCCGTCGCTCCTACCGATTGAATGGTCCGGTGAAGTTTTCGGATCGCGGCGACGCCTGCGGTTCGCCGCCGGCGACGTTGTGAGAAGAAGGCCAAACTTGATCATTTAGAGGAAGTAAAAGTCGTAACAAGGTTTCC	92.81	Eukaryota|Archaeplastida|Streptophyta|Embryophyceae|Embryophyceae_X|Embryophyceae_XX|Sphagnum|Sphagnum+recurvum
X1016	CGCCCGTCGCTCCTACCGATTGAATGGTCCGGTGAAGTTTTCGGACTGCAGCGATGCCCAGTTCGCTGGGTGTCGCAGCGGGAAGCTTAGTGAACCTTATCACTTAGAGGAAGGAGAAGTCGTAACAAGGTTTCC	89.63	Eukaryota|Alveolata|Dinophyta|Dinophyceae|Dinophyceae_X|Dinophyceae_XX|Dinophyceae_XXX|Dinophyceae_XXX+sp.
X1017	CGCCCGTCGCTCCTACCGATTGAATGGTCCGGTGAAGTTTCCGACGAGAAGTTGGGCAAACTTGGTCGTTTAGAGGAAGTAAAAGTCGTAACAAGGTTTCC	81.98	Eukaryota|Opisthokonta|Fungi|Ascomycota|Saccharomycotina|Saccharomycetales|Komagataella|Komagataella+pastoris
X1018	CGCCCGTCGCTCCTACCGATTGAATGGTCCGGTGAACCTTCTGGACTGCAACTGGATCCAATCCAGATGTGGGAAGTTAAGTAAACCTTATCACTTAGAGGAAGGAGAAGTCGTAACAAGGTTTCC	92.97	Eukaryota|Alveolata|Ciliophora|Colpodea|Platyophryida|Platyophryidae|Platyophrya|Platyophrya+vorax
X1019	CGCCCGTCGCTCCTACCGATTGAATGGTCCGGTGAAAAATTGGGACTTATGATCAGGATGCTTCATTGCGTCTTGATTGCTAGAAACTCTTTTTAACCTCGTCATTTAGAGGAAGGTGAAGTCGTAACAAGGTTTCC	84.67	Eukaryota|Stramenopiles|Stramenopiles_X|Oomyceta|Oomyceta_X|Oomyceta_XX|Hyaloperonospora|Hyaloperonospora+parasitica
X1020	CGCCCGTCGCTCCTACCGATGGCATTGGGATAGAAACATGTGGAGAATGGACAAGCGCCTATCAAAGCTGGGTGATGTTCCTCTGCTAGAGGAAGCAAAAGTCGTAACAAGGTTGCT	92.31	Eukaryota|Excavata|Discoba|Euglenozoa|Euglenida|Euglenales|Euglena|Euglena+mutabilis
X1021	CGCCCGTCGCTCCTACCGATGAATGTTCAGGTGAACCTATTGGACCGTTCGCGGGAAAATAAGTAAACCTTATCATTTAGAGGAAGGAGAAGTCGTAACAAGGTTTCC	97.22	Eukaryota|Alveolata|Ciliophora|Spirotrichea|Hypotrichia|Hypotrichia_X|Hypotrichia_XX|Hypotrichia_XX+sp.
X1022	CGCCCGTCGCTATTGCCGACTGGGAGGCTGTCTGAGCGTGGTGGAGGAGCGCCTTTTTGATTTTTTGGGGGGGTGTCTGAAACCAGTCGAAGACCGTTTTCTGGAGGCAGTAAAAGTCGTAACAAGGTTACG	66.92	Eukaryota|Archaeplastida|Chlorophyta|Mamiellophyceae|Mamiellales|Mamiellales_X|Mamiellales_XX|Mamiellales_XX+sp.
X1023	CGCCCGTCGCTACTACCGATTGAGTGTGTTGATGAAGTGCAGAGAATTGAGCAATTGGTGAACTGCAATGAATTGATACATTTAGAGGAAGTAAAAGTCGTAACAAGGTTTCC	73.53	Eukaryota|Rhizaria|Cercozoa|Filosa-Sarcomonadea|Cercomonadida|Cercomonadidae|Eocercomonas|Eocercomonas+echina
X1024	CGCCCGTCGCTACTACCGATTGAATGGTTTAGTGAGGTCTCGGGACTGGCGCTCATGAGGTGGCAACACCGCATCTGTGCCGGGAACTTGAACAAACTTGATCATTTAGAGGAAGTAAAAGTCGTAACAAGGTTTCC	99.27	Eukaryota|Opisthokonta|Mesomycetozoa|Ichthyosporea|Ichthyosphonida|Pseudoperkinsidae|Anurofeca|Anurofeca+sp.
X1025	CGCCCGTCGCTACTACCGATTGAATGGCTTGGTGAGATCTCCGGATTGGCGTTGGGGAGCCGGCAACGGCACCCCTTGGCTGAGAAGCTGATCAAACCTTATCATTTAGAGGAAGGAGAAGTCGTAACAAGGTTTCC	97.08	Eukaryota|Opisthokonta|Fungi|Basidiomycota|Agaricomycotina|Tremellomycetes|Cryptococcus|Cryptococcus+aureus
X1026	CGCCCGTCGCTACTACCGATTGAATGGCTTAGTGAGGTCTCCGGATTGGCTTTGGGGAGCCGGAAACAGCATCCCATTGCTGAGAAGCTGATCAAACTTGGTCATTTAGAGGAAGTAAAAGTCGTAACAAGGTTTCC	97.08	Eukaryota|Opisthokonta|Fungi|Basidiomycota|Agaricomycotina|Agaricomycetes|Psilocybe|Psilocybe+montana
X1027	CGCCCGTCGCTACTACCGATTGAATGGCTTAGTGAGGTCTCCGGATTGATTTTGGGGAGCCGGCGACGGCACTCTTTAGTCGAGAAGCTGATCAAACTTGGTCATTTAGAGGAAGTAAAAGTCGTAACAAGGTTTCC	96.35	Eukaryota|Opisthokonta|Fungi|Basidiomycota|Agaricomycotina|Agaricomycetes|Rhizoctonia|Rhizoctonia+solani
X1028	CGCCCGTCGCTACTACCGATTGAATGGCTTAGTGAGGTCTCCAGATGAGCTTTGGCCTCCGGCAACGGGGTGCCTAGTGCTCAGAAGCTGATCAAACTTGGTCATTTAGAGGAAGTAAAAGTCGTAACAAGGTTTCC	91.3	Eukaryota|Opisthokonta|Fungi|Basidiomycota|Agaricomycotina|Agaricomycetes|Inocybe|Inocybe+mutata
X1029	CGCCCGTCGCTACTACCGATTGAATGGCTTAGTGAGGCCTCCAGATTGGCTATTGGGATTTCGCGAGAAAACCTGACTGCTGAGAAGTTGTACGAACTTGGTCATTTAGAGGAAGGAGAAGTCGTAACAAGGTTTCC	95.62	Eukaryota|Opisthokonta|Fungi|Basidiomycota|Pucciniomycotina|Microbotryomycetes|Rhodotorula|Rhodotorula+yarrowii
X1030	CGCCCGTCGCTACTACCGATTGAATGGCTTAGTGAGCTCTCTGGACTGTTGCATGTTGGGGCAACTCAACGCGCAAACGGGAAGGAGATCAAACTTGATCATTTAGAGGAAGTAAAAGTCGTAACAAGGTTTCC	97.76	Eukaryota|Rhizaria|Cercozoa|Filosa-Thecofilosea|Cryomonadida|Rhogostoma-lineage|Rhogostoma|Rhogostoma+minus
X1031	CGCCCGTCGCTACTACCGATTGAATGGCTTAGTGAGACCTCCGGATTGGCGTTAAGGAGCCGGCAACGGCACCTTTTGGCCGAGAAGTTCATTAAACCTTATCATTTAGAGGAAGGAGAAGTCGTAACAAGGTTTCC	94.16	Eukaryota|Opisthokonta|Fungi|Basidiomycota|Agaricomycotina|Tremellomycetes|Tremella|Tremella+polyporina
X1032	CGCCCGTCGCTACTACCGATTGAATGGCTCGGTGAGGCCTTCGGACTGGCTCAGGGGAGTTGGCAACGACCCCCCAGAGCCGGAAAGTTGGTCAAACCCGGTCATTTAGAGGAAGTAAAAGTCGTAACAAGGTTTCC	100	Eukaryota|Opisthokonta|Fungi|Ascomycota|Pezizomycotina|Eurotiomycetes|Eurotiomycetes_X|Eurotiomycetes_X+sp.
X1033	CGCCCGTCGCTACTACCGATTGAATGGCTCAGTGAGGCCTTTGGAGCGAGCCAGGGAGGTTGGCAACAACCACCCAGGATCGCAAAATTGGTCAAACTCGGTCATTTAGAGGAAGTAAAAGTCGTAACAAGGTCTCC	91.24	Eukaryota|Opisthokonta|Fungi|Ascomycota|Pezizomycotina|Eurotiomycetes|Trichophyton|Trichophyton+terrestre
X1034	CGCCCGTCGCTACTACCGATTGAATGGCTCAGTGAGGCCTTCGGACTGGCCCCAGGAGGTCGGCAACGACTTCCAAGGGCCGGAAAGTTCGTCAAACTTGGTCATTTAGAGGAAGTAAAAGTCGTAACAAGGTTTCC	97.81	Eukaryota|Opisthokonta|Fungi|Ascomycota|Pezizomycotina|Lecanoromycetes|Punctelia|Punctelia+rudecta
X1035	CGCCCGTCGCTACTACCGATTGAATGGCTAAGTGAGGCTTTCGGACTGGCTCAGGGAGGGTGGCAACACCCACCCAGAGCCGGAAAGTTGTCCAAACTTGGTCATTTAGAGGAAGTAAAAGTCGTAACAAGGTTTCC	98.54	Eukaryota|Opisthokonta|Fungi|Ascomycota|Pezizomycotina|Leotiomycetes|Phialocephala|Phialocephala+sphaeroides
X1036	CGCCCGTCGCTACTACCGATTGAATGGATTAGTGAGCTCCAGGGATGCCAGACAAGTAATGGGCAACTGTTACTCTGTCAGACAGAACTGGATCAAACTTGCTCATTTAGAGGAAGGAGAAGTCGTAACAAGGTTTCC	81.16	Eukaryota|Rhizaria|Cercozoa|Filosa-Sarcomonadea|Glissomonadida|Allapsidae|Group-Te|Group_Te+sp.
X1037	CGCCCGTCGCTACTACCGATTGAATGAATTAGTGAGCTTCAGGGAGGTCGGTGAGATTGGTTCGCCTTTCTTACAAGCCAAACTGAATCAAACTTGCTCATTTAGAGGAAGTAAAAGTCGTAACAAGGTCTCC	86.96	Eukaryota|Rhizaria|Cercozoa|Filosa-Sarcomonadea|Cercomonadida|Cercomonadidae|Cercomonas|Cercomonas+vacuolata
X1038	CGCCCGTCGCTACTACCGATGGAATGGATTAGTGAGCTGTGGGGATTGCCGCCCTCGCAAGAGGTGCGGGGAGAACCACAACAAACTTGCTCATTTAGAGGAAGGAGAAGTCGTAACAAGGTTTCC	80.74	Eukaryota|Rhizaria|Cercozoa|Filosa-Sarcomonadea|Glissomonadida|Bodomorphidae|Bodomorpha|Bodomorpha+minima
X1039	CGCCCGTCGCTACTACCGATCGAATGGCTTGGTGAGATTTTTGGATTCGCGGGCGACTGGCAACGGGAGCTTGTGAAGAAATCAATCAAACTTGGTGATTTAGAGGAAGTAAAAGTCGTAACAAGGTTTCC	84.67	Eukaryota|Opisthokonta|Fungi|Basidiomycota|Agaricomycotina|Tremellomycetes|Bullera|Bullera+sp.
X1040	CGCCCGTCGCATCAATCGATTGAATAGTTCGGTGAATGATTCGGATTGAATTGTTATTAGAAATAATTTCAATTTAAAAAGTCTTGTAAACCCGACTCTTTAAAGAATGATCAAGTCGTAACACGGTATCT	87.79	Eukaryota|Alveolata|Apicomplexa|Apicomplexa_X|Gregarines|Gregarines_X|Monocystis|Monocystis+agilis
X1041	CGCCCGTCGCACCTACCGATTGAATGACTCGGTGAAAAATTGGGACCGTTGACTCGTTTGCTTCATTGTGAACAAGTCGGTGGGAACTTTTTTTAACCTCGCCATTTAGAGGAAGGTGAAGTCGTAACAAGGTTTCC	97.81	Eukaryota|Stramenopiles|Stramenopiles_X|Oomyceta|Oomyceta_X|Oomyceta_XX|Saprolegnia|Saprolegnia+sp.
X1042	CGCCCGTCGCACCTACCGATTGAATGACTCGGTCAAAAATTGGGACTTAATTGTGTAGCTTAATTGCTATTACAATATTGAGAAGTTCATTAAACCTTATCATTTAGAGGAAGGAGAAGTCGTAACAAGGTTTCC	81.75	Eukaryota|Stramenopiles|Stramenopiles_X|Oomyceta|Oomyceta_X|Oomyceta_XX|Achlya|Achlya+bisexualis
X1043	CGCCCGCCGCTCCTACCGATTGAGTGGTCCGGTGACTAATTCGGACTGCAGCGATGCCCAGTTCGCTGGGTGTTGCAGCGGGAAGTGAACCTTATCACTTAGAGGAAGGAAGTCGTAACAAGCGTTCC	85.93	Eukaryota|Alveolata|Dinophyta|Dinophyceae|Dinophyceae_X|Dinophyceae_XX|Pentapharsodinium|Pentapharsodinium+tyrrhenicum
X1044	CGTCCGTCGCACCTACCGATTGAATGGTTCGGTGAAACTTTCGGACTGCAGTTAGAATACCGCAAGGTAATCCGACCGCGGGAAGTTATTTAAACCTCATCATTTAGAGGAGGAAGGTGAAGTCGTAACAAGGTTTCC	94.93	Eukaryota|Stramenopiles|Stramenopiles_X|Chrysophyceae-Synurophyceae|Chrysophyceae-Synurophyceae_X|Clade-C|Chrysonephele|Chrysonephele+palustris
X1045	CGCTCGTCGCTACTACCGATTGGATAACTTAGTGAGGTCTTAGGACTGAGGTAGAGGTGCTTTAACGAGTGCCCTTGCTTTGGAAATTTGATCGAACTACGTTATCTAGAGGAAGTAAAAGTCGTAACAAGGTTTCC	94.89	Eukaryota|Opisthokonta|Metazoa|Nematoda|Enoplea|Enoplea_X|Enchodelus|Enchodelus+longispiculus
X1046	CGCCTGTCGCTACTACCGATTGAATGGCTTAGTGAGCCCTTGGGACTGGCGTCTGGGAGCCGGCAACGGCACCTGGATGCTGGGAACTTGTGCAAACTTGGTCATTTAGAGGAAGTAAAAGTCATAACAAGGTTTCT	91.97	Eukaryota|Opisthokonta|Fungi|Basidiomycota|Ustilaginomycotina|Exobasidiomycetes|Exobasidium|Exobasidium+rhododendri
X1047	CGCCCGTTGCTCCTTCCGATTGAATGGTCTGATGAAGTGTTCGGATCGCGGTGACGTGGGCAGTTCACTGCCGGCGACGTCGCGAGAAATCCACTGAACCTTATCATTTAGAGGAAGGAGAAGTCGTAACAAAGTTTTCC	92.86	Eukaryota|Archaeplastida|Streptophyta|Embryophyceae|Embryophyceae_X|Embryophyceae_XX|Fallopia|Fallopia+multiflora
X1048	CGCCCGTCGCTTCTACCGATTGAATTTCTCGATGAGCTGTAAGGAGAATAGGGTCCTCTAGGGGGTTCAGTTCGAATTACATCAAATCTCGAAATTTAGAGGAAGAAGAAGTCGTAACAAGGTAACC	79.39	Eukaryota|Amoebozoa|Lobosa|Lobosa_X|Himatismenida|Cochliopodiidae|Cochliopodium|Cochliopodium+larifeili
X1049	CGCCCGTCGCTCCTACCGATTTTGAGTGGTCCGGTGAACCTTCTGGACTGTGAACAGGCTTGACCTGATTATGGGAAGTTCATTAAACCTTATCATTTAGAGGAAGGAGAAGTCGTAACAAGGTTTCC	96.09	Eukaryota|Alveolata|Ciliophora|Colpodea|Colpodida|Grossglockneriidae|Pseudoplatyophrya|Pseudoplatyophrya+nana
X1050	CGCCCGTCGCTCCTACCGATTTTGAGTGATCCGGTGAACCTTTTGGACTGTGATATAGTCTTGTGCTATGTTATGGGAAGTTAAGTAAACCTTATCACTTAGAGGAAGGAGAAGTCGTAACAAGGTTTCC	92.31	Eukaryota|Alveolata|Ciliophora|Colpodea|Bursariomorphida|Bryometopidae|Bryometopus|Bryometopus+atypicus
X1051	CGCCCGTCGCTCCTACCGATTTTGAGTGATCCGGTGAACCTAAAGGACCGTAGTCGGGCTTGACCCGATCGTGGGAATAGAAGTTCATTAAACCTTATCATTTAGAGGAAGGAGAAGTCGTAACAAGGTTTCC	93.23	Eukaryota|Alveolata|Ciliophora|Colpodea|Colpodida|Colpodidae|Colpoda|Colpoda+sp.
X1052	CGCCCGTCGCTCCTACCGATTTCGAGTGATCCGGTGAACCTTCTGGACTGTGATTGTCGAAAGACGAGTACGGGAATTTAAGTAAACCATATCACTTAGAGGAAGGAGAAGTCGTAACAAGGTTTCC	94.49	Eukaryota|Alveolata|Ciliophora|Nassophorea|Nassophorea_X|Microthoracidae|Leptopharynx|Leptopharynx+costatus
X1053	CGCCCGTCGCTCCTACCGATTGGGTGTGCTGGTGAAGTGTTCGGATTGGGAATTTTGGCTGTCAAAGGTCGACGTTGTGAGAAGTTCATTAAACCTTATCATTTAGAGGAAGGAGAAGTCGTAACAAGGTTTCC	86.67	Eukaryota|Archaeplastida|Chlorophyta|Chlorophyceae|Chlorophyceae_X|Sphaeropleales|Desmodesmus|Desmodesmus+communis
X1054	CGCCCGTCGCTCCTACCGATTGGGTGTGCTGGTGAAGTGTTCGGATCGGCGGCGGCCGGCGCGCGAGCGCCTGCTGCCGTTGAGAAGTTCATTAAACCTTATCATTTAGAGGAAGGAGAAGTCGTAACAAGGTTTCC	94.89	Eukaryota|Archaeplastida|Chlorophyta|Trebouxiophyceae|Watanabea-Clade|Watanabea-Clade_X|Viridiella|Viridiella+fridericiana
X1055	CGCCCGTCGCTCCTACCGATTGGGTGTGCTGGTGAAGCGTTCGGATCGGTGCGTGGTGGCGGTTACCGCCGCGGCGCGCTGAGAAGTTCTCTAAACCCTCCCACCTAGAGGAAGGAGAAGTCGTAACAAGGTCTCC	96.32	Eukaryota|Archaeplastida|Chlorophyta|Trebouxiophyceae|Chlorellales|Chlorellales_X|Oocystis|Oocystis+sp.
X1056	CGCCCGTCGCTCCTACCGATTGAGTGATCTGGTGAATGGTTCGGACTGCAGCGATGCCCAGTTCGCTGGGTGTCGCAGCGGGAAGCTTAGTGAACCTTATCACTTAGAGGAAGGAGAAGTCGTAACAAGGTTTCC	91.11	Eukaryota|Alveolata|Dinophyta|Dinophyceae|Dinophyceae_X|Dinophyceae_XX|Dinophyceae_XXX|Dinophyceae_XXX+sp.
X1057	CGCCCGTCGCTCCTACCGATTGAGTGATCCGGTGAATAATTCGGACTGCAGCAGTGTTCAGTTCCTGAACGTTGCAGCGGAAAGTTTAGTGAACCTTATCACTTAGAGGAAAGTCGTAACAAGGTTTCC	96.27	Eukaryota|Alveolata|Dinophyta|Dinophyceae|Dinophyceae_X|Dinophyceae_XX|Dinophyceae_XXX|Dinophyceae_XXX+sp.
X1058	CGCCCGTCGCTCCTACCGATTGAGTGACCCGGTGAACAATTCGGACTGCAGCGATGCCCAGTTCGCTGGGTGTCGCAGCGGGGAGCTTGGTGAACCTTATCACATGGAAGGAAAAGTCGTAACAAGGTTTTT	85.19	Eukaryota|Alveolata|Dinophyta|Dinophyceae|Dinophyceae_X|Dinophyceae_XX|Dinophyceae_XXX|Dinophyceae_XXX+sp.
X1059	CGCCCGTCGCTCCTACCGATTGAATGGTCTGGTGAAGTGTTCGGATCGCGGCGACGTGGGCGGTTCGCTGCCGGCGACGTCGTGAGAAGTCCACTGAACCTTATCATTTAGAGGAAGGAGAATTCGTAACAAGGTTTCC	98.56	Eukaryota|Archaeplastida|Streptophyta|Embryophyceae|Embryophyceae_X|Embryophyceae_XX|Rheum|Rheum+spiciforme
X1060	CGCCCGTCGCTCCTACCGATTGAATGGTCCGGTGGAAGCGGTCGTGGGAAGTTATTTAAACCTCATCATTTAGAGGAAGGTGAAGTCGTAACAAGGTTTCC	79.49	Eukaryota|Alveolata|Ciliophora|Oligohymenophorea|Scuticociliatia|Cyclidiidae|Cyclidium|Cyclidium+glaucoma
X1061	CGCCCGTCGCTCCTACCGATTGAATGGTCCGGTGAATTGTCCGGAGTATAGCCATGTTGGGGGCAACTTCAACAGGTCGTGCGAAGTTCAATAAACCTTATCATTTAGAGGAAGGAGAAGTCGTAACAAGGTATCC	82.73	Eukaryota|Archaeplastida|Streptophyta|Embryophyceae|Embryophyceae_X|Embryophyceae_XX|Megaceros|Megaceros+flagellaris
X1062	CGCCCGTCGCTCCTACCGATTGAATGGTCCGGTGAAGTTTTCGGTTCGCCGCCGGCGACGTTGTGAGAAGTTCATTAAACCTTATCATTTAGAGGAAGGAGAAGTCGTAACAAGGTTTCC	86.33	Eukaryota|Archaeplastida|Streptophyta|Embryophyceae|Embryophyceae_X|Embryophyceae_XX|Moerckia|Moerckia+flotoviana
X1063	CGCCCGTCGCTCCTACCGATTGAATGGTCCGGTGAAGTTTTCGGATTGGCTTTGGCGCGCCGGCAACGGCATGCTATTGCTGAAAAGTTGATCAAACTTGGTCATTTAGAGGAAGTAAAAGTCGTAACAAGGTTTCC	91.24	Eukaryota|Opisthokonta|Fungi|Basidiomycota|Agaricomycotina|Agaricomycetes|Rhizoctonia|Rhizoctonia+sp.
X1064	CGCCCGTCGCTCCTACCGATTGAATGGTCCGGTGAAGTTTTCGGATTGGCTTCGGGGAGCCGGCGACGGCACCCTGTTGCTGAGAAGCTGATCAAACTTGGTCATTTAGAGGAAGTAAAAGTCGTAACAAGGTTTCC	94.16	Eukaryota|Opisthokonta|Fungi|Basidiomycota|Agaricomycotina|Agaricomycetes|Galerina|Galerina+marginata
X1065	CGCCCGTCGCTCCTACCGATTGAATGGTCCGGTGAAGTTTTCGGATCGCGGCGACGCCTGCGGTTCGCCGCCGGCGACGTTGTTCAAACTGGGTCATTTAGAGGAAGTAAAAGTCGTAACAAGGTTTCC	87.77	Eukaryota|Archaeplastida|Streptophyta|Embryophyceae|Embryophyceae_X|Embryophyceae_XX|Sphagnum|Sphagnum+recurvum
X1066	CGCCCGTCGCTCCTACCGATTGAATGGTCCGGTGAAGTTTTCGGATCGCAGCAGTGTTCAGTTCCTGAACGTTGCAGCGGAAAGTTTAGTGAACCTTATCACTTAGAGGAAGGAGAAGTCGTAACAAGGTTTCC	95.52	Eukaryota|Alveolata|Dinophyta|Dinophyceae|Dinophyceae_X|Dinophyceae_XX|Peridinium|Peridinium+sociale
X1067	CGCCCGTCGCTCCTACCGATTGAATGGTCCGGTGAAGTTTTCGGACTGTTGCTTCTGGTTGGTTCTCCTTCCTTTAGCGATTTGGAAGTGACCCAAACTTGATCATCTAGAGGAAGTAAAAGTCGTAACAAGGTTTCC	89.13	Eukaryota|Rhizaria|Cercozoa|Filosa-Imbricatea|Euglyphida|Euglyphidae|Euglypha|Euglypha+tuberculata
X1068	CGCCCGTCGCTCCTACCGATTGAATGGTCCGGTGAAGTTTTCGGACTGGCTCGAAGAGGTTGGCAACGACCACTTCGAGCCGGAAAGCTGGTCAAACTCGGTCATTTAGAGGAAGTAAAAGTCGTAACAAGGTTTCC	94.16	Eukaryota|Opisthokonta|Fungi|Ascomycota|Pezizomycotina|Dothideomycetes|Dothideomycetes_X|Dothideomycetes_X+sp.
X1069	CGCCCGTCGCTCCTACCGATTGAATGGTCCGGTGAAGTGTTCGGATTGGCTCCAGGGATGGGCAACCACTCCTGTTGCTGAGAAGAACATTAAACCCTCCCACCTAGAGGAAGGAGAAGTCGTAACAAGGTTTCC	96.3	Eukaryota|Archaeplastida|Chlorophyta|Chlorophyceae|Chlorophyceae_X|CW-Chlamydomonadales|CW-Chlamydomonadales_X|CW-Chlamydomonadales_X+sp.
X1070	CGCCCGTCGCTCCTACCGATTGAATGGTCCGGTGAACCTTTTGGACTGCGCGCGGCCTCGTGCCTTGTGCGGAAAATCATGTAAACCATATCACTTAGAGGAAGGAGAAGTCGTAACAAGGTTTCC	94.53	Eukaryota|Alveolata|Ciliophora|Spirotrichea|Hypotrichia|Hypotrichia_X|Hypotrichia_XX|Hypotrichia_XX+sp.
X1071	CGCCCGTCGCTCCTACCGATTGAATGGTCCGACGAGAAGTTGGGCAAACTTGGTCGTTTAGAGGAAGTAAAAGTCGTAACAAGGTTTCC	73.87	Eukaryota|Opisthokonta|Fungi|Ascomycota|Saccharomycotina|Saccharomycetales|Komagataella|Komagataella+pastoris
X1072	CGCCCGTCGCTCCTACCGATTGAATGATCCGGTGAAGTGTTCGGATCGCGGCGACGTGGGTGGTTCGCCGTCTGCGACGTCGCGAGAAGTCCACTAAACCTTATCATTTAGAGGAAGGAGAAGTCGTAACAAGGTTTCC	100	Eukaryota|Archaeplastida|Streptophyta|Embryophyceae|Embryophyceae_X|Embryophyceae_XX|Brassica|Brassica+rapa
X1073	CGCCCGTCGCTCCTACCGATGAATAACGATAGTGAGGTGGGGAGAGAGAAGCTGAGACTAATATTTCGGTATTGACTTCAGCATCTTAAACCCCTCCAAACGATCTTATTTAGAAGAAGTAAAAGTCGTAACAAGGTTTCC	69.72	Eukaryota|Opisthokonta|Metazoa|Arthropoda|Hexapoda|Insecta|Eulaema|Eulaema+nigrita
X1074	CGCCCGTCGCTCCTACCGATACCGGGTGATAAGGTGAACCTTTTGGACCGTTTTTCGGAAAAATAAGTAAACCCTCTCACCTAGAGGAAGGAGAAGTCGTAACAAGGTTTCC	96.43	Eukaryota|Alveolata|Ciliophora|Litostomatea|Haptoria|Spathidiidae|Arcuospathidium|Arcuospathidium+sp.
X1075	CGCCCGTCGCTACTCTCGTAGTGGCAGCGCTGTGTTTGGGAAGATGCCCAAACTTGAACATTTAGAGGAAGTAAAAGTCGTAACAAGGTTTCC	68.47	Eukaryota|Opisthokonta|Fungi|Ascomycota|Saccharomycotina|Saccharomycetales|Komagataella|Komagataella+pastoris
X1076	CGCCCGTCGCTACTACCGATTGGATGGTTTAGTGAGATCCTCGGATTGGACCCGGCTCGGGGGGCAACTCTTGGGTCGGTGCTCTAAGAAGACGATCAAACTTGATCATTTAGAGGAAGGAGAAGTCGTAACAAGGTTTCC	91.49	Eukaryota|Opisthokonta|Metazoa|Annelida|Annelida_X|Annelida_XX|Eisenia|Eisenia+fetida
X1077	CGCCCGTCGCTACTACCGATTGAATGTTTTAGTGAGGCCTTCGGACTGGTCTTCGTGGTGGCTCTCGAGTCATGACGGAGTTCCGGAAAGATGTCCAAACTTGATCACTTAGAGGAAGTAAAAGTCGTAACAAGGTTTCC	90.71	Eukaryota|Opisthokonta|Metazoa|Arthropoda|Hexapoda|Collembola|Podura|Podura+aquatica
X1078	CGCCCGTCGCTACTACCGATTGAATGTTTTAGTGAGATCTTCGGCTTGGTTTTCCGAGCGATTTTCGGATCGCTCGGTTTATATCGAAAAGATGCTCAAACCTTATCATTTAGAGGAAGGAGAAGTCGTAACAAGGTTTCC	83.69	Eukaryota|Opisthokonta|Metazoa|Arthropoda|Chelicerata|Arachnida|Stylocellus|Stylocellus+sp.
X1079	CGCCCGTCGCTACTACCGATTGAATGGTTTAGTGAGGTCCTCGGATCGAGGCCTTTGCGGCGGCAACGCTGCTTTGGTCACGAGAAGACGATCGAACTTGATCATTTAGAGGAAGTAAAAGTCGTAACAAGGTTTCC	86.13	Eukaryota|Opisthokonta|Metazoa|Platyhelminthes|Cestoda|Eucestoda|Bothriocephalus|Bothriocephalus+acheilognathi
X1080	CGCCCGTCGCTACTACCGATTGAATGGCTTGGTGAGATTTCCGGATTGGCGTTGAGGAGCCGGCAACGGCACCTCTTGGCTGAGAAGTTACTCAAACCTGGTCATTTAGAGGAAGTAAAAGTCGTAACAAGGTTTCC	100	Eukaryota|Opisthokonta|Fungi|Basidiomycota|Agaricomycotina|Tremellomycetes|Cryptococcus|Cryptococcus+flavescens
X1081	CGCCCGTCGCTACTACCGATTGAATGGCTTAGTGAGGTCTTCGGATCGGCGCTTGGGATCCGGCAACGGAACCTGAATGCTGAAAAGTTGCACGAACTTGGTCATTTAGAGGAAGTAAAAGTCGTAACAAGGTATCT	94.16	Eukaryota|Opisthokonta|Fungi|Basidiomycota|Pucciniomycotina|Agaricostilbomycetes|Sporobolomyces|Sporobolomyces+lophatheri
X1082	CGCCCGTCGCTACTACCGATTGAATGGCTTAGTGAGGTCTCTGGATTGACTATGAAGAGCCGGCAACGGCACTTCGTTGTTGAGAAGTTGATCAAACCTTATCATTTAGAGGAAGGAGAAGTCGTAACAAGGTTTCC	92.7	Eukaryota|Opisthokonta|Fungi|Basidiomycota|Agaricomycotina|Agaricomycetes|Sistotrema|Sistotrema+brinkmannii
X1083	CGCCCGTCGCTACTACCGATTGAATGGCTTAGTGAGGTCTCCGGATTGGCTTTGGGGAGCCGGCAACGGCACCTCGTTGCTGAGAAGCTGATCAAACTTGGTCATTTAGAGGAAGTAAAAGTCGTAACAAGGTTTCC	98.54	Eukaryota|Opisthokonta|Fungi|Basidiomycota|Agaricomycotina|Agaricomycetes|Amanita|Amanita+bisporigera
X1084	CGCCCGTCGCTACTACCGATTGAATGGCTTAGTGAGGTCTCCGGATTGGCTTTGGCGCGCCGGCAACGGCATGCTATTGCTGAAAAGTTGATCAAACTTGGTCATTTAGAGGAAGGAGAAGTCGTAACAAGGTTTCC	94.16	Eukaryota|Opisthokonta|Fungi|Basidiomycota|Agaricomycotina|Agaricomycetes|Psilocybe|Psilocybe+montana
X1085	CGCCCGTCGCTACTACCGATTGAATGGCTTAGTGAGGCTTCCGGATTGGTTTAAAGAAGGGGGCAACTCCATCTTGGAACCGAAAAGCTAGTCAAACTTGGTCATTTAGAGGAAGTAAAAGTCGTAACAAGGTTTCC	100	Eukaryota|Opisthokonta|Fungi|Ascomycota|Saccharomycotina|Saccharomycetales|Saccharomycetales_X|Saccharomycetales_X+sp.
X1086	CGCCCGTCGCTACTACCGATTGAATGGCTTAGTGAGGCTTCCGGAGCGGAGCGGAGACGTTCTGCAAAGCTAGACAAACTTGGTCATTTAGAGGAAGTAAAAGTCGTAACAAGGTTTCC	89.26	Eukaryota|Opisthokonta|Fungi|Ascomycota|Saccharomycotina|Saccharomycetales|Metschnikowia|Metschnikowia+aberdeeniae
X1087	CGCCCGTCGCTACTACCGATTGAATGGCTTAGTGAGGCCTCCAGATTGGCTATTGGGAGCTCGCGAGAGCACCTGACTGCTGAGAAGTTGTACGAACTTGGTCATTTAGAGGAAGGAGAAGTCGTAACAAGGTTTCC	97.81	Eukaryota|Opisthokonta|Fungi|Basidiomycota|Pucciniomycotina|Microbotryomycetes|Rhodotorula|Rhodotorula+graminis
X1088	CGCCCGTCGCTACTACCGATTGAATGGCTTAGTGAGCTCTCTGGACTGTTGCGTGTTAGGGCAACCTGACACGCAAACGGGAAGGAGATCAAACTTGATCATTTAGAGGAAGTAAAAGTCGTAACAAGGTTTCC	96.27	Eukaryota|Rhizaria|Cercozoa|Filosa-Thecofilosea|Cryomonadida|Rhogostoma-lineage|Rhogostoma|Rhogostoma+minus
X1089	CGCCCGTCGCTACTACCGATTGAATGGCTTAGTGAGCTCTACGGATTGAGGCATTGTGGGGTAACCTATAGTGTTTTGAGAAGTAGGTCAAACTTGATCATTTAGAGGAAGTAAAAGTCGTAACAAGGTTTCC	93.98	Eukaryota|Rhizaria|Cercozoa|Filosa-Thecofilosea|Tectofilosida|Pseudodifflugiidae|Pseudodifflugiidae_X|Pseudodifflugiidae_X+sp.
X1090	CGCCCGTCGCTACTACCGATTGAATGGCTTAGTGAGATCTCCGGATTGGCTTTGGCAGACTGGCAACGGTCCGCTATTGCTGAGAAGCTGATCAAACTTGGTCATTTAGAGGAAGTAAAAGTCGTAACAAGGTTTCC	95.62	Eukaryota|Opisthokonta|Fungi|Basidiomycota|Agaricomycotina|Tremellomycetes|Cryptococcus|Cryptococcus+aerius
X1091	CGCCCGTCGCTACTACCGATTGAATGGCTTAGTGAGACCTCCGGATCGTCGTTGGGCTGCTGGAAACGGCGGCCCTGTGATGAAAAGCTGGTCAAACTTGGTCATTTAGAGGAAGGAGAAGTCGTAACAAGGTTTCC	96.35	Eukaryota|Opisthokonta|Fungi|Ascomycota|Taphrinomycotina|Taphrinomycetes|Taphrina|Taphrina+pruni
X1092	CGCCCGTCGCTACTACCGATTGAATGGCTTAATGAGAACTTGGGATTGGCGCCTGGGAGCCGGCAACGGCACTCGAGTGCTGAAAACTTGTCCAAATTTGGTCATTTAGAGGAAGTAAAAGTCGTAACAAGGTTTCT	89.78	Eukaryota|Opisthokonta|Fungi|Basidiomycota|Agaricomycotina|Agaricomycetes|Neurospora|Neurospora+tetrasperma
X1093	CGCCCGTCGCTACTACCGATTGAATGGCTCAGTGAGGCTTTCGGACTGGCCTAGGGAGAGTGGCAACACTCACCCAGGGCCGGAAAGTTGTCCAAACTTGGTCATTTAGAGGAAGTAAAAGTCGTAACAAGGTCTCC	98.54	Eukaryota|Opisthokonta|Fungi|Ascomycota|Pezizomycotina|Leotiomycetes|Golovinomyces|Golovinomyces+orontii
X1094	CGCCCGTCGCTACTACCGATTGAATGGCTCAGTGAGGCCTTGGGACTGGCTCAGGAGGGTTGGCAACGACCCCCCAGAGCCGGAAACTTGGTCAAACTAGGCTATTTAGAGGAAGTAAAAGTCGTAACAAGGTTTCC	97.81	Eukaryota|Opisthokonta|Fungi|Ascomycota|Pezizomycotina|Eurotiomycetes|Penicillium|Penicillium+glabrum
X1095	CGCCCGTCGCTACTACCGATTGAATGGCTCAGTGAGGCCATCGGACTGGCCCGTGGAGGTTGGCAACGACCACCGCGGGCCGGAAAGTTGTACGAACTCGGTCATTTAGAGGAAGGAGAAGTCGTAACAAGGTTTCC	93.43	Eukaryota|Opisthokonta|Fungi|Ascomycota|Pezizomycotina|Dothideomycetes|Pyrenochaeta|Pyrenochaeta+sp.
X1096	CGCCCGTCGCTACTACCGATTGAATGGCCAAGTGAGGCCTCCGGACTGGCCCAGGGAGGTCGGCAACGACCACCCAGGGCCGGAAAGCTGGTCAAACTTGGTCATTTAGAGGAAGTAAAAGTCGTAACAAGGTTTCC	97.08	Eukaryota|Opisthokonta|Fungi|Ascomycota|Pezizomycotina|Dothideomycetes|Lophium|Lophium+mytilinum
X1097	CGCCCGTCGCTACTACCGATTGAATGGCCAAGTGAGGCCTCCGGACCGGCTCAGGGAGGTCGGCAACGACCACCCAGAGCTGGAAAGCTGGTCAAACTTGGTCATTTAGAGGAAGTAAAAGTCGTAACAAGGTTTCC	95.62	Eukaryota|Opisthokonta|Fungi|Ascomycota|Pezizomycotina|Lecanoromycetes|Acarospora|Acarospora+smaragdula_var._lesdainii
X1098	CGCCCGTCGCTACTACCGATCGAGTGATTTAGTGAGGCCTTCGGACTGGTCTATAGTGTGGTTTTCGGATCATGCGGTAGTGCCGGAAAGATGTCCAAACTTGATCACTTAGAGGAAGTAAAAGTCGTAACAAGGTTTCC	90	Eukaryota|Opisthokonta|Metazoa|Arthropoda|Hexapoda|Collembola|Podura|Podura+aquatica
X1099	CGCCCGTCGCACCTACCGATTGAATGATTCGGTGAAAATTTCGGACCGTTGTTGCTATCACTTTTGTGGAAGCGATCGTGGGAAGTTATTTAAACCTCATCATTTAGAGGAAGGTGAAGTCGTAACAAGGTTTCC	94.07	Eukaryota|Stramenopiles|Stramenopiles_X|Chrysophyceae-Synurophyceae|Chrysophyceae-Synurophyceae_X|Clade-C|Ochromonas|Ochromonas+sphaerocystis
X1100	CGCCCGTCGCACCTACCGATTGAATGATTCGGTGAAAATCTCAGACTATAGCAAAGGAACCTACGGGTAACTTCGCCGTGGGAAGTTATTTAAACCTCATCATTTAGAGGAAGGTGAAGTCGTAACAAGGTTTCC	91.11	Eukaryota|Stramenopiles|Stramenopiles_X|Chrysophyceae-Synurophyceae|Chrysophyceae-Synurophyceae_X|Clade-D|Hydrurus|Hydrurus+foetidus
X1101	CGCCCGTCACACCATGGGATTTGGTTTGACCTTAAGCAGGTGCGCTAACCCGCAAGGGAGGCAGCCTACCACGGTCGGGTCAGAGACTGGGGTGAAGTCGTAACAAGGTAGCC	60.18	Eukaryota|Alveolata|Ciliophora|Litostomatea|Cyclotrichia|Mesodiniidae|Mesodiniidae_X|Mesodiniidae_X+sp.
X1102	CGTCCGTCGCTACTACAGATTGAATGAATTAGTGAGCTCCAGGGATCGAGCTGATCTGGGCGATCAGATCAGTTTGAGAACTGGATCTAACTTGCTCATTTACAGGAAGCAAAAGTCGTAACAAGGTTTCC	82.96	Eukaryota|Rhizaria|Cercozoa|Filosa-Sarcomonadea|Glissomonadida|Bodomorphidae|Bodomorpha|Bodomorpha+minima
X1103	CGCCTGTCGCTATTTCCGATTGAATGGCTTAGTGAGATCTCTGGATTGGCGTTGAGGAGCCGGCAACGGCACCTCTTGGCTGAGAAGCTGATCAAACTTGGTCATTTAGAGGAAGTAAAAGTCATAACAAGGTTTCC	97.08	Eukaryota|Opisthokonta|Fungi|Basidiomycota|Agaricomycotina|Tremellomycetes|Cryptococcus|Cryptococcus+dimennae
X1104	CGCCTGTCGCTACTACCGATTGAATGGCTTAGTGAGGTCTCCGGACTGGCATTGGGGAGCCGGCGACGGCACCCCTTGGCTGGGAAGTTGAACAAACTTGGTCATTTAGAGGAAGTAAAAGTCATAACAAGGTTTCC	99.27	Eukaryota|Opisthokonta|Fungi|Basidiomycota|Agaricomycotina|Tremellomycetes|Kockovaella|Kockovaella+vietnamensis
X1105	CGCCTGTCGCTACTACCGATTGAATGGCTTAGTGAGATTTCCGGATTGGCGTTGGGGAGCCGGCAACGGCACCCCTTGGCCGAGAAGTTACTCAAACTTGAACATTTAGAGGAAGTAAAAGTCGTAACAAGGTTTCC	97.81	Eukaryota|Opisthokonta|Fungi|Basidiomycota|Agaricomycotina|Tremellomycetes|Tremellomycetes_X|Tremellomycetes_X+sp.
X1106	CGCCCGTCGCTCCTACCGATTTTGAGTGGTCCGGTGAACCTTCTGGACCGCAACCGGATTCAATCCGGGTGTGGGAAGTTAAGTAAACCTTATCATTTAGAGGAAGTAAAAGTCGTAACAAGGTATTC	92.97	Eukaryota|Alveolata|Ciliophora|Colpodea|Platyophryida|Platyophryidae|Platyophrya|Platyophrya+vorax
X1107	CGCCCGTCGCTCCTACCGATTTTGAGTGGTCCGGTGAACCTTCTGGACCGCAACCGGATTCAATCCGGGTGTGAGAAGTTCATTAAACCTTATCATTTAGAGGAAGTAAAAGTCGTAACAAGGTTTCC	92.19	Eukaryota|Alveolata|Ciliophora|Colpodea|Platyophryida|Platyophryidae|Platyophrya|Platyophrya+vorax
X1108	CGCCCGTCGCTCCTACCGATTTTGAGTGATCCGGTGAACCTTCTGGACTGTGTTAGGCCTCGAGCCTAGTGTGGGAAGTTAAGTAAACCTTATCACTTAGAGGAAGGAGAAGTCGTAACAAGGTTTCC	100	Eukaryota|Alveolata|Ciliophora|Colpodea|Cyrtolophosidida|Cyrtolophosididae|Pseudocyrtolophosis|Pseudocyrtolophosis+alpestris
X1109	CGCCCGTCGCTCCTACCGATTTTGAGTGATCCGGTGAACCTTCTGGACTGAGTGCAGGCTCGAACTGCAAACGGGAAGTTATGTAAACCTTATCATTTAGAGGAAGTAAAAGTCGTAACAAGGTTTCC	90.62	Eukaryota|Alveolata|Ciliophora|Oligohymenophorea|Peniculia|Lembadionidae|Lembadion|Lembadion+bullinum
X1110	CGCCCGTCGCTCCTACCGATTTCGAGTGATGAGGTGAATCCTCCGGACCGCACACCTCGTGTGTGGGAAGTTGAGTAAACCTTATCACTTAGAGGAAGGAGAAGTCGTAACAAGGTATCT	99.17	Eukaryota|Alveolata|Ciliophora|Heterotrichea|Heterotrichida|Blepharismidae|Blepharisma|Blepharisma+americanum
X1111	CGCCCGTCGCTCCTACCGATTTCGAGTGATCCGGTGAACCTTTTGGACCGCGTTGAGCTTCGTGCTCGGTGTGGAAAATCAAGTAAATCTTATCACTTAGAGGAAGGAGAAGTCGTAACAAGGTTTCC	95.31	Eukaryota|Alveolata|Ciliophora|Spirotrichea|Hypotrichia|Holostichidae|Anteholosticha|Anteholosticha+sp.
X1112	CGCCCGTCGCTCCTACCGATTTCGAGTGATCCGGTGAACCTTCTGGACTGCGATCGTTGAAAGACAATTGCGGGAATTTGAGTAAACCTTATCATTTAGAGGAAGGAGAAGTCGTAACAAGGTTTCC	94.49	Eukaryota|Alveolata|Ciliophora|Nassophorea|Nassophorea_X|Microthoracidae|Leptopharynx|Leptopharynx+costatus
X1113	CGCCCGTCGCTCCTACCGATTTCGAATTACTCGGTGAACCTTCTGGAGTGAGTGGCTCTCACGAGTCGCCGGCGACGTTGTGAGAAGTTCATTAAACCTTATCATTTAGAGGAAGGAGAAGTCGTAACAAGGTTTCC	85.11	Eukaryota|Archaeplastida|Streptophyta|Zygnemophyceae|Zygnemophyceae_X|Zygnemophyceae_XX|Penium|Penium+margaritaceum
X1114	CGCCCGTCGCTCCTACCGATTGGGTGTGCTGGTGAAGTGTTCGGATTGGCAACCCGGGGCGGTTTCCGCTCCGGGCTGCCGAGAAGTTCATTAAACCCTCCCACCTAGAGGAAGGAGAAGTCGTAACAAGGTTTCC	100	Eukaryota|Archaeplastida|Chlorophyta|Trebouxiophyceae|Chlorellales|Chlorellales_X|Dictyosphaerium|Dictyosphaerium+sp.
X1115	CGCCCGTCGCTCCTACCGATTGGGTGTGCTGGTGAAGTGTTCGGATCGGCGGCAGCGGGCGGTTCCCGCTGGCTGCCGCTGAAAAGTTCATTAAACCTTATCATTTAGAGGAAGGAGAAGTCGTAACAAGGTTTCC	91.24	Eukaryota|Archaeplastida|Chlorophyta|Trebouxiophyceae|Trebouxiophyceae_X|Trebouxiophyceae_XX|Botryococcus|Botryococcus+braunii
X1116	CGCCCGTCGCTCCTACCGATTGGGTGTGCTGGTGAAGCGTTCGGATTGGTGGCCGGCCGCGTCTCGGCGCGGCCGGCAACCGAGAAGTTCATTAAACCTTATCATTTAGAGGAAGGAGAAGTCGTAACAAGGTTTCC	88.32	Eukaryota|Archaeplastida|Chlorophyta|Trebouxiophyceae|Trebouxiophyceae_X|Trebouxiophyceae_XX|Elliptochloris|Elliptochloris+bilobata
X1117	CGCCCGTCGCTCCTACCGATTGGATGTGCTGGTGAGGCCCTAGGACTGGCGGCCTTTGGTGGTTCTCCGCCGACGGTCGCCGGGAATTCGGTCAAACCTTATCATTTAGAGGAAGGAGAAGTCGTAACAAGGTTTCC	95.62	Eukaryota|Archaeplastida|Chlorophyta|Trebouxiophyceae|Watanabea-Clade|Watanabea-Clade_X|Chlorella|Chlorella+trebouxioides
X1118	CGCCCGTCGCTCCTACCGATTGGATGTGCTGGTGAAATGTTGGGATTGGCGGCTTGGGGCGGTCCGCCGCTCTTTGCTGCCGAGAACTTCATTAAACCCTCCCATCTAGAGGAAGGAGAAGTCGTAACAAGGTTTCC	92.7	Eukaryota|Archaeplastida|Chlorophyta|Trebouxiophyceae|Trebouxiophyceae_X|Trebouxiophyceae_XX|Choricystis|Choricystis+sp.
X1119	CGCCCGTCGCTCCTACCGATTGGACGTGCTGGTGAGATGTTCGGACTGGCGGCAATGGGCGGTCTCCGCCGGCGACGTTGTGAGAAGTTCATTAAACCTTATCATTTAGAGGAAGGAGAAGTCGTAACAAGGTTTCC	89.86	Eukaryota|Archaeplastida|Chlorophyta|Trebouxiophyceae|Microthamniales|Microthamniales_X|Asterochloris|Asterochloris+erici
X1120	CGCCCGTCGCTCCTACCGATTGAGTGATCTGGTGAATGATTCGGACTGCAGCGATGCCCAGATCGCTGGGTGTTGCAGCGGGCAGCTTAGTGAACCTGATCACTTAGAGGAAGGAGAAGTCGTAACAAGGATGCC	88.89	Eukaryota|Alveolata|Dinophyta|Dinophyceae|Dinophyceae_X|Dinophyceae_XX|Dinophyceae_XXX|Dinophyceae_XXX+sp.
X1121	CGCCCGTCGCTCCTACCGATTGAGTGATCCGGTGAATAATTCGGACTGCAGCAGTGTTCAGTTCCTGAACGTTGCAGCGGAAAGTTTAGTGAACCTTATCACTAAGTCGTAACAAGGTTTCC	91.04	Eukaryota|Alveolata|Dinophyta|Dinophyceae|Dinophyceae_X|Dinophyceae_XX|Dinophyceae_XXX|Dinophyceae_XXX+sp.
X1122	CGCCCGTCGCTCCTACCGATTGAATGGTCCGGTGCAGTTTTCGGATCGCGGCGACGCCTGCGGTTCGCCGCCGGCGACGGGGTGAGAAGGGCATTAAACCTTAGCATTTAGAGGAAGGAGAAGGCGTAACAAGGTTGCC	94.24	Eukaryota|Archaeplastida|Streptophyta|Embryophyceae|Embryophyceae_X|Embryophyceae_XX|Sphagnum|Sphagnum+recurvum
X1123	CGCCCGTCGCTCCTACCGATTGAATGGTCCGGTGAGGCCTCCGGACTGGCTCGAAGAGGTTGGCAACGACCACTTCGAGCCGGAAAGCTGGTCAAACTCGGTCATTTAGAGGAAGTAAAAGTCGTAACAAGGTTTCC	97.08	Eukaryota|Opisthokonta|Fungi|Ascomycota|Pezizomycotina|Dothideomycetes|Dothideomycetes_X|Dothideomycetes_X+sp.
X1124	CGCCCGTCGCTCCTACCGATTGAATGGTCCGGTGAGATCTCTGGATTGGCTTTGAGGATCCGGCAACGGAACCTTATTGCTGAAAAGCTGCTCAAACTTGGTCATTTAGAGGAAGTAAAAGTCGTAACAAGGTTTCC	96.35	Eukaryota|Opisthokonta|Fungi|Basidiomycota|Agaricomycotina|Agaricomycetes|Mrakia|Mrakia+frigida
X1125	CGCCCGTCGCTCCTACCGATTGAATGGTCCGGTGAAGTTTTCGGGCGACTCTTCTGCGGGAAGTTATTTAAACCTCATCATCTAGAGGAAGGTGAAGTCGTAACAAGGTTTCC	83.9	Eukaryota|Alveolata|Ciliophora|Phyllopharyngea|Cyrtophoria|Plesiotrichopidae|Trochochilodon|Trochochilodon+flavus
X1126	CGCCCGTCGCTCCTACCGATTGAATGGTCCGGTGAAGTTTTCGGATTGTGGTCTTTGTTAGCGTCAAAACTGCACTGATCATGAGAAGACGATCGAACTTGATCATTTAGAGGAAGTAAAAGTCGTAACAAGGTTTCC	79.58	Eukaryota|Opisthokonta|Metazoa|Nemertea|Nemertea_X|Nemertea_XX|Oerstedia|Oerstedia+dorsalis
X1127	CGCCCGTCGCTCCTACCGATTGAATGGTCCGGTGAAGTTTTCGGATTGGCTATTGGAATCCCGCGAGGGAATCTAACTGCCGAGAAGTTGTACGAACTTGGTCATTTAGAGGAAGTAAAAGTCGTAACAAGGTTTCC	93.43	Eukaryota|Opisthokonta|Fungi|Basidiomycota|Pucciniomycotina|Microbotryomycetes|Oryza|Oryza+sativa
X1128	CGCCCGTCGCTCCTACCGATTGAATGGTCCGGTGAAGTTTTCGGATTGGACCCGGCTCGGGGGGCAACTCTTGGGTCGGTGCTCTAAGAAGACGATCAAACTTGATCATCTAGAGGAAGTAAAAGTCGTAACAAGGTTTCC	87.23	Eukaryota|Opisthokonta|Metazoa|Annelida|Annelida_X|Annelida_XX|Eisenia|Eisenia+fetida
X1129	CGCCCGTCGCTCCTACCGATTGAATGGTCCGGTGAAGTTTTCGGATTGACCGTCATACCCTGGCAACGGGGGAGGTGGTTGAGAAGTCTCTCAAACTTGGTCTCTTAGAGGAAGTACAAGTCGTAACAAGGTTTCC	80.29	Eukaryota|Opisthokonta|Fungi|Basidiomycota|Agaricomycotina|Agaricomycetes|Agaricomycetes_X|Agaricomycetes_X+sp.
X1130	CGCCCGTCGCTCCTACCGATTGAATGGTCCGGTGAAGTTTTCGGATCGCGGCGACGCCTGCGGTTCGCCGCCGGCGACGTTGTGAGATGTCCAAACTTGATCACTTAGAGGAAGTAAAAGTCGTAACAAGGTTTCC	92.81	Eukaryota|Archaeplastida|Streptophyta|Embryophyceae|Embryophyceae_X|Embryophyceae_XX|Sphagnum|Sphagnum+recurvum
X1131	CGCCCGTCGCTCCTACCGATTGAATGGTCCGGTGAAGTTTTCGGATCGCGGCGACGCCTGCGGTTCGCCGCCGGCGACGTTGTGAGAAGTTCATTAAACTAGGCTATTTAGAGGAAGTAAAAGTCGTAACAAGGTTTCC	94.24	Eukaryota|Archaeplastida|Streptophyta|Embryophyceae|Embryophyceae_X|Embryophyceae_XX|Sphagnum|Sphagnum+recurvum
X1132	CGCCCGTCGCTCCTACCGATTGAATGGTCCGGTGAAGTTTTCGGATCGCGGCGACGCCTGCGGTTCGCCGCCGGCGACGTTGTGAGAAGGCCAAACTTGATCATTTAGAGGAAGTAAAAGTCGTAACAAGGTTTCC	93.53	Eukaryota|Archaeplastida|Streptophyta|Embryophyceae|Embryophyceae_X|Embryophyceae_XX|Sphagnum|Sphagnum+recurvum
X1133	CGCCCGTCGCTCCTACCGATTGAATGGTCCGGTGAAGTTTTCGGATCGCGGCGACGCCTGCGGTTCGCCGCCGGCGACGTTGTGAGAAGACGATCGAACTTGATCATTTAGAGGAAGTAAAAGTCGTAACAAGGTTTCC	93.53	Eukaryota|Archaeplastida|Streptophyta|Embryophyceae|Embryophyceae_X|Embryophyceae_XX|Sphagnum|Sphagnum+recurvum
X1134	CGCCCGTCGCTCCTACCGATTGAATGGTCCGGTGAAGTTTTCGGATCACAACGTCGCCTGCGGTTCGCCGCCGGCGACGTTGTGAGAAGTTCATTAAACCTTATCATTTAGAGGAAGGAGAAGTCGTAACAAGGTTTCC	97.12	Eukaryota|Archaeplastida|Streptophyta|Embryophyceae|Embryophyceae_X|Embryophyceae_XX|Sphagnum|Sphagnum+recurvum
X1135	CGCCCGTCGCTCCTACCGATTGAATGGTCCGGTGAAGTTTTCGGACTGGTCTTCGTGGTGGCTCTCGAGTCATGACGGAGTTCCGGAAAGATGTCCAAACTTGATCACTTAGAGGAAGTAAAAGTCGTAACAAGGTTTCC	86.43	Eukaryota|Opisthokonta|Metazoa|Arthropoda|Hexapoda|Collembola|Podura|Podura+aquatica
X1136	CGCCCGTCGCTCCTACCGATTGAATGGTCCGGTGAAGCGTTCGGATTGGCGGCTTCCGGCGGTTCGCCGCTGGTAGCAGCCGAGAAGTTCGTTAAACCCTCCCACCTAGAGGAAGGAGAAGTCGTAACAAGGTTTCC	96.35	Eukaryota|Archaeplastida|Chlorophyta|Trebouxiophyceae|Trebouxiophyceae_X|Trebouxiophyceae_XX|Coccomyxa|Coccomyxa+sp.
X1137	CGCCCGTCGCTCCTACCGATTGAATGGTCCGGTGAAGCGTTCGGATTGGCGGCATCAGGCGGTTCGCCGCCCGATGCAGTCGAGAAGTTCGTTAAACCCTCCCACCTAGAGGAAGGAGAAGTCGTAACAAGGTTTCC	91.24	Eukaryota|Archaeplastida|Chlorophyta|Trebouxiophyceae|Trebouxiophyceae_X|Trebouxiophyceae_XX|Pseudococcomyxa|Pseudococcomyxa+simplex
X1138	CGCCCGTCGCTCCTACCGATTGAATGGTCCGGTGAAGCGTTCGGATTGGCGGCAGTGCGCGGTTCGCCGCGTGTTGTAGCCGAGAAGTTCGTTAAACCCTCCCACCTAGAGGAAGGAGAAGTCGTAACAAGGTTTCC	96.35	Eukaryota|Archaeplastida|Chlorophyta|Trebouxiophyceae|Trebouxiophyceae_X|Trebouxiophyceae_XX|Coccomyxa|Coccomyxa+sp.
X1139	CGCCCGTCGCTCCTACCGATTGAATGGTCCGGTGAACCTTCTGGAGTGAGTGGCTCTCACGAGTCGCCCGCGAAGTTAAGTAAACCCAATAATTTAGAGGAAGGAAAAGTCGTAACAAGGTTTCC	86.05	Eukaryota|Alveolata|Ciliophora|Oligohymenophorea|Scuticociliatia|Cyclidiidae|Boveria|Boveria+subcylindrica
X1140	CGCCCGTCGCTCCTACCGATTGAATGATCCGGTGAAGTGTTCGGATCGCGTCAACGAGGGTGGTTCGCCGCCGACGATGTCGTGAGAAGTTCACTGAACCTTATCATTTAGAGGAAGGAGAAGTCGTAACAAGGTTACC	94.24	Eukaryota|Archaeplastida|Streptophyta|Embryophyceae|Embryophyceae_X|Embryophyceae_XX|Mortonia|Mortonia+greggii
X1141	CGCCCGTCGCTCCTACCGATTGAATGATCCGGTGAAATGTTCGGATCGCGGCGACGTGGGCGGTTCGCTGCCCGCGACGTCGCGAGAAGTCCATTGAACCTTATCATTTAGAGGAAGGAGAAGTCGTAACAAGGTTTCC	100	Eukaryota|Archaeplastida|Streptophyta|Embryophyceae|Embryophyceae_X|Embryophyceae_XX|Solanum|Solanum+tuberosum
X1142	CGCCCGTCGCTCCTACCGATTGAATGATCCGGTGAAATCTTGGGATTGCTATAATCCTACCGGGCAACCGGTTGTGATGTAGCGAGAACTTGAGTAAACCTTACCATTTAGAGGAAGGAGAAGTCGTAACAAGGTTTCC	86.33	Eukaryota|Alveolata|Dinophyta|Dinophyta_X|Dinophyta_XX|Dinophyta_XXX|Dinophyta_XXXX|Dinophyta_XXXX+sp.
X1143	CGCCCGTCGCTCCTACCGATTGAACGTGCTGGTGAAGTGTTCGGATTGGCAGCTGCTGGTGGCAACATTGGCAGTCGCTAAGAAGTTCATTAAACCTTATCATTTAGAGGAAGGAGAAGTCGTAACAAGGTTTCC	88.89	Eukaryota|Archaeplastida|Chlorophyta|Chlorophyceae|Chlorophyceae_X|CW-Chlamydomonadales|CW-Chlamydomonadales_X|CW-Chlamydomonadales_X+sp.
X1144	CGCCCGTCGCTCCTACCGATTCGAGTGGTTCGATGAGCCCTTCTGATTGCGCTCCTCTAGGAGTGCAAAACGTTGTGCAAATCCTACCACTTAGAGGAAGGAAAAGGCGTAACAAGGTTTCC	81.15	Eukaryota|Alveolata|Ciliophora|Phyllopharyngea|Suctoria|Suctoria_X|Suctoria_XX|Suctoria_XX+sp.
X1145	CGCCCGTCGCTCCTACCGATGGAACAAAAAGGTGAATTTGACGGACTTGAATTCGTTTGGGGAAATTAACTGAACCTTTTTGTTTGTAGGAAGGAGAAGTCGTAACAAGGTCTTC	95.73	Eukaryota|Excavata|Discoba|Heterolobosea|Heterolobosea_X|Vahlkampfiidae|Heterolobosea|Heterolobosea+sp.
X1146	CGCCCGTCGCTCCTACCGATACCGGGTGATCCGGTGAACCTTTTGGACCGTTTTCGGAAAAATAAGTAAACCTTATCATTTAGAGGAAGGAGAAGTCGTAACAAGGTTTCC	98.2	Eukaryota|Alveolata|Ciliophora|Litostomatea|Haptoria|Spathidiidae|Cultellothrix|Cultellothrix+lionotiformis
X1147	CGCCCGTCGCTCCTACCGAAAAGATGCTCAAACTGGATCATTTAGAGGAAGTAAAAGTCGTAACAAGGTATTC	76.62	Eukaryota|Archaeplastida|Streptophyta|Embryophyceae|Embryophyceae_X|Embryophyceae_XX|Sorghum|Sorghum+bicolor
X1148	CGCCCGTCGCTACTACCTTATCATTTAGAGGAAGGAGAAGTCGTAACAAGGTTTCC	57.89	Eukaryota|Alveolata|Ciliophora|Colpodea|Platyophryida|Platyophryida_X|Platyophryides|Platyophryides+magnus
X1149	CGCCCGTCGCTACTACCGATTGGATGGTCCGGTGAGAATTTCGGATCGTGGTACTTCGCCCTTCACTGGGCAAAGTGCCGTGAGAAGTTCATTAAACCTTATCATTTAGAGGAAGGAGAAGTCGTAACAAGGTTTCC	89.05	Eukaryota|Stramenopiles|Stramenopiles_X|MAST|MAST-19|MAST-19_X|MAST-19_XX|MAST-19_XX+sp.
X1150	CGCCCGTCGCTACTACCGATTGGATGGCTTAGTGAAGCCTTTGGATTGTCAAGGATTGCAGCAATGTGAACCTATGATGAAAAATTGGTTAAACTTGGTCATCTAGAGGAAGTAAAAGTCGTAACAAGGTTTCC	88.89	Eukaryota|Opisthokonta|Fungi|Blastocladiomycota|Blastocladiomycotina|Blastocladiomycetes|Allomyces|Allomyces+macrogynus
X1151	CGCCCGTCGCTACTACCGATTGAATTGTTTAGTGAGGTCTCCGGACGTGATCGCTGCGACGCCTCGTTGTGTTGCAGTTGCTTCACAGAAGTTGACCGAACTTGGTTATTTAGAGGAAGTAAAAGTCGTAACAAGGTTTCC	100	Eukaryota|Opisthokonta|Metazoa|Arthropoda|Hexapoda|Insecta|Mayetiola|Mayetiola+destructor
X1152	CGCCCGTCGCTACTACCGATTGAATGTTTTAGTGAGGTCTTCAGACTGGCCGGTGCAGCTACTCTCGTAGTGGCAGCGCTGTGTTTGGGAAGATGCCCAAACTTGAACATTAGAGGAAGTAAAAGTCGTAACAAGGTTTCC	95.07	Eukaryota|Opisthokonta|Metazoa|Arthropoda|Chelicerata|Arachnida|Atopochthonius|Atopochthonius+artiodactylus
X1153	CGCCCGTCGCTACTACCGATTGAATGGTTTAGTGAGATCCTCGGATTGATCCGGAGGTGGCCGCAAGGTTGCCTCTAGGTATCGAGAAGACGATCAAACTTGATCATTTAGAGGAAGTAAAAGTCGTAACAAGGTTTCC	95.68	Eukaryota|Opisthokonta|Metazoa|Rotifera|Rotifera_X|Rotifera_XX|Rotifera_XXX|Rotifera_XXX+sp.
X1154	CGCCCGTCGCTACTACCGATTGAATGGTTTAGTGAGACTTCTGGATTGTCTGAGTTTGCGCTGTTTCAGTGCTTTTTTAGATGAGAAGTTAGTCAAACTTGATCATTTAGAGGAAGTAAAAGTCGTAACAAGGTTTCC	100	Eukaryota|Opisthokonta|Fungi|Entomophthoromycota|Entomophthoromycotina|Entomophthorales|Pandora|Pandora+neoaphidis
X1155	CGCCCGTCGCTACTACCGATTGAATGGCTTAGTGAGTCTTCCGGATTGGAGCCGGCGTCCCGGCAACGGGATACCGATTCCGAGAAGTTAGGCAAACTTGGTCATTTAGAGGAAGGAGAAGTCGTAACAAGGTTTCC	87.68	Eukaryota|Opisthokonta|Metazoa|Cnidaria|Cnidaria_X|Anthozoa|Cirrhipathes|Cirrhipathes+lutkeni
X1156	CGCCCGTCGCTACTACCGATTGAATGGCTTAGTGAGTCCTCCGGATTGGAATGCCATTTGCTGGCAACAGCGAGCGGCTTTCGAGAAGTTGGGCAAACTTGGTCATTTAGAGGAAGTAAAAGTCGTAACAAGGTAACC	89.13	Eukaryota|Opisthokonta|Fungi|Chytridiomycota|Chytridiomycotina|Chytridiomycotina_X|Olpidium|Olpidium+brassicae
X1157	CGCCCGTCGCTACTACCGATTGAATGGCTTAGTGAGGTCTTGGGATTGGCTTCGGGGAGCCGGCAACGGCACCTTGTCGCTGAAAACTTGATCAAACTTGGTCATTTAGAGGAAGGAGAAGTCGTAACAAGGTTTCC	97.81	Eukaryota|Opisthokonta|Fungi|Basidiomycota|Agaricomycotina|Agaricomycetes|Trametes|Trametes+versicolor
X1158	CGCCCGTCGCTACTACCGATTGAATGGCTTAGTGAGGTCTCCGGATTGGCTTTTGGTCGGAGGCAACTCTGACTGATCGCTGAGAAGTTGAACGAACTTGGTCATTTAGAGGAAGTAAAAGTCGTAACAAGGTTTCC	91.24	Eukaryota|Opisthokonta|Fungi|Basidiomycota|Pucciniomycotina|Cystobasidiomycetes|Erythrobasidium|Erythrobasidium+clade
X1159	CGCCCGTCGCTACTACCGATTGAATGGCTTAGTGAGGTCTCCGGATTGGCTTTCGGGAGCCGGCAACGGCACCCAATTGCTGAAAAGCTGATCAAACTTGGTCATTTAGAGGAAGTAAAAGTCGTAACAAGGTTTCC	98.54	Eukaryota|Opisthokonta|Fungi|Basidiomycota|Agaricomycotina|Agaricomycetes|Pholiota|Pholiota+squarrosa
X1160	CGCCCGTCGCTACTACCGATTGAATGGCTTAGTGAGGTCTCCGGATTGGCTTCGGGGAGCCGGCAACGGCACCTTGTCGCTGAGAAGCTGATCAAACTTGGTCATTTAGAGGAAGTAAAAGTCGTAACAAGGTTTCC	99.27	Eukaryota|Opisthokonta|Fungi|Basidiomycota|Agaricomycotina|Agaricomycetes|Moniliophthora|Moniliophthora+perniciosa
X1161	CGCCCGTCGCTACTACCGATTGAATGGCTTAGTGAGGTCTCCGAATTGGCTATTGGGAGCCGGCGACGTTGTGAGAAGTTCATTAAACCTTATCATTTAGAGGAAGGAGAAGTCGTAACAAGGTTTCC	85.4	Eukaryota|Opisthokonta|Fungi|Basidiomycota|Agaricomycotina|Agaricomycetes|Athelia|Athelia+epiphylla
X1162	CGCCCGTCGCTACTACCGATTGAATGGCTTAGTGAGGTCTCCGAATTGGCGGTGGGGAGCCGGCAACGGCATCCTATTGCTGAGAAGTTCATTAAACCTTATCATTTAGAGGAAGGAGAAGTCGTAACAAGGTTTCC	92.7	Eukaryota|Opisthokonta|Fungi|Basidiomycota|Agaricomycotina|Agaricomycetes|Agaricomycetes_X|Agaricomycetes_X+sp.
X1163	CGCCCGTCGCTACTACCGATTGAATGGCTTAGTGAGCTTCAGGGATTGTTGTGCTTGGTTGGTTTCCTTCCTTGCACATCCGAGAACTGAATCAAACTTGATCATTTAGAGGAAGTAAAAGTCGTAACAAGGTTTCC	97.1	Eukaryota|Rhizaria|Cercozoa|Filosa-Sarcomonadea|Cercomonadida|Cercomonadidae|Cercomonas|Cercomonas+sp.
X1164	CGCCCGTCGCTACTACCGATTGAATGGCTTAGTGAGCCTTTGGGATTGGCAGCTTGTACCGGCAACGGTAGCAGGCCGCTGAAAACTTAGGCAAACTTGGTCATTTAGAGGAAGTAAAAGTCGTAACAAGGTTTCT	100	Eukaryota|Opisthokonta|Fungi|Basidiomycota|Ustilaginomycotina|Exobasidiomycetes|Malassezia|Malassezia+restricta
X1165	CGCCCGTCGCTACTACCGATTGAATGGCTTAGTGAGACTTTCGGATTGGCCGTCCAGCGCCGGCAACGGTGCCGAACGGCTGAAAAGTTGTTCAAACTTGGTCATTTAGAGGAAGGAGAAGTCGTAACAAGGTTTCC	86.86	Eukaryota|Opisthokonta|Fungi|Basidiomycota|Agaricomycotina|Tremellomycetes|Bullera|Bullera+sp.
X1166	CGCCCGTCGCTACTACCGATTGAATGGCTCGGTGAGGCCTTCGGACTGGCCCAGGGAGGTCGGCAACGACCACCCAGGGCCGGAAAGTTGGTCAAACTGGATCATTTAGAGGAAGTAAAAGTCGTAACAAGGTATTC	96.35	Eukaryota|Opisthokonta|Fungi|Ascomycota|Pezizomycotina|Dothideomycetes|Lophium|Lophium+mytilinum
X1167	CGCCCGTCGCTACTACCGATTGAATGGCTCAGTGAGGCTTTGGGATTGGCTCAGGGAGGTCGGCAACGACCACCCAGAGCCGAAAACTTAGTCAAACTTGGTCATTTAGAGGAAGTAAAAGTCGTAACAAGGTTTCC	97.08	Eukaryota|Opisthokonta|Fungi|Ascomycota|Pezizomycotina|Eurotiomycetes|Phaeomoniella|Phaeomoniella+chlamydospora
X1168	CGCCCGTCGCTACTACCGATTGAATGGCTCAGTGAGGCTTTCGGACTGGCCCAGGGAGGGTGGCAACACCCACCCAGGGCCGGAAAGTTATCCAAACTTGGTCATTTAGAGGAAGTAAAAGTCGTAACAAGGTTTCC	98.54	Eukaryota|Opisthokonta|Fungi|Ascomycota|Pezizomycotina|Leotiomycetes|Neocudoniella|Neocudoniella+radicella
X1169	CGCCCGTCGCTACTACCGATTGAATGGCTCAGTGAGGCTTTCGGACTGGCCCAGGGACGGCGGCAACGCCGACCCAGGGCCGGAAAGTTGTTCAAACTTGGTCATTTAGAGGAAGTAAAAGTCGTAACAAGGTTTCC	97.81	Eukaryota|Opisthokonta|Fungi|Ascomycota|Pezizomycotina|Leotiomycetes|Articulospora|Articulospora+tetracladia
X1170	CGCCCGTCGCTACTACCGATTGAATGGCTCAGTGAGGCTTCCGGACTGGCCCAGAGAGGTCGGCAACGACCACTCAGGGCCGGAAAGCTATCCAAACTCGGTCATTTAGAGGAAGTAAAAGTCGTAACAAGGTCTCC	97.08	Eukaryota|Opisthokonta|Fungi|Ascomycota|Pezizomycotina|Sordariomycetes|Colletotrichum|Colletotrichum+gloeosporioides
X1171	CGCCCGTCGCTACTACCGATTGAATGGCTCAGTGAGGCCTTCGGACTGGCTCAGGAACTTTGGAAACGAAGAGCCAGAGCTGGAAAGTTGTTCAAACTAGGCTATTTAGAGGAAGTAAAAGTCGTAACAAGGTTTCC	91.24	Eukaryota|Opisthokonta|Fungi|Ascomycota|Pezizomycotina|Eurotiomycetes|Coccidioides|Coccidioides+posadasii
X1172	CGCCCGTCGCTACTACCGATTGAATGGCTCAGTGAGGCCTTCGGACTGGCTCAGAGGGGTTGGCAACGACCGCTCAGAGCCGGAAAGTTGGTCAAACCTTATCATTTAGAGGAAGGAGAAGTCGTAACAAGGTTTCC	96.35	Eukaryota|Opisthokonta|Fungi|Ascomycota|Pezizomycotina|Eurotiomycetes|Penicillium|Penicillium+purpurogenum
X1173	CGCCCGTCGCTACTACCGATTGAATGGCTCAGTGAGGCCTCCGGACTGGCTTAGGGAGGTTGGCAACGACCACCCCGAGCCGGAAAGTTGGTCAAACTCGGTCATTTAGAGGAAGTAAAAGTCGTAACAAGGTTTCC	98.54	Eukaryota|Opisthokonta|Fungi|Ascomycota|Pezizomycotina|Dothideomycetes|Asteromassaria|Asteromassaria+olivaceohirta
X1174	CGCCCGTCGCTACTACCGATTGAATGGCTCAGTGAGGCCTCCGGACTGGCTCAGGGAGGTCGGCAACGACCACCCAGAGCCGGAAAGTTCATTAAACCTTATCATTTAGAGGAAGGAGAAGTCGTAACAAGGTTTCC	94.16	Eukaryota|Opisthokonta|Fungi|Ascomycota|Pezizomycotina|Dothideomycetes|Cryomyces|Cryomyces+antarcticus
X1175	CGCCCGTCGCTACTACCGATTGAATGGCTAAGTGAGGCCTTCGGACTGGCTCCAGGAGGTCGGCAACGACCACCCAGAGCCGGAAAGTTGTCCAAACCTTATCATTTAGAGGAAGGAGAAGTCGTAACAAGGTTTCC	94.16	Eukaryota|Opisthokonta|Fungi|Ascomycota|Pezizomycotina|Lecanoromycetes|Physconia|Physconia+perisidiosa
X1176	CGCCCGTCGCTACTACCGATTGAATGGATTAGTGAGCTTCAGGGATCGATGCACCGCGGGGCAACCCATGGTGTATGGAGAACTGAATCAAACTTGCTCATTTAGAGGAAGTAAAAGTCGTAACAAGGTCTCC	88.72	Eukaryota|Rhizaria|Cercozoa|Filosa-Sarcomonadea|Cercomonadida|Cercomonadidae|Eocercomonas|Eocercomonas+echina
X1177	CGCCCGTCGCTACTACCGATTGAATGCGTTAGTGAGCATCAGGGAGGGGAATGATTTGAGTTCGCTCGTTTCACACTCCAAACTGATTCAAACTTGCTCATTTAGAGGAAGTAAAAGTCGTAACAAGGTATTC	81.16	Eukaryota|Rhizaria|Cercozoa|Filosa-Sarcomonadea|Cercomonadida|Cercomonadidae|Cercomonas|Cercomonas+sp.
X1178	CGCCCGTCGCTACTACCGATTGAATGAATTAGTGAGCTCCGGAGATTGAGCTTTTCCGGGCAACCGGGGGAGTTTAAGAACCGGATCAAACTTGCTCATTTAGAGGAAGGAGAAGTCGTAACAAGGTTTCC	81.75	Eukaryota|Rhizaria|Cercozoa|Filosa-Sarcomonadea|Filosa-Sarcomonadea_X|Filosa-Sarcomonadea_XX|Filosa-Sarcomonadea_XXX|Filosa-Sarcomonadea_XXX+sp.
X1179	CGCCCGTCGCTACTACCGATTGAATGAATTAGTGAGCTCCAGAGATCGAGCTGTCTCGGGCAACCGAGGTAGTTTGAGAACTGGATCAAACTTGCTCATTTAGAGGAAGTAAAAGTCGTAACAAGGTTTCC	84.21	Eukaryota|Rhizaria|Cercozoa|Filosa-Sarcomonadea|Cercomonadida|Cercomonadidae|Eocercomonas|Eocercomonas+tribula
X1180	CGCCCGTCGCTACTACCGATTGAATGAATTAGTGAGCTCCAGAGATCGAGCTGCCTCGGGCAACCTTGGTAGTTTGAGAACTGGATCAAACTTGCTCATTTAGAGGAAGTAAAAGTCGTAACAAGGTTTCC	86.47	Eukaryota|Rhizaria|Cercozoa|Filosa-Sarcomonadea|Cercomonadida|Cercomonadidae|Eocercomonas|Eocercomonas+tribula
X1181	CGCCCGTCGCTACTACCGATTGAACATTTAGAGGAAGTAAAAGTCGTAACAAGGTTTCC	68.83	Eukaryota|Archaeplastida|Streptophyta|Embryophyceae|Embryophyceae_X|Embryophyceae_XX|Sorghum|Sorghum+bicolor
X1182	CGCCCGTCGCTACTACCGATGGAATGGATTAGTGAGCTGTGTGGGATCCTCTGCGGGCCCTCTCGGGTCTGCAGAAGAGAACCACATCAAACTTGTTCATTTAGAGGAAGTAAAAGTCGTAACAAGGTCTCC	80.29	Eukaryota|Rhizaria|Cercozoa|Filosa-Thecofilosea|Cryomonadida|Protaspa-lineage|Protaspa-lineage_X|Protaspa-lineage_X+sp.
X1183	CGCCCGTCGCTACTACCGATCGAGTGATTTAGTGAGGCCTTCGGACTGGTCTTCAGTATGGCTTTCGGGTCGTGTTGGAGTACCGGAAAGATGACCAAACTTGATCACTTAGAGGAAGTAAAAGTCGTAACAAGGTTTCC	95	Eukaryota|Opisthokonta|Metazoa|Arthropoda|Hexapoda|Collembola|Podura|Podura+aquatica
X1184	CGCCCGTCGCTACTACCGATCGAGCGTCTAAGTGAGGCCTTCGGACTGGCCCCAGGAGGTCGGCAACGACCACCCAGGGCCGGAAAGTTCGTCAAACTTGGTCGTTTAGAGGAAGTAAAAGTCGTAACAAGGTTTCC	95.62	Eukaryota|Opisthokonta|Fungi|Ascomycota|Pezizomycotina|Lecanoromycetes|Punctelia|Punctelia+rudecta
X1185	CGCCCGTCGCCGCCGGCGACGTTGTGAGAAGTTCATTAAACCTTATCATTTAGAGGAAGGAGAAGTCGTAACAAGGTTTCC	86.42	Eukaryota|Archaeplastida|Streptophyta|Embryophyceae|Embryophyceae_X|Embryophyceae_XX|Sorghum|Sorghum+bicolor
X1186	CGCCCGTCGCACCTACCGATTGAATGGTCCGGTGAAACTTTCGGATCGTGGTGTTGGTCCCGTCCTCGTGGCGGCCGCGCCGTGAGAAGTTATTTAAACCTTATCATTTAGAGGAAGGTGAAGTCGTAACAAGGTTTCC	91.37	Eukaryota|Stramenopiles|Stramenopiles_X|Bicoecea|Bicoecales|Bicoecaceae|Bicosoeca|Bicosoeca+petiolata
X1187	CGCCCGTCGCACCTACCGATTGAATGATTCGGTGAAAATTTCGGACTGTAGTTTAAATGCTTTCGGGCAATTAAGTTATAGAAAGTTATTTAAACCTCATCATTTAGAGGAAGGTGAAGTCGTAACAAGGTTTCC	89.63	Eukaryota|Stramenopiles|Stramenopiles_X|Chrysophyceae-Synurophyceae|Synurales|Synurales_X|Mallomonas|Mallomonas+adamas
X1188	CACCCGTCGCTCCTACCGATTGGGTGATCCGGTGAATAATTCGGACTGCAGCAATGCCCAGTTCGCTGGGTGTCGCAGCGGGAAGCTTAGTGTACCTTATCACTTGGAGGAAGGAGAAGTCGTAACGAGTTTGTT	87.41	Eukaryota|Alveolata|Dinophyta|Dinophyceae|Dinophyceae_X|Dinophyceae_XX|Dinophyceae_XXX|Dinophyceae_XXX+sp.
X1189	CACCCGCCGCTCCGACCAATGGAGTGATCCGGCGGACTGCAGCGATGCCCCGTTCGCTGGGTGTCGCAGCGGGAAGCTTTGTGAACCTTACCATTTGGAGGAGGAAGAAGTCGTAACAAGGTTTTC	77.04	Eukaryota|Alveolata|Dinophyta|Syndiniales|Dino-Group-III|Dino-Group-III_X|Dino-Group-III_XX|Dino-Group-III_XX+sp.
X1190	TGCCCGTCACTCCTACCGATTGAATGATCCGGTGAAGTGTTCGGATTGCGTCGATGATGGTGGTTCGCCACCGTCAATGTTGTGAGAAGTTCACTAAACCTTATCATTTAGAGGAAGGAGAAGTCATAACAAGGTTGTC	89.21	Eukaryota|Archaeplastida|Streptophyta|Embryophyceae|Embryophyceae_X|Embryophyceae_XX|Selaginella|Selaginella+moellendorffii
X1191	CGCTCGTCGCTCCTACCGATTTTGAGTGGTCCGGTAGATCTTCTGGACCGCAACCGGATTCAATCCGTGAGAAGTTCATTAAACCTTATCATTTAGAGGAAGGAGAAGTCGTAACAAGGTTTCC	89.06	Eukaryota|Alveolata|Ciliophora|Colpodea|Platyophryida|Platyophryidae|Platyophrya|Platyophrya+vorax
X1192	CGCCCGTCGCTTCAACCGATTGGGTGATCCGGCAAATTATGAGGAACTTTTCTTTTGGGAAAGTGAATTGTTGTAAGCCTTATCATCTAGAGGATGAAGAAGTCGTAACACGGTATCC	72.73	Eukaryota|Alveolata|Apicomplexa|Apicomplexa_X|Novel-Apicomplexa-Class-1|Novel-Apicomplexa-Class-1_X|Novel-Apicomplexa-Class-1_XX|Novel-Apicomplexa-Class-1_XX+sp.
X1193	CGCCCGTCGCTGCCCGAGACTGAGCCATTTCGAGAAATTTGGGGATTGCCGGCTGTCGAGGTGGCAACACCTCGCGGCCGGTGAAAACCAACTTAATCGCAGTGGCTTGAATCGGGCAAAAGTCGTAACAAGGTTGCT	78.26	Eukaryota|Opisthokonta|Metazoa|Nematoda|Chromadorea|Chromadorea_X|Plectus|Plectus+aquatilis
X1194	CGCCCGTCGCTCCTACCGATTTTGAGTGATCCGGTGAACCTTCTGGACTGTGGTTAGGCTTGACCTAGCCGTGAGAAGTTCATTAAACCTTATCATTTAGAGGAAGGAGAAGTCGTAACAAGGTTTCC	92.97	Eukaryota|Alveolata|Ciliophora|Colpodea|Colpodida|Bryophryidae|Bryophrya|Bryophrya+gemmea
X1195	CGCCCGTCGCTCCTACCGATTTTGAGTGATCCGGTGAACCTTCTGGACTGTGAGCAGGCTCGACCTCAATGCGGAAAGTTAAGTAAACCTTATCACTTAGAGGAAGGAGAAGTCGTAACAAGGTTTCC	95.31	Eukaryota|Alveolata|Ciliophora|Colpodea|Colpodida|Grossglockneriidae|Pseudoplatyophrya|Pseudoplatyophrya+nana
X1196	CGCCCGTCGCTCCTACCGATTTCGAGTGTTCCGGTGAACCTTTTGGACTGCGCAGCCCTCGTGGCTGTGTGGAAAATCAAGTAAACCATAACACTTAGAGGAAGGAGAAGTCGTAACAAGGTTTCC	96.83	Eukaryota|Alveolata|Ciliophora|Spirotrichea|Hypotrichia|Hypotrichia_X|Oxytricha|Oxytricha+sp.
X1197	CGCCCGTCGCTCCTACCGATTTCGAGTGGTCCGGTGAACCTTTTGGACTGCGGTTCGCCGCCGGCGACGTTGTGAGAAGTTCATTAAACCTTATCATTTAGAGGAAGGAGAAGTCGTAACAAGGTTTCC	87.23	Eukaryota|Archaeplastida|Streptophyta|Embryophyceae|Embryophyceae_X|Embryophyceae_XX|Moerckia|Moerckia+flotoviana
X1198	CGCCCGTCGCTCCTACCGATTGTGTGATCCGGTGAGTAATCCGGACTGCAGCAGTGTTCAGTTCCTGAACGTTGCAGCGGAAAGTTTAGTGAACCTTATCACCTAGAGGAAGGAGAAGTCGTAACAAGGTTTCC	97.01	Eukaryota|Alveolata|Dinophyta|Dinophyceae|Dinophyceae_X|Dinophyceae_XX|Dinophyceae_XXX|Dinophyceae_XXX+sp.
X1199	CGCCCGTCGCTCCTACCGATTGGGTGTGCTGGTGAGATGTCGGGATTAGTGGCTGTGGGCGGTTCGCCGCCGGCGACGTTGTGAGAAGTTCATTAAACCTTATCATTTAGAGGAAGGAGAAGTCGTAACAAGGTTTCC	87.86	Eukaryota|Archaeplastida|Streptophyta|Embryophyceae|Embryophyceae_X|Embryophyceae_XX|Funaria|Funaria+hygrometrica
X1200	CGCCCGTCGCTCCTACCGATTGGGTGTGCTGGTGAAGTGTTCGGATTGGGATCCTTGGCTGTCAAAGGTCGAGGTTTCCGAGAAGTTCATTAAACCTTATCATTTAGAGGAAGGAGAAGTCGTAACAAGGTTTCC	85.93	Eukaryota|Archaeplastida|Chlorophyta|Chlorophyceae|Chlorophyceae_X|Sphaeropleales|Westella|Westella+botryoides
X1201	CGCCCGTCGCTCCTACCGATTGGGTGTGCTGGTGAAGTGTTCGGATTGGCCCCGGCTGGTGGCAACACTGGCCGGAGCCGAAAAGATCATTAAACCTTATCATTTAGAGGAAGGAGAAGTCGTAACAAGGTTTCC	96.3	Eukaryota|Archaeplastida|Chlorophyta|Chlorophyceae|Chlorophyceae_X|CW-Chlamydomonadales|Chlamydomonas|Chlamydomonas+acidophila
X1202	CGCCCGTCGCTCCTACCGATTGGGTGTGCTGGTGAAGCGTTCGGATTGGCGTTGGTGGATGGTTCGCCGCCCGCCCTCGCTGAGAAGTTCGTTAAACCCTCCCACCTAGAGGAAGGAGAAGTCGTAACAAGGTTTCC	97.81	Eukaryota|Archaeplastida|Chlorophyta|Trebouxiophyceae|Microthamniales|Microthamniales_X|Trebouxia|Trebouxia+jamesii
X1203	CGCCCGTCGCTCCTACCGATTGGGTGTGCTGGTGAAGCGTTCGGATTGGCGGCTTCAGGCGGTTCGCCGCCCGATGCAGCCGAGAAGTTCATTAAACCTTATCATTTAGAGGAAGGAGAAGTCGTAACAAGGTTTCC	91.97	Eukaryota|Archaeplastida|Chlorophyta|Trebouxiophyceae|Trebouxiophyceae_X|Trebouxiophyceae_XX|Coccomyxa|Coccomyxa+sp.
X1204	CGCCCGTCGCTCCTACCGATTGGCTGATCCGGTGAATAATTCGGACTGCAGCGATGCCCAGTTCGCTGGGTGTCTCAGTGGGAAGCTTAGTGAACCTTATCACTTGGACGGAGAAGTCGTAACTAGGTTTTTTT	84.67	Eukaryota|Alveolata|Dinophyta|Dinophyceae|Dinophyceae_X|Dinophyceae_XX|Amphidiniopsis|Amphidiniopsis+sp.
X1205	CGCCCGTCGCTCCTACCGATTGGATGTGCTGGTGAGGTGTTCGGATTGGCGGCTGCCGGCGGTCTCCGCTGGCTGCAGCCGAGAAGTTCATTAAACCTTATCATTTAGAGGAAGGAGAAGTCGTAACAAGGTTTCC	90.51	Eukaryota|Archaeplastida|Chlorophyta|Trebouxiophyceae|Microthamniales|Microthamniales_X|Myrmecia|Myrmecia+sp.
X1206	CGCCCGTCGCTCCTACCGATTGAGTGATCCGGTGAATAATTCGGACTGTAGCAGTGTTTTAGTGAACCTTATCACTTAGAGGAAGGAGAAGTCGTAACAAGGTTTCC	80.92	Eukaryota|Alveolata|Dinophyta|Dinophyceae|Dinophyceae_X|Dinophyceae_XX|Dinophyceae_XXX|Dinophyceae_XXX+sp.
X1207	CGCCCGTCGCTCCTACCGATTGAGTGATCCGGTGAATAATTCGGACTGCAGCGGTGTTCAGTTCCTGAACGTTGCAGCGGGAAGTTCATTAAACCTTATCATTTAGAGGAAGGAGAAGTCGTAACAAGGTTTCC	95.52	Eukaryota|Alveolata|Dinophyta|Dinophyceae|Dinophyceae_X|Dinophyceae_XX|Dinophyceae_XXX|Dinophyceae_XXX+sp.
X1208	CGCCCGTCGCTCCTACCGATTGAGTGATCCGGTGAATAATTCGGACTGCAGCAGTGTTCAGTTCCTGAACGTTGCACCGATTTTTTTAAATAACCTTATCACTTAGAGGAAGGAGAAGTCGTAACAAGGTTTCC	93.28	Eukaryota|Alveolata|Dinophyta|Dinophyceae|Dinophyceae_X|Dinophyceae_XX|Dinophyceae_XXX|Dinophyceae_XXX+sp.
X1209	CGCCCGTCGCTCCTACCGATTGAGTGATCAGATGAAATCCGCGGATTTGAGTCGGCTTGCCGATGCAGAAAAGTTGAGTAAATCTTATTGCTTAGAGGAAGGAGAAGTCGTAACAAGGTTTCC	89.6	Eukaryota|Amoebozoa|Conosa|Variosea|ATCC50593-Flamella-WIM80-lineage|Flamella-lineage|Flamella-lineage_X|Flamella-lineage_X+sp.
X1210	CGCCCGTCGCTCCTACCGATTGACTGGCCGGTGCAGCTACTCTCGTAGTGGCAGCGCTGTGTTTGGGAAGATGCCCAAACTTGAACATTTAGAGGAAGTAAAAGTCGTAACAAGGTTTCC	80.28	Eukaryota|Opisthokonta|Metazoa|Arthropoda|Chelicerata|Arachnida|Atopochthonius|Atopochthonius+artiodactylus
X1211	CGCCCGTCGCTCCTACCGATTGAATGGTCCGGTGAAGTTTTCGGATTGGCTTTGAGGATCCGGCAACGGAACCTTATTGCTGAAAAGCTGCTCAAACTTGGTCATTTAGAGGAAGTAAAAGTCGTAACAAGGTTTCC	92.7	Eukaryota|Opisthokonta|Fungi|Basidiomycota|Agaricomycotina|Agaricomycetes|Mrakia|Mrakia+frigida
X1212	CGCCCGTCGCTCCTACCGATTGAATGGTCCGGTGAAGTTTTCGGATTGGCTTAGGAGGGTTGGCAACGACCCCCCAGAGCCGAAAACTTGGTCAAACTCGGTCATTTAGAGGAAGTAAAAGTCGTAACAAGGTTTCC	94.16	Eukaryota|Opisthokonta|Fungi|Ascomycota|Pezizomycotina|Eurotiomycetes|Penicillium|Penicillium+chrysogenum
X1213	CGCCCGTCGCTCCTACCGATTGAATGGTCCGGTGAAGTTTTCGGATTGGCGTTGGGAAGCCGGCAACGGCATCCCTTGGCCGAGAAGCTGATCAAACTTGGTCATTTAGAGGAAGTAAAAGTCGTAACAAGGTTTCC	93.43	Eukaryota|Opisthokonta|Fungi|Basidiomycota|Agaricomycotina|Tremellomycetes|Tremella|Tremella+foliacea
X1214	CGCCCGTCGCTCCTACCGATTGAATGGTCCGGTGAAGTTTTCGGATCGCGGCGGCGAACCGCAGGCGACGTTGTGAGAAGTTCATTAAACCTTATCATTTAGAGGAAGGAGAAGTCGTAACAAGGTTTCC	91.37	Eukaryota|Archaeplastida|Streptophyta|Embryophyceae|Embryophyceae_X|Embryophyceae_XX|Anthoceros|Anthoceros+punctatus
X1215	CGCCCGTCGCTCCTACCGATTGAATGGTCCGGTGAAGTTTTCGGATCGCGGCGACGCCTGCGGTTCGTTCGGTTTATATCGAAAAGATGCTCAAACTGGATCATTTAGAGGAAGTAAAAGTCGTAACAAGGTATTC	83.45	Eukaryota|Archaeplastida|Streptophyta|Embryophyceae|Embryophyceae_X|Embryophyceae_XX|Ephemerum|Ephemerum+spinulosum
X1216	CGCCCGTCGCTCCTACCGATTGAATGGTCCGGTGAAGTTTTCGGATCGCGGCGACGCCTGCGGTTCGCCGCCGGCGACGTTGTGAGAAGTTTAGTGAACCTTATCACTTAGAGGAAGGAGAAGTCGTAACAAGGTTTCC	97.12	Eukaryota|Archaeplastida|Streptophyta|Embryophyceae|Embryophyceae_X|Embryophyceae_XX|Sphagnum|Sphagnum+recurvum
X1217	CGCCCGTCGCTCCTACCGATTGAATGGTCCGGTGAAGTTTTCGGATCGCGGCGACGCCTGCGGTTCGCCGCCGGCGACGTTGTGAGAAGTTCATTAAACCTTATCATTTAGAGGAAGGAGAAGGTTTAACAAGGTTTCC	97.84	Eukaryota|Archaeplastida|Streptophyta|Embryophyceae|Embryophyceae_X|Embryophyceae_XX|Sphagnum|Sphagnum+recurvum
X1218	CGCCCGTCGCTCCTACCGATTGAATGGTCCGGTGAAGTTTTCGGATCGCGGCGACGCCTGCGGTTCGCCGCCGGCGACGTTGTGAGAAGTTCAAACTGGGTCATTTAGAGGAAGTAAAAGTCGTAACAAGGTTTCC	93.53	Eukaryota|Archaeplastida|Streptophyta|Embryophyceae|Embryophyceae_X|Embryophyceae_XX|Sphagnum|Sphagnum+recurvum
X1219	CGCCCGTCGCTCCTACCGATTGAATGGTCCGGTGAAGTTTTCGGACTGGCCCAGGGAGGTCGGCAACGACCACCCAGGGCCGGAAAGTTCGTCAAACTTGGTCATTTAGAGGATGTAAAAGTCGTAACAAGGTTTCC	94.16	Eukaryota|Opisthokonta|Fungi|Ascomycota|Pezizomycotina|Lecanoromycetes|Rhizocarpon|Rhizocarpon+norvegicum
X1220	CGCCCGTCGCTCCTACCGATTGAATGGTCCGGTGAAGTTTTCGGACTGCAGCAGTGTTCAGCTCCTGAAGACTGCAGCGGAAAGTTTAGTGAATCTTAACACTTAGAGGAAGGAGAAGTCGTAACAAGGTTTCC	92.54	Eukaryota|Alveolata|Dinophyta|Dinophyceae|Dinophyceae_X|Dinophyceae_XX|Prorocentrum|Prorocentrum+triestinum
X1221	CGCCCGTCGCTCCTACCGATTGAATGGTCCGGTGAAGTTTTCGGACTGAGTGCAGGCTCGAACTGCAAACGGGAAGTTATGTAAACCTTATCACTTAGAGGAAGGAGAAGTCGTAACAAGGTTTCC	89.68	Eukaryota|Alveolata|Ciliophora|Oligohymenophorea|Peniculia|Peniculia_X|Peniculia_XX|Peniculia_XX+sp.
X1222	CGCCCGTCGCTCCTACCGATTGAATGGTCCGGTGAAGTTTTCGGACTGAGGTAGAGGTGCTTTAACGAGTGCCCTTGCTTTGGAAATTTGATCGAACTACGTTATCTAGAGGAAGTAAAAGTCGTAACAAGGTTTCC	89.05	Eukaryota|Opisthokonta|Metazoa|Nematoda|Enoplea|Enoplea_X|Enchodelus|Enchodelus+longispiculus
X1223	CGCCCGTCGCTCCTACCGATTGAATGGTCCGGTGAAGTGTTCGGATCGCGGCGATGCGGGTGGTTCGCCGCCTGTGACGTTGCGAGAAGTCCACTGAACCTTATCATTTAGAGGAAGGAGAAGTCGTAACAAGGTTTCC	97.12	Eukaryota|Archaeplastida|Streptophyta|Embryophyceae|Embryophyceae_X|Embryophyceae_XX|Amaryllis|Amaryllis+belladonna
X1224	CGCCCGTCGCTCCTACCGATTGAATGGTCCGGTGAAGTGTTCGGATCGCGGCGACGTGGGCGGTTCGCCGCCGGCGACGTTGTGAGAAGTTCATTAAACCTTATCATTTAGAGGAAGGAGAAGTCGTAACAAGGTTTCC	97.84	Eukaryota|Archaeplastida|Streptophyta|Embryophyceae|Embryophyceae_X|Embryophyceae_XX|Mielichhoferia|Mielichhoferia+elongata
X1225	CGCCCGTCGCTCCTACCGATTGAATGGTCCGGTGAACCTTCTGGACTGCAACCGGGTTCAACCCGGGTGTGGGAAGTTAAGTAAACCTTATCACTTAGAGGAAGGAGAAGTCGTAACAAGGTTTCC	93.75	Eukaryota|Alveolata|Ciliophora|Colpodea|Platyophryida|Platyophryidae|Platyophrya|Platyophrya+vorax
X1226	CGCCCGTCGCTCCTACCGATTGAATGGTCCGGTGAACCTTCTGGACCGCAGCCGGATTTAATCCGGGTGTGGGAAGTTAAGTAAACCTTATCACTTAGAGGAAGGAGAAGTCGTAACAAGGTTTCC	94.53	Eukaryota|Alveolata|Ciliophora|Colpodea|Platyophryida|Platyophryidae|Platyophrya|Platyophrya+vorax
X1227	CGCCCGTCGCTCCTACCGATTGAATGGTCCGGTGAAATGTCGGGACCAGCGCGCTTCCAGGAGGCAACTCTTGGTTCACGCTGGAAACTTCATTAAACCTTATCATTTAGAGGAAGTAAAAGTCGTAACAAGGTTTCC	81.43	Eukaryota|Archaeplastida|Chlorophyta|Pyramimonadales|Pyramimonadales_X|Pyramimonadales_XX|Pyramimonadales_XXX|Pyramimonadales_XXX+sp.
X1228	CGCCCGTCGCTCCTACCGATTGAATGGTCCGGTGAAAATCTCAGACCGAAAAGAGGATGCCCTCGGGTGACCTCGTTTTGGGAAGTTATTTAAACCTCATCATTTAGAGGAAGGTGAAGTCGTAACAAGGTTTCC	89.63	Eukaryota|Stramenopiles|Stramenopiles_X|Chrysophyceae-Synurophyceae|Chrysophyceae-Synurophyceae_X|Clade-E|Chromulina|Chromulina+chionophila
X1229	CGCCCGTCGCTCCTACCGATTGAATGGTCCGGCGAAATCTTCAGATTGCAGTGAGTTCGAGCAATCGGGCTCGCAGTGAGAAGTTGATTAAACCTTATCATTTAGAGGAAGGAGAAGTCGTAACAAGGTTTCC	90.3	Eukaryota|Hacrobia|Cryptophyta|Cryptophyceae|Cryptophyceae_X|Cryptomonadales|Cryptomonadales_X|Cryptomonadales_X+sp.
X1230	CGCCCGTCGCTCCTACCGATTGAATGGTCCGGCAAATTACAAGGACTTCAAATCAGATTAAAGTTTCTTTAATTCTATTTGGTGGAATTGTTGTAAGCCTTATCATCTAGAGGATGAAGAAGTCGTAACACGGTATCC	75.36	Eukaryota|Alveolata|Dinophyta|Syndiniales|Dino-Group-I|Dino-Group-I-Clade-4|Dino-Group-I-Clade-4_X|Dino-Group-I-Clade-4_X+sp.
X1231	CGCCCGTCGCTCCTACCGATGGAACAGAAAGGTGAATTTGACGGACTTGAGGCATTGTCTTGGGGAAATTTACTAAACCTTTCTGTTTGTAGGAAGGAGAAGTCGTAACAAGGTTTCC	94.07	Eukaryota|Excavata|Discoba|Heterolobosea|Heterolobosea_X|Vahlkampfiidae|Vahlkampfiidae_X|Vahlkampfiidae_X+sp.
X1232	CGCCCGTCGCTACTACCGATTGTTTGGTTAGGTAAGGCATTTGGATAAATTTTCTTTTAAATTTAGAAATTTGACAAACCTAATTAAATAGAGGAAGTAAAAGTCGTAACAAGGTTTCC	72.46	Eukaryota|Opisthokonta|Fungi|Entomophthoromycota|Entomophthoromycotina|Entomophthorales|Conidiobolus|Conidiobolus+rhysosporus
X1233	CGCCCGTCGCTACTACCGATTGGATGTTTTAGTGAGGTCTTCGGACCGGCCGGCGCAGCTGCTTCGGTAGCCACGCTGTGCTAGAAAGATGACCAAACTTGAACATCTAGAGGAAGTAAAAGTCGTAACAAGGTTTCC	88.03	Eukaryota|Opisthokonta|Metazoa|Arthropoda|Chelicerata|Arachnida|Gehypochthonius|Gehypochthonius+urticinus
X1234	CGCCCGTCGCTACTACCGATTGAATGGTTTAGTGAGATCTTCGGATTGGTCCGGAGGTGGCTTCACGGCCGCCTCTAGGCGCTGAGAAGATGATCAAACTTGATCATTTAGAGGAAGTAAAAGTCGTAACAAGGTTTCC	98.56	Eukaryota|Opisthokonta|Metazoa|Rotifera|Rotifera_X|Rotifera_XX|Sinantherina|Sinantherina+socialis
X1235	CGCCCGTCGCTACTACCGATTGAATGGTTTAGTGAGATCTTCGGATTGGTCCGGAAGTGGCCGCAAGGTTACCTCTAGGTTCCGAGAAGATGATCAAACTTGATCATTTAGAGGAAGGAGAAGTCGTAACAAGGTTTCC	96.4	Eukaryota|Opisthokonta|Metazoa|Rotifera|Rotifera_X|Rotifera_XX|Rotifera_XXX|Rotifera_XXX+sp.
X1236	CGCCCGTCGCTACTACCGATTGAATGGTTTAGCGAGAACTTCGGAAGAGGCGCAGCCCGGGAAACTGAGCGGCGCTCCTGAAGAAGCTCAAGCTTGATCATTTAGAGGAAGTAAAAGTCGTAACAAGGTTTTC	82.48	Eukaryota|Opisthokonta|Metazoa|Cnidaria|Cnidaria_X|Anthozoa|Actinoscyphia|Actinoscyphia+plebeia
X1237	CGCCCGTCGCTACTACCGATTGAATGGTTATAGTGAGCATATGGGATCAGTAGGATTAAACTGGCAACAGTTTTTCCCTGCAGAGAACTATGGCAAACCTTATCATTTAGAGGAAGGAGAAGTCGTAACAAGGTTTCC	94.2	Eukaryota|Opisthokonta|Fungi|Mucoromycota|Mucoromycotina|Mucoromycotina_X|Rhizomucor|Rhizomucor+endophyticus
X1238	CGCCCGTCGCTACTACCGATTGAATGGCTTAGTGAGTTTCACGGATTGGTTCTAGTGACTGGTCTCCAGTTGCTAGAGGCGAAAAGTGAATCAAACTTGATCATTTAGAGGAAGTAAAAGTCGTAACAAGGTATCC	90.44	Eukaryota|Rhizaria|Cercozoa|Filosa-Granofilosea|Limnofilida|Limnofilidae|Limnofilidae_X|Limnofilidae_X+sp.
X1239	CGCCCGTCGCTACTACCGATTGAATGGCTTAGTGAGGTTTCCGGATTGGCTTTGAGGACCCGGCAACGGGATCTTATTGCCGAGAAGCTACCCAAACTTGGTCATTTAGAGGAAGGAGAAGTCGTAACAAGGTTTCC	98.54	Eukaryota|Opisthokonta|Fungi|Basidiomycota|Agaricomycotina|Agaricomycetes|Udeniomyces|Udeniomyces+pannonicus
X1240	CGCCCGTCGCTACTACCGATTGAATGGCTTAGTGAGGTCTCTGGATTGACGCTGAGGAGCCGGCAACGGCACCTCGTTGTTGAGAAGTTCATTAAACCTTATCATTTAGAGGAAGGAGAAGTCGTAACAAGGTTTCC	94.16	Eukaryota|Opisthokonta|Fungi|Basidiomycota|Agaricomycotina|Agaricomycetes|Sistotrema|Sistotrema+brinkmannii
X1241	CGCCCGTCGCTACTACCGATTGAATGGCTTAGTGAGGTCTCCGGATTGGCTTTGGGGAGACGGCGACGTCACCTTATTGCTGAGAAGCTGATCAAACTTGGTCATTTAGAGGAAGTAAAAGTCGTAACAAGGTTTCC	97.81	Eukaryota|Opisthokonta|Fungi|Basidiomycota|Agaricomycotina|Agaricomycetes|Macrolepiota|Macrolepiota+procera
X1242	CGCCCGTCGCTACTACCGATTGAATGGCTTAGTGAGGTCTCCGGATTGGCTTTGAGGCAGCGGCGACGCCACCTTATTGCTGAGAAGCTGATCAAACCTTATCATTTAGAGGAAGGAGAAGTCGTAACAAGGTTTCC	91.97	Eukaryota|Opisthokonta|Fungi|Basidiomycota|Agaricomycotina|Agaricomycetes|Macrolepiota|Macrolepiota+procera
X1243	CGCCCGTCGCTACTACCGATTGAATGGCTTAGTGAGGTCTCCGGATTGGCTTCAGGGAGCCGGCAACGGCACCCTATTGCTGAGAAGCTGATCAAACTTGGTCATTTAGAGGAAGTAAAAGTCGTAACAAGGTTTCC	98.54	Eukaryota|Opisthokonta|Fungi|Basidiomycota|Agaricomycotina|Agaricomycetes|Psilocybe|Psilocybe+montana
X1244	CGCCCGTCGCTACTACCGATTGAATGGCTTAGTGAGGTCTCCGAATTGGCGATGGGGAGCCGGCGACGTTGTGAGAAGTTCATTAAACCTTATCATTTAGAGGAAGGAGAAGTCGTAACAAGGTTTCC	85.4	Eukaryota|Opisthokonta|Fungi|Basidiomycota|Agaricomycotina|Agaricomycetes|Agaricomycetes_X|Agaricomycetes_X+sp.
X1245	CGCCCGTCGCTACTACCGATTGAATGGCTTAGTGAGGTCTCCGAATTGGCGACGTTGTGAGAAGTTCATTAAACCTTATCATTTAGAGGAAGGAGAAGTCGTAACAAGGTTTCC	75.54	Eukaryota|Archaeplastida|Streptophyta|Embryophyceae|Embryophyceae_X|Embryophyceae_XX|Andreaeobryum|Andreaeobryum+macrosporum
X1246	CGCCCGTCGCTACTACCGATTGAATGGCTTAGTGAGGCGTTCGGATTGGCTCAGGGAGGTCGGCAACGACCACCCAGAGCCGAAAAGTTCATTAAACCTTATCATTTAGAGGAAGGAGAAGTCGTAACAAGGTTTCC	91.97	Eukaryota|Opisthokonta|Fungi|Ascomycota|Pezizomycotina|Lecanoromycetes|Placopsis|Placopsis+gelida
X1247	CGCCCGTCGCTACTACCGATTGAATGGCTTAGTGAGGCCTTTGGATCTGCCACACGGCGCAAGTTGTGTGGTGTGAGAAATTGGACAAACTTGGTCATTTAGAGGAAGTAAAAGTCGTAACAAGGTTTCC	91.67	Eukaryota|Opisthokonta|Fungi|Cryptomycota|Cryptomycotina|Cryptomycotina_X|Cryptomycotina_XX|Cryptomycotina_XX+sp.
X1248	CGCCCGTCGCTACTACCGATTGAATGGCTTAGTGAGGCCTTGGGATTGCACGGTGGCGGCTGGAAACGGCTGCTGTTGCGCGAAAACTTGGTCAAACTTGGTCATTTAGAGGAAGTAAAAGTCGTAACAAGGTTTCC	87.59	Eukaryota|Opisthokonta|Opisthokonta_X|Opisthokonta_XX|Opisthokonta_XXX|Opisthokonta_XXXX|Opisthokonta_XXXXX|Opisthokonta_XXXXX+sp.
X1249	CGCCCGTCGCTACTACCGATTGAATGGCTTAGTGAGCTTCAGGGATTGTTGTAGTTGATTGGTTCGCCTTTCTTCTACATCCGAGAACTGAATCAAACCTTATCATTTAGAGGAAGGAGAAGTCGTAACAAGGTTTCC	97.1	Eukaryota|Rhizaria|Cercozoa|Filosa-Sarcomonadea|Cercomonadida|Cercomonadidae|Cercomonas|Cercomonas+celer
X1250	CGCCCGTCGCTACTACCGATTGAATGGCTTAGTGAGCTTCAGGGATTGTTGCAGGTCTGTAGGTCTCCTACTAACTGCATCCGAGAACTGAATCAAACTTGATCATTTAGAGGAAGGAGAAGTCGTAACAAGGTTTCC	98.55	Eukaryota|Rhizaria|Cercozoa|Filosa-Sarcomonadea|Cercomonadida|Cercomonadidae|Cercomonas|Cercomonas+braziliensis
X1251	CGCCCGTCGCTACTACCGATTGAATGGCTTAGTGAGACCTCCGGATTGGCTTTGGGGAGTCGGCAACGACACCCTATTGCTGAGAAGTTGGTCAAACTTGGTCATTTAGAGGAAGTAAAAGTCGTAACAAGGTTTCC	96.35	Eukaryota|Opisthokonta|Fungi|Basidiomycota|Agaricomycotina|Agaricomycetes|Campanella|Campanella+subdendrophora
X1252	CGCCCGTCGCTACTACCGATTGAATGGCTTAGTGAGACCTCCGGATCGTCGTTGGGCTGCTGGCAACGGCGGCCCTGTGATGAGAAGTTCATTAAACCTTATCATTTAGAGGAAGGAGAAGTCGTAACAAGGTTTCC	94.16	Eukaryota|Opisthokonta|Fungi|Ascomycota|Taphrinomycotina|Taphrinomycetes|Taphrina|Taphrina+epiphylla
X1253	CGCCCGTCGCTACTACCGATTGAATGGCTCAGTGAGGCTTTCGGACTGGCCTAGGAAGAGTGGCAACACTCATCTCGGGCCGGAAAGTTGTTCAAACTTGGTCATTTAGAGGAAGTAAAAGTCGTAACAAGGTCTCC	97.08	Eukaryota|Opisthokonta|Fungi|Ascomycota|Pezizomycotina|Leotiomycetes|Leohumicola|Leohumicola+verrucosa
X1254	CGCCCGTCGCTACTACCGATTGAATGGCTCAGTGAGGCTTTCGGACTGGCCTAAGGAGGGTGGCAACACCCACCTAGGGCCGGAAAGTTGTCCAAACTCGGTCATTTAGAGGAAGGAGAAGTCGTAACAAGGTTTCC	94.89	Eukaryota|Opisthokonta|Fungi|Ascomycota|Pezizomycotina|Leotiomycetes|Neocudoniella|Neocudoniella+radicella
X1255	CGCCCGTCGCTACTACCGATTGAATGGCTCAGTGAGGCTTTCGGACTGGCCTAAGGAGAGTGGCAACACTCACCTAGGGCCGGAAAGTTGTTCAAACTTGGTCATTTAGAGGAAGTAAAAGTCGTAACAAGGTTTCC	97.81	Eukaryota|Opisthokonta|Fungi|Ascomycota|Pezizomycotina|Leotiomycetes|Meliniomyces|Meliniomyces+variabilis
X1256	CGCCCGTCGCTACTACCGATTGAATGGCTCAGTGAGGCTTTCGGACTGGCCCAGGGAGAGTGGCAACACTCACCCAGGGCCGGAAAGTTGCTCAAACTGGATCATTTAGAGGAAGTAAAAGTCGTAACAAGGTATTC	96.35	Eukaryota|Opisthokonta|Fungi|Ascomycota|Pezizomycotina|Leotiomycetes|Meliniomyces|Meliniomyces+variabilis
X1257	CGCCCGTCGCTACTACCGATTGAATGGCTCAGTGAGGCCTTGGGATTGGCTTAGGAGGGTTGGCAACGACCCCCCAGAGCCGAAAACTTGCTCAAACTGGATCATTTAGAGGAAGTAAAAGTCGTAACAAGGTATTC	96.35	Eukaryota|Opisthokonta|Fungi|Ascomycota|Pezizomycotina|Eurotiomycetes|Penicillium|Penicillium+chrysogenum
X1258	CGCCCGTCGCTACTACCGATTGAATGGCTCAGTGAGGCCTTGGGACTGGCTCAGAAAGGTCGGCAACGACCATTCAGAGCCGGAAACTTGGTCAAACTTGGTCATTTAGAGGAAGTAAAAGTCGTAACAAGGTTTCC	100	Eukaryota|Opisthokonta|Fungi|Ascomycota|Pezizomycotina|Eurotiomycetes|Eurotiomycetes_X|Eurotiomycetes_X+sp.
X1259	CGCCCGTCGCTACTACCGATTGAATGGCTCAGTGAGGCCTTCGGACTGGCTTGGGGAGGTTGGCAACGACCACCTCGAGCCGGAAAGTTCGTCAAACTCGGTCATTTAGAGGAAGTAAAAGTCGTAACAAGGTTTCC	98.54	Eukaryota|Opisthokonta|Fungi|Ascomycota|Pezizomycotina|Dothideomycetes|Dothideomycetes_X|Dothideomycetes_X+sp.
X1260	CGCCCGTCGCTACTACCGATTGAATGGCTCAGTGAGGCCTTCGGACTGGCCCAGGGAGGTTGGCAACGACCACCCCGGGCCGGAAAGTTGGTCAAACTCGGTCATTTAGAGGAAGTAAAAGTCGTAACAAGGTTTCC	99.27	Eukaryota|Opisthokonta|Fungi|Ascomycota|Pezizomycotina|Eurotiomycetes|Eremascus|Eremascus+albus
X1261	CGCCCGTCGCTACTACCGATTGAATGGATTAGTGAGCTTTAGGGATTGATTTGCATATTGATAGGGCAACTTATTATATGTATTAAAAACTAAATCAAACTTGCTCATTTAGAGGAAGTAAAAGTCGTAACAAGGTCTCC	85	Eukaryota|Rhizaria|Cercozoa|Filosa-Sarcomonadea|Pansomonadida|Agitatidae|Agitata|Agitata+vibrans
X1262	CGCCCGTCGCTACTACCGATTGAATGGATTAGTGAGCTTCACGGATTGCTGCGTGGTAGGTTTCTATCATGCAGCGAGAAGTGAATCAAACTTGCTCATTTAGAGGAAGTAAAAGTCGTAACAAGGTTTCC	89.47	Eukaryota|Rhizaria|Cercozoa|Filosa-Sarcomonadea|Glissomonadida|Sandonidae|Clade-N/F-A|Clade_N/F-A+sp.
X1263	CGCCCGTCGCTACTACCGATTGAATGAGCGGATGAAGACGGGGGAGCACGAGGCTTTGCCTGGCCGCGAACCCGCCTGAATTCGTTTACTTAGAGGAAGTAAAAGTCGTAACAAGGTTTCC	70.37	Eukaryota|Opisthokonta|Fungi|Ascomycota|Saccharomycotina|Saccharomycetales|Candida|Candida+sp.
X1264	CGCCCGTCGCTACTACCGATTGAATGACCTAGTGAGTTTCACGGATTGCTAACAGTTGCCGCAAGGTGGTTGTCAGCGAGAAGTGAATCAAACTTGATCATTTAGAGGAAGTAAAAGTCGTAACAAGGTTTCC	96.24	Eukaryota|Rhizaria|Cercozoa|Filosa-Granofilosea|Limnofilida|Limnofilidae|Limnofila|Limnofila+oxoniensis
X1265	CGCCCGTCGCTACTACCGATTGAATGAATTAGTGAGCTCCAGGGATCGAGCTGGTCTGGGCGACCAGATCAGTTTGAGAAGTGGATCAAACTTGCTCATTTCGAGGAAGTAACAGTCGTAACAAGGGTTCC	82.58	Eukaryota|Rhizaria|Cercozoa|Filosa-Sarcomonadea|Glissomonadida|Sandonidae|Clade-N/F-A|Clade_N/F-A+sp.
X1266	CGCCCGTCGCTACTACCGATTGAACGGCTCAGCAAGGCCTTCGGACTGGCTCAGAGAGGTTGGCAACGACCATTCCGAGCCGGAAAGTTGGTCAAACTTGGTCGTTTAGAGGAAGTAAAAGTCGTAACAAGGTTTCC	94.16	Eukaryota|Opisthokonta|Fungi|Ascomycota|Pezizomycotina|Eurotiomycetes|Uncinocarpus|Uncinocarpus+reesii
X1267	CGCCCGTCGCTACTACCGATCGAATGACTTGGTGAGAAGGCAGGAGCAATGGGGACTTTGGTTTCGCCCATCGTCTCTGGAGCGAACGCCTTCAAACTCGGTCATTTAGAGGAAGTACAAGTCGTAACAAGGTTTCC	98.54	Eukaryota|Opisthokonta|Fungi|Basidiomycota|Agaricomycotina|Agaricomycetes|Tulasnella|Tulasnella+asymmetrica
X1268	CGCCCGTCGCTACAACCGATTGAATGGCTTAGTGAGGCCTTCGGACTGTCCCAGGGAGGTCGGCAACGACCACCCAGGGACGGAAAGTTGGTCAAACTTGGTCATTTAGAGGATGTAAAAGTCGTAACAAGGTTTCC	98.54	Eukaryota|Opisthokonta|Fungi|Ascomycota|Pezizomycotina|Dothideomycetes|Scleroconidioma|Scleroconidioma+sphagnicola
X1269	CGCCCGTCGCACCTACCGATTGAATGGTTCGGTGAAAATTTCGGACTGTGGAAAGAACGCCTTCGGGCGATCTTACTGTAGGAAGTTATTTAAACCTCATCATTTAGAGGAAGGTGAAGTCGTAACAAGGTTTCC	94.07	Eukaryota|Stramenopiles|Stramenopiles_X|Chrysophyceae-Synurophyceae|Synurales|Synurales_X|Mallomonas|Mallomonas+akrokomos
X1270	CGCCCGTCGCACCTACCGATTGAATGATTCGGTGAAACTCTCGGACCGACTCGGAAATACCCTCGGGTGATTCTGGGTTGGGAAGTTATTTAAACCTAATCATTTAGAGGAAGGTGAAGTCGTAACAAGGTTTCC	94.81	Eukaryota|Stramenopiles|Stramenopiles_X|Chrysophyceae-Synurophyceae|Chrysophyceae-Synurophyceae_X|Clade-E|Chrysophyceae|Chrysophyceae+sp.
X1271	CGCCCGTCACTCCCACCGACTGAGTGTTCCGGTGAATAATGCAGATTGCAGTGGTGTCCAGTTCGCTGGGTGTCGCCGCGGGAAGCTTAGTGAACTTTATCACTTCGAGGAAGGAGAAATTGTAGCAAGGTTTCT	82.22	Eukaryota|Alveolata|Dinophyta|Dinophyceae|Dinophyceae_X|Dinophysiales|Phalacroma|Phalacroma+rotundatum
X1272	CGCCCATCGCTACTACCGATTGAATGGCTTAGTGAGGCCTACGGATCTGTGCCTTGGCCGCAAGGCCATGGTGTGGAGAAGCCGGTCAAACTTGGTCATTTAGAGGAAGTAAAAGTTGTAACAAGGTTTCC	87.02	Eukaryota|Opisthokonta|Fungi|Cryptomycota|Cryptomycotina|Cryptomycotina_X|Cryptomycotina_XX|Cryptomycotina_XX+sp.
X1273	CGCCTGTCGCTACTACCGATTGAATGGTTTAGTGAGCCTTTGGGATCGGCGTTTGGGAGCTGGCAACAGCACCTGAGTGCTGAAAACTTATGCAAACCTTATCATTTAGAGGAAGGAGAAGTCGTAACAAGGTTTCC	92.7	Eukaryota|Opisthokonta|Fungi|Basidiomycota|Ustilaginomycotina|Exobasidiomycetes|Exobasidium|Exobasidium+gracile
X1274	CGCCTGTCGCTACTACCGATTGAATGGTTTAGTGAGCCTTTGGGATCGGCGTTTGGGAGCCGGCAACGGCACCTAATTGCTGAAAACTTATGCAAACTTGATCATTTAGAGGAAGTAAAAGTCATAACAAGGTTTCT	99.27	Eukaryota|Opisthokonta|Fungi|Basidiomycota|Ustilaginomycotina|Exobasidiomycetes|Exobasidium|Exobasidium+rhododendri
X1275	CGCCTGTCGCTACTACCGATTGAATGGCTTAGTGAGATTTCCGGATCGGCATTGGGGAGCCGGCAACGGCACCCCTTGGCTGAGAAGTTACTCAAACTTGGTCATTTAGAGGAAGGAGAAGTCGTAACAAGGTTTCC	97.08	Eukaryota|Opisthokonta|Fungi|Basidiomycota|Agaricomycotina|Tremellomycetes|Caulerpaceae|Caulerpaceae+sp.
X1276	CGCCTGCGGTTCGCCGCCGGCGACGTTGTGAGAAGTTCATTAAACCTTATCATTTAGAGGAAGGAGAAGTCGTAACAAGGTTTCC	80	Eukaryota|Archaeplastida|Streptophyta|Embryophyceae|Embryophyceae_X|Embryophyceae_XX|Sorghum|Sorghum+bicolor
X1277	CGCCGTCGCTCCTACCGACTGAGAGATCCGGTGAATAATTCGGACTGCAGCAGTGTTCAGTTCCTGAACGTTGCAGCGGAAAGTTTAGTGAACCTTATCACTTAGAGGAAGGAGAAGTCGTAACAAGGTTTCC	97.76	Eukaryota|Alveolata|Dinophyta|Dinophyceae|Dinophyceae_X|Dinophyceae_XX|Dinophyceae_XXX|Dinophyceae_XXX+sp.
X1278	CGCCCGTCGCTTGTACCGATTGAATGGTTAGGTGAAACTATTGGATTTTTTCTCTTAAAAAGAAAATATTTTAACCTCATTATTTAGAGGAACAAGAAGTCGTAACAAGGTATTC	77.97	Eukaryota|Amoebozoa|Conosa|Archamoebea|Archamoebea-2|Entamoebidae|Entamoeba|Entamoeba+histolytica
X1279	CGCCCGTCGCTTCAACCGATTGGGTGATCCGGCAAATTACAAGGACTTCAAATCAGATTAAAGTTTCTTTAATTCTATTTGGTGGAATTGTTGTAAGCCTTATCATCTAGAGGATGAAGAAGTCGTAACAAGGTTTCC	75.18	Eukaryota|Alveolata|Apicomplexa|Apicomplexa_X|Coccidia|Hepatozoon-group|Haemogregarina|Haemogregarina+balli
X1280	CGCCCGTCGCTGCTACCGATTGGGTTTTGCGGTTACGAGTTCGGAGGCTGAGGCAACTGCCGCTCTCGAGCGGCGGGACCCCTGGCTGAAGTCCTAATTACCGCACGGCCTAGAGGAAGCAGAAGTCGTAACAAGGTAATC	90.14	Eukaryota|Amoebozoa|Conosa|Mycetozoa-Myxogastrea|Stemonitales-Physarales|Stemonitales-Physarales_X|Lamproderma|Lamproderma+sp.
X1281	CGCCCGTCGCTGCTACCGATTGGATTTTGCGGTTACGAGTTCGGAGATCGTGGTTTCTCGCTTCGCAAGAGGCGATTACCATAGTCAAAGTTCTAATTACCGCACGGTCTAGAGGAAGCAGAAGTCGTAACAAGGTAATC	83.92	Eukaryota|Amoebozoa|Conosa|Mycetozoa-Myxogastrea|Stemonitales-Physarales|Stemonitales-Physarales_X|Comatricha|Comatricha+anastomosans
X1282	CGCCCGTCGCTCCTCCAGATTTTGAGTGATCCGGTGAACCTTCTGGACTGTGACCAGACTTGATCCGGTTGTGGGAAGTTGAGTAAACCTTATCACTTAGAGGAAGGAGAAGTCGTAACAAAGTTTCC	95.31	Eukaryota|Alveolata|Ciliophora|Colpodea|Colpodida|Colpodida_X|Exocolpoda|Exocolpoda+augustini
X1283	CGCCCGTCGCTCCTACCGATTTTGAGTGATCCGGTGAACCTTCTGGACTGTGAGCAGGCTTGACCTGAGCGTGAGAAGTTCATTAAACCTTATCATTTAGAGGAAGGAGAAGTCGTAACAAGGTTTCC	94.53	Eukaryota|Alveolata|Ciliophora|Colpodea|Colpodida|Grossglockneriidae|Pseudoplatyophrya|Pseudoplatyophrya+nana
X1284	CGCCCGTCGCTCCTACCGATTTTGAGTGATCCGGTGAACCTTCTGGACTATGAACAGGCTCGATCTGTACGTGGGAAGTTAAGTAAACCTTATCACTTAGAGGAAGGAGAAGTCGTAACAAGGTTTCC	95.31	Eukaryota|Alveolata|Ciliophora|Colpodea|Colpodida|Grossglockneriidae|Pseudoplatyophrya|Pseudoplatyophrya+nana
X1285	CGCCCGTCGCTCCTACCGATTTCGAGTGATCCGGTGAACCTTCTGGATTGCGATCGTCGAAAGACGACTGCGAGAATTTAAGTAAACCATATCACTTAGAGGAAGGAGAAGTCGTAACAAGGTTTCC	99.21	Eukaryota|Alveolata|Ciliophora|Nassophorea|Nassophorea_X|Microthoracidae|Leptopharynx|Leptopharynx+costatus
X1286	CGCCCGTCGCTCCTACCGATTTCGAGTGATCCGGTGAACCATTTGGACCGCGAGGTACTTGTTACTTTGTGGAAAATCTAGTAAACCATATCATTTAGAGGAAGTAAAAGTCGTAACAAGGTATTC	92.06	Eukaryota|Alveolata|Ciliophora|Spirotrichea|Hypotrichia|Hypotrichia_X|Onychodromus|Onychodromus+grandis
X1287	CGCCCGTCGCTCCTACCGATTGGGTGTGCTGGTGAGATGTCGGGATTAGTGGCTGTGGGCGGTTCGCCGCCCTCTGCCGCTGAGAACTTCATTAAACCTTATCATTTAGAGGAAGGAGAAGTCGTAACAAGGTTTCC	89.05	Eukaryota|Archaeplastida|Chlorophyta|Trebouxiophyceae|Trebouxiophyceae_X|Trebouxiophyceae_XX|Choricystis|Choricystis+sp.
X1288	CGCCCGTCGCTCCTACCGATTGGGTGTGCTGGTGAAGTTCTCGGATCGGCGGTTTCCGGGAGCAATCCTGGGGACAGCCGAAAAGAGAATTAAACCCTCCCACCTAGAGGAAGGAGAAGTCGTAACAAGGTCTCC	86.67	Eukaryota|Archaeplastida|Chlorophyta|Chlorophyceae|Chlorophyceae_X|CW-Chlamydomonadales|Chlamydomonas|Chlamydomonas+noctigama
X1289	CGCCCGTCGCTCCTACCGATTGGGTGTGCTGGTGAAGTGTTCGGATTGGGAGCCGTGGCGGGCAACCGCTGTTGTTCCTGAGAAGTTCATTAAACCCTCCCACCTAGAGGAAGGAGAAGTCGTAACAAGGTTTCC	91.85	Eukaryota|Archaeplastida|Chlorophyta|Chlorophyceae|Chlorophyceae_X|CW-Chlamydomonadales|CW-Chlamydomonadales_X|CW-Chlamydomonadales_X+sp.
X1290	CGCCCGTCGCTCCTACCGATTGGGTGTGCTGGTGAAGTGTTCGGATTGGGAATTTTGGCTGTCAAAGGTCGAGGTTTCCGAGAAGTTCATTAAACCCTCCCACCTAGAGGAAGTAAAAGTCGTAACAAGGTTTCC	88.89	Eukaryota|Archaeplastida|Chlorophyta|Chlorophyceae|Chlorophyceae_X|Sphaeropleales|Desmodesmus|Desmodesmus+costato-granulatus
X1291	CGCCCGTCGCTCCTACCGATTGGGTGTGCTGGTGAAGTGTTCGGATTGGCTACCGGGTGCGGTCTCCGCTCTCGGTCGCCGAGAAGTTCATTAAACCTTATCATTTAGAGGAAGGAGAAGTCGTAACAAGGTTTCC	95.59	Eukaryota|Archaeplastida|Chlorophyta|Trebouxiophyceae|Chlorellales|Chlorellales_X|Micractinium|Micractinium+sp.
X1292	CGCCCGTCGCTCCTACCGATTGGGTGTGCTGGTGAAGTGTTCGGATTGGAGCCAGTGACGGGCGACCGCCGCTGACCCCGAGAAGATCATTAAACCCTCCCACCTAGAGGAAGGAGAAGTCGTAACAAGGTCTCC	89.63	Eukaryota|Archaeplastida|Chlorophyta|Chlorophyceae|Chlorophyceae_X|CW-Chlamydomonadales|CW-Chlamydomonadales_X|CW-Chlamydomonadales_X+sp.
X1293	CGCCCGTCGCTCCTACCGATTGGGTGTGCTGGTGAAGTGTTCGGATCGGCGACGGATGGCGCGCGAGCGCCGCCTGCCGTTGAGAAGTTCATTAAACCCTCCCACCTAGAGGAAGGAGAAGTCGTAACAAGGTCTCC	97.08	Eukaryota|Archaeplastida|Chlorophyta|Trebouxiophyceae|Watanabea-Clade|Watanabea-Clade_X|Viridiella|Viridiella+fridericiana
X1294	CGCCCGTCGCTCCTACCGATTGGGTGTGCTGGTGAAGCGTTCGGATTGGCGGCAGTGCGCGGTTCGCCGCTCGCTGCAGCCGAGAAGTTCATTAAACCTTATCATTTAGAGGAAGGAGAAGTCGTAACAAGGTTTCC	95.62	Eukaryota|Archaeplastida|Chlorophyta|Trebouxiophyceae|Trebouxiophyceae_X|Trebouxiophyceae_XX|Pseudococcomyxa|Pseudococcomyxa+simplex
X1295	CGCCCGTCGCTCCTACCGATTGGGTGTGCTGGTGAAGAGTTCGGACTGACGCCAAATTCAGGCAACTGGATTGGCGCCGGGAAGTTCTTTAAACCCTCCCACCTAGAGGAAGGAGAAGTCGTAACAAGGTTTCC	89.55	Eukaryota|Archaeplastida|Chlorophyta|Chlorophyceae|Chlorophyceae_X|Chlorophyceae_XX|Chlorophyceae_XXX|Chlorophyceae_XXX+sp.
X1296	CGCCCGTCGCTCCTACCGATTGAGTGATCCGGTGAATTATTCGGACCGCGGCATGGTCGATTCGTATCATGCCATGGAAAGTCTTGTAAACCTTATCACTTAGAGGAAGGAGAAGTCGTAACAAGGTTTCC	87.97	Eukaryota|Alveolata|Apicomplexa|Apicomplexa_X|Piroplasmida|Babesia-group|Babesia|Babesia+canis
X1297	CGCCCGTCGCTCCTACCGATTGAGTGATCCGGTGAATAATTCGGACTGTAGCGATGCCCAGTTCGCTGGGTGTCGCAGCGGGAAGCTGAGTGAATCTTATCACTTAGAGGAAGGAGAAGTCGTAACAAGGTTTCC	91.11	Eukaryota|Alveolata|Dinophyta|Dinophyceae|Dinophyceae_X|Dinophyceae_XX|Dinophyceae_XXX|Dinophyceae_XXX+sp.
X1298	CGCCCGTCGCTCCTACCGATTGAGTGATCCGGTGAATAATTCGGACTGCAGCGATGCCCAGTTCGCTGGGTGTCACAGCGGGGACCTAAGTGAACCTTATGCCCTAGAGGAAGGAGAAGTCGTAACACGATTTCC	86.67	Eukaryota|Alveolata|Dinophyta|Dinophyceae|Dinophyceae_X|Dinophyceae_XX|Dinophyceae_XXX|Dinophyceae_XXX+sp.
X1299	CGCCCGTCGCTCCTACCGATTGAGTGATCCGGTGAATAATTCGGACTGCAGCAGTGTTCAGTTCCTGAACGTTGCAGCGGAAAGTTTAGTGAACCTTATCACTTAGAGGAAGTAAAAGTCGTAACAAGGTATTC	97.01	Eukaryota|Alveolata|Dinophyta|Dinophyceae|Dinophyceae_X|Dinophyceae_XX|Dinophyceae_XXX|Dinophyceae_XXX+sp.
X1300	CGCCCGTCGCTCCTACCGATTGAATGGTTTAGTGAGGTCCTCGGATTGGCTTCCGGCTAGTGTCAAAGCTAATCGGATTATCGAGAAGAAGATCAAACTTGATCATTTAGAAGAAGTAAAAGTCGTAACAAGGTTTCC	97.1	Eukaryota|Opisthokonta|Metazoa|Platyhelminthes|Turbellaria|Lecithoepitheliata|Geocentrophora|Geocentrophora+sp.
X1301	CGCCCGTCGCTCCTACCGATTGAATGGTTTAGTGAGGTCCTCAGATTGGCTTCCGGCTAGTGGCAACGCTAATCGGATTACCGAGAAGAAGATCAAACTTGATCATTTAGAAGAAGTAAAAGTCGTAACAAGGTTTCC	97.1	Eukaryota|Opisthokonta|Metazoa|Platyhelminthes|Turbellaria|Lecithoepitheliata|Geocentrophora|Geocentrophora+sp.
X1302	CGCCCGTCGCTCCTACCGATTGAATGGTCCGGTGAGGTGGGGGGAGAGAAGCTGAGACTAATATTTCGGTATTGACTTCAGCCTCTCAAACCCCTCCAAACGATCTTATTTAGAAGAAGTAAAAGTCGTAACAAGGTTTCC	73.76	Eukaryota|Stramenopiles|Stramenopiles_X|Stramenopiles_XX|Stramenopiles_XXX|Stramenopiles_XXXX|Talaroneis|Talaroneis+posidoniae
X1303	CGCCCGTCGCTCCTACCGATTGAATGGTCCGGTGAGGCCTTGGGACTGGCTCAGGAAGGTTGGCAACGACCCTCCAGAGCCGGAAACTTGGTCAAACTCGGTCATTTAGAGGAAGTAAAAGTCGTAACAAGGTTTCC	95.62	Eukaryota|Opisthokonta|Fungi|Ascomycota|Pezizomycotina|Eurotiomycetes|Penicillium|Penicillium+glabrum
X1304	CGCCCGTCGCTCCTACCGATTGAATGGTCCGGTGAGGCCTTCGGACTGGCTCAGAGGGGTTGGCAACGACCGCTCAGAGCCGGAAAGTTGGTCAAACTTGGTCATTTAGAGGAAGTAAAAGTCGTAACAAGGTTTCC	97.08	Eukaryota|Opisthokonta|Fungi|Ascomycota|Pezizomycotina|Eurotiomycetes|Penicillium|Penicillium+purpurogenum
X1305	CGCCCGTCGCTCCTACCGATTGAATGGTCCGGTGAGGAAGTCGGATTGACCGTCATACCCTGGCAACGGGGGAGGTGGTTGAGAAGTCTCTCAAACTTGGTCTCTTAGAGGAAGTACAAGTCGTAACAAGGTTTCC	79.56	Eukaryota|Opisthokonta|Fungi|Basidiomycota|Agaricomycotina|Agaricomycetes|Agaricomycetes_X|Agaricomycetes_X+sp.
X1306	CGCCCGTCGCTCCTACCGATTGAATGGTCCGGTGAAGTTTTGGGACTGGCTCAGGAGGGTTGGCAACGACCCCCCAGAGCCGGAAACTTGGTCAAACTCGGTCATTTAGAGGAAGTAAAAGTCGTAACAAGGTTTCC	94.89	Eukaryota|Opisthokonta|Fungi|Ascomycota|Pezizomycotina|Eurotiomycetes|Penicillium|Penicillium+glabrum
X1307	CGCCCGTCGCTCCTACCGATTGAATGGTCCGGTGAAGTTTTCGGCTTGGTTTTCCGAGTGGTTTTCGGATCATTCGGTATATATCGAAAAGATGCTCAAACTGGATCATTTAGAGGAAGTAAAAGTCGTAACAAGGTATTC	79.43	Eukaryota|Opisthokonta|Metazoa|Arthropoda|Chelicerata|Arachnida|Stylocellus|Stylocellus+sp.
X1308	CGCCCGTCGCTCCTACCGATTGAATGGTCCGGTGAAGTTTTCGGATTGACTATGAAGAGCCGGCAACGGCACTTCGTTGTTGAGAAGTTGATCAAACTTGGTCATTTAGAGGAAGTAAAAGTCGTAACAAGGTTTCC	89.78	Eukaryota|Opisthokonta|Fungi|Basidiomycota|Agaricomycotina|Agaricomycetes|Mycena|Mycena+aurantiidisca
X1309	CGCCCGTCGCTCCTACCGATTGAATGGTCCGGTGAAGTTTTCGGATTACTGCCAGTGGCTGGTCTCCAGAAACTGACGGTGAGAAGTGAATCAAACTTGATCATTTAGAGGAAGTAAAAGTCGTAACAAGGTATCC	87.5	Eukaryota|Rhizaria|Cercozoa|Filosa-Granofilosea|Limnofilida|Limnofilidae|Limnofilidae_X|Limnofilidae_X+sp.
X1310	CGCCCGTCGCTCCTACCGATTGAATGGTCCGGTGAAGTTTTCGGATCGCGGCGACGCCTGCGGTTCGCCGCTCGCTGCAGCCGGGAAGTTCGTTAAACCCTCCCACCTAGAGGAAGGAGAAGTCGTAACAAGGTTTCC	89.21	Eukaryota|Archaeplastida|Streptophyta|Embryophyceae|Embryophyceae_X|Embryophyceae_XX|Pogonatum|Pogonatum+subulatum
X1311	CGCCCGTCGCTCCTACCGATTGAATGGTCCGGTGAAGTTTTCGGATCGCGGCGACGCCTGCGGTTCGCCGCCGTCGACGTCGTGAGAAGTTCATTGAACCTTATCATTTAGAGGAAGGAGAAGTCGTAACAAGGTTACC	97.12	Eukaryota|Archaeplastida|Streptophyta|Embryophyceae|Embryophyceae_X|Embryophyceae_XX|Sphagnum|Sphagnum+recurvum
X1312	CGCCCGTCGCTCCTACCGATTGAATGGTCCGGTGAAGTTTTCGGATCGCGGCGACGCCTGCGGTTCGCCGCCGGCGACGTTGTGCAAACTTCATTAAACCTTATCATTTAGAGGAAGGAGAAGTCGTAACAAGGTATCC	97.12	Eukaryota|Archaeplastida|Streptophyta|Embryophyceae|Embryophyceae_X|Embryophyceae_XX|Sphagnum|Sphagnum+recurvum
X1313	CGCCCGTCGCTCCTACCGATTGAATGGTCCGGTGAAGTTTTCGGATCGCGGCGACGCCTGCGGTTCGCCGCCGGCGACGTTGTGAGAAGTTGGTCAAACTTGGTCATTTAGAGGAACTAAAAGTCGTAACAAGGTAACC	92.09	Eukaryota|Archaeplastida|Streptophyta|Embryophyceae|Embryophyceae_X|Embryophyceae_XX|Sphagnum|Sphagnum+recurvum
X1314	CGCCCGTCGCTCCTACCGATTGAATGGTCCGGTGAAGTTTTCGGATCGCGGCGACGCCTGCGGTTCGCCGCCGGCGACGTTGTGAGAAGTCAGTTAAACCCTCCCACCTAGAGGAAGGAGAAGTCGTAACAAGGTTTCC	94.24	Eukaryota|Archaeplastida|Streptophyta|Embryophyceae|Embryophyceae_X|Embryophyceae_XX|Sphagnum|Sphagnum+recurvum
X1315	CGCCCGTCGCTCCTACCGATTGAATGGTCCGGTGAAGTTTTCGGATCGCGGCGACGCCTGCGGTTCGCCGCCGGCGACGTTGTGAGAAGCTGATCAAACTTGGTCATTTAGAGGAAGTAAAAGTCGTAACAAGGTTTCC	94.24	Eukaryota|Archaeplastida|Streptophyta|Embryophyceae|Embryophyceae_X|Embryophyceae_XX|Sphagnum|Sphagnum+recurvum
X1316	CGCCCGTCGCTCCTACCGATTGAATGGTCCGGTGAAGTTTTCGGATCGCGGCGACGCCTGCGGTTCGCCGCCGGCGACGTTGTGAGAAGACTCCCAAACTTGAGCGTTTAGAGGAAGTAAAAGTCGTAACAAGGTTTCC	91.37	Eukaryota|Archaeplastida|Streptophyta|Embryophyceae|Embryophyceae_X|Embryophyceae_XX|Sphagnum|Sphagnum+recurvum
X1317	CGCCCGTCGCTCCTACCGATTGAATGGTCCGGTGAAGTTTTCGGACTGGCTCAGGGAGGTCGGCAACGACCACCCAGAGCCGGAAAGTTGGTCAAACTCGGTCATTTAGAGGAAGTAAAAGTCGTAACAAGGTCTCC	93.43	Eukaryota|Opisthokonta|Fungi|Ascomycota|Pezizomycotina|Pezizomycotina_X|Pezizomycotina_XX|Pezizomycotina_XX+sp.
X1318	CGCCCGTCGCTCCTACCGATTGAATGGTCCGGTGAAGTTTTCGGACCGTGACTGAGACGCTTTCGGGCGACTTGGTCGTGGGAAGTTATTTAAATCTCATCATTTAGAGGAAGGTGAAGTCGTAACAAGGTTTCC	91.85	Eukaryota|Stramenopiles|Stramenopiles_X|Chrysophyceae-Synurophyceae|Chrysophyceae-Synurophyceae_X|Chrysophyceae-Synurophyceae_XX|Chrysophyceae-Synurophyceae_XXX|Chrysophyceae-Synurophyceae_XXX+sp.
X1319	CGCCCGTCGCTCCTACCGATTGAATGGTCCGGTGAAGTGTTCGGATCGCGGCGACGTGGGCGGTTCGCTGCCGGCGACGTCGCGAGAAGTTCATTAAACCTTATCATTTAGAGGAAGGAGAAGTCGTAACAAGGTTTCC	98.56	Eukaryota|Archaeplastida|Streptophyta|Embryophyceae|Embryophyceae_X|Embryophyceae_XX|Tapiscia|Tapiscia+sinensis
X1320	CGCCCGTCGCTCCTACCGATTGAATGGTCCGGTGAAGCGTTCGGATTGGTGGCCGGGGACGGTTCGCCGGCTCGGGCCACCGAGAAGTTCGTTAAACCCTCCCACCTAGAGGAAGGAGAAGTCGTAACAAGGTTTCC	92.7	Eukaryota|Archaeplastida|Chlorophyta|Trebouxiophyceae|Trebouxiophyceae_X|Trebouxiophyceae_XX|Elliptochloris|Elliptochloris+bilobata
X1321	CGCCCGTCGCTCCTACCGATTGAATGGTCCGGTGAAGCGTTCGGATTGGCGGCAGTGCGCGGTTCGCCGCTCGCTGCAGCCGAGAAGTTCGTTAAACCCTCCCACCTAGAGGAAGGAGAAGTCGTAACAAGGTTTCC	96.35	Eukaryota|Archaeplastida|Chlorophyta|Trebouxiophyceae|Trebouxiophyceae_X|Trebouxiophyceae_XX|Pseudococcomyxa|Pseudococcomyxa+simplex
X1322	CGCCCGTCGCTCCTACCGATTGAATGATCCGGTGAAGTGTTCGGATTGCATCGACGATGGCGGTTCGCCGCCGTCGACGTCGTGAGAAGTTCATTGAGCCTTATCATTTAGAGGAAGGGGAAGTCGTAACAAGGTTATC	91.37	Eukaryota|Archaeplastida|Streptophyta|Embryophyceae|Embryophyceae_X|Embryophyceae_XX|Sorghum|Sorghum+bicolor
X1323	CGCCCGTCGCTCCTACCGATCGAATGATCCGGTGAGGACTCTGGAGGATAAAAGATTACTGACCGGCTTCAAAAAAGCTAGTCATACTTGATTTAAACCTTATCATTTAGAGGAAGGAGAAGTCGTAACAAGGTTTCC	76.22	Eukaryota|Amoebozoa|Conosa|Variosea|Variosea_X|Schizoplasmodiids|Schizoplasmodium|Schizoplasmodium+cavostelioides
X1324	CGCCCGTCGCTCCTACCGATCGAACGGCCAGGCAAAGCCCTCGGAGTGGGTGGATCGTTCGCGGTCTGTCTGTGAAGTTGGCTGCACCTTATCATTTAGAGGAAGGAGAAGTCGTAACAAGGTTTCC	86.61	Eukaryota|Amoebozoa|Lobosa|Discosea-Longamoebia|Thecamoebida|Thecamoebidae|Thecamoeba|Thecamoeba+quadrilineata
X1325	CGCCCGTCGCTACTACCGATTGGATGGTTTAGTGAGATCCTCGGATTGGACCCGGCTCGGGGGGCAACTCTTGGGTCGGTGCTCTAAGAAGACGATCAAACCTTATCATTTAGAGGAAGGAGAAGTCGTAACAAGGTTTCC	90.07	Eukaryota|Opisthokonta|Metazoa|Annelida|Annelida_X|Annelida_XX|Eisenia|Eisenia+fetida
X1326	CGCCCGTCGCTACTACCGATTGGATGGTCCGGTGAGAATTTCGGATCGTGAGCTAAGCCCTTTACTGGGCGAGGTCTCGTGAGAAGTTATTCAAACCTTATCATTTAGAGGAAGGAGAAGTCGTAACAAGGTTTCC	90.51	Eukaryota|Stramenopiles|Stramenopiles_X|MAST|MAST-19|MAST-19_X|MAST-19_XX|MAST-19_XX+sp.
X1327	CGCCCGTCGCTACTACCGATTGAATGTTTTAGTGAGGTCTTCAGACTGGCCGGCGCAGCTGCTCTCGTAGTGGCAGCGCTGTGTTTGGGAAGATGCCCAAACTTGAACATTAGAGGAAGTAAAAGTCGTAACAAGGTTTCC	96.48	Eukaryota|Opisthokonta|Metazoa|Arthropoda|Chelicerata|Arachnida|Atopochthonius|Atopochthonius+artiodactylus
X1328	CGCCCGTCGCTACTACCGATTGAATGTTTTAGTGAGATCTTCGGCTTGGTTTTCCGAGCGGCCTTCGGGTCGTTCGGTTTATATCGAAAAGATGCCCAAACTTGAACATTTAGAGGAAGTAAAAGTCGTAACAAGGTTTCC	87.23	Eukaryota|Opisthokonta|Metazoa|Arthropoda|Chelicerata|Arachnida|Stylocellus|Stylocellus+sp.
X1329	CGCCCGTCGCTACTACCGATTGAATGTTTTAGTGAGATCTTCGGCTTGGTTTTCCGAGCGATTTTCGGATCGCTCGGTTTATATCGAAAAGATGCTCAAACTGGATCATTTAGAGGAAGGAGAAGTCGTAACAAGGTTTCC	84.4	Eukaryota|Opisthokonta|Metazoa|Arthropoda|Chelicerata|Arachnida|Stylocellus|Stylocellus+sp.
X1330	CGCCCGTCGCTACTACCGATTGAATGTTTTAGTGAGATCTTCGGCTTGGTTTTCCGAATGGCTCTCGGGTCGTTCGGTTTATATCGAAAAGATGCTCAAACTGGATCATTTAGAGGAAGGAGAAGTCGTAACAAGGTTTCC	84.4	Eukaryota|Opisthokonta|Metazoa|Arthropoda|Chelicerata|Arachnida|Siro|Siro+rubens
X1331	CGCCCGTCGCTACTACCGATTGAATGGTTTAGTGAGGTCCTCGGATCGCGGTCTTTGCGATGGCAACATTGCTTAGATTGTGAGAAGTTCATTAAACCTTATCATTTAGAGGAAGGAGAAGTCGTAACAAGGTTTCC	86.96	Eukaryota|Hacrobia|Cryptophyta|Cryptophyceae|Cryptophyceae_X|Cryptomonadales|Hemiselmis|Hemiselmis+virescens
X1332	CGCCCGTCGCTACTACCGATTGAATGGTTTAGTGAGATCTTCGGATTGGTCCGGAAGTGCCGCAAGGTACCTCTAGGTTCCGAGAAGATGATCAAACTTGATCATTTAGAGGAAGGAGAAGTCGTAACAAGGTTTCC	95.68	Eukaryota|Opisthokonta|Metazoa|Rotifera|Rotifera_X|Rotifera_XX|Rotifera_XXX|Rotifera_XXX+sp.
X1333	CGCCCGTCGCTACTACCGATTGAATGGTTTAGTGAGATCTCCGGACCGAGGTGCTGCCGCTGGCAACAGCAGTGGCACTTTGGGAAGCTGCTCAAACTTGATCATTTAGAGGAAGTAAAAGTCGTAACAAGGTATCT	90.71	Eukaryota|Opisthokonta|Opisthokonta_X|Freshwayer_Opisthokonta|Freshwayer_Opisthokonta_X|Freshwayer_Opisthokonta_XX|Freshwayer_Opisthokonta_XXX|Freshwayer_Opisthokonta_XXX+sp.
X1334	CGCCCGTCGCTACTACCGATTGAATGGTTATAGTGAGCATATGGGATCAGTAGGATTAAACTGGCAACAGTTTTTCCCTGCAGAGAACTATGGCAAACTGGATCATTTAGAGGAAGTAAAAGTCGTAACAAGGTATTC	95.65	Eukaryota|Opisthokonta|Fungi|Mucoromycota|Mucoromycotina|Mucoromycotina_X|Rhizomucor|Rhizomucor+endophyticus
X1335	CGCCCGTCGCTACTACCGATTGAATGGTTATAGTGAGCATATGGGATCAGTAGAATTAGACTGGCAACAGTCTTTCTCTGCCGAGAAGAAGGCCAAACTTGATCATTTAGAGGAAGTAAAAGTCGTAACAAGGTTTCC	93.48	Eukaryota|Opisthokonta|Fungi|Mucoromycota|Mucoromycotina|Mucoromycotina_X|Mucor|Mucor+circinelloides
X1336	CGCCCGTCGCTACTACCGATTGAATGGCTTAGTGAGTTTCATGAATTGGAGTGTATGGCTTCGGCCTTACGTTCTGAGAAGTGAATCAAACTTGATCATTTAGAGGAAGTGAAAGTCGTAACAAGGTTTCC	85.51	Eukaryota|Rhizaria|Cercozoa|Filosa-Sarcomonadea|Cercomonadida|Cercomonadidae|Cercomonas|Cercomonas+sp.
X1337	CGCCCGTCGCTACTACCGATTGAATGGCTTAGTGAGTTTCACGGATCGTCGGCAGCCGCTGGTCTCCAGTGACTGTCGATGAGAAGTGAATCAAACTTGATCATTTAGAGGAAGTAAAAGTCGTAACAAGGTTTCC	91.91	Eukaryota|Rhizaria|Cercozoa|Filosa-Granofilosea|Limnofilida|Limnofilidae|Limnofilidae_X|Limnofilidae_X+sp.
X1338	CGCCCGTCGCTACTACCGATTGAATGGCTTAGTGAGTTCCACGGATTGACGCTTGGAGGCAGCAATGTTTTCAGACGTTGAGAAGTGGATCAAACTTGATCATTTAGAGGAAGTAAAAGTCGTAACAAGGTTTCC	86.33	Eukaryota|Opisthokonta|Fungi|Glomeromycota|Glomeromycotina|Glomeromycotina_X|Glomeromycotina_XX|Glomeromycotina_XX+sp.
X1339	CGCCCGTCGCTACTACCGATTGAATGGCTTAGTGAGGTCTTCGGATTGGCTTCCGGGAGCCAGCAATGGCACCTGATTGCTGAGAAGTTGCACGAACTTGGTCATTTAGAGGAAGTAAAAGTCGTAACAAGGTTTCC	94.89	Eukaryota|Opisthokonta|Fungi|Basidiomycota|Pucciniomycotina|Cystobasidiomycetes|Sporobolomyces|Sporobolomyces+gracilis
X1340	CGCCCGTCGCTACTACCGATTGAATGGCTTAGTGAGGTCTTCGAATTGGCTTTGGTGAGTCGGCAACGACACGCTATCGCTGAGAAGTTGATCAAACCTTATCATTTAGAGGAAGGAGAAGTCGTAACAAGGTTTCC	91.97	Eukaryota|Opisthokonta|Fungi|Basidiomycota|Agaricomycotina|Agaricomycetes|Rhizoctonia|Rhizoctonia+sp.
X1341	CGCCCGTCGCTACTACCGATTGAATGGCTTAGTGAGGTCTCCGGATTGGCTTTGGGAAACCGGCAACGGTAGCTCTTTGCTGAGAAGCTGATCAAACTTGGTCATTTAGAGGAAGTAAAAGTCGTAACAAGGTTTCC	96.35	Eukaryota|Opisthokonta|Fungi|Basidiomycota|Agaricomycotina|Agaricomycetes|Mycocalia|Mycocalia+denudata
X1342	CGCCCGTCGCTACTACCGATTGAATGGCTTAGTGAGGTCTCCGGATTGGCTTCGGGGAGCCGGCGACGGCACCCTGTTGCTGAGAAGCTGATCAAACTTGGTCATTTAGAGGAAGGAGAAGTCGTAACAAGGTTTCC	98.54	Eukaryota|Opisthokonta|Fungi|Basidiomycota|Agaricomycotina|Agaricomycetes|Galerina|Galerina+marginata
X1343	CGCCCGTCGCTACTACCGATTGAATGGCTTAGTGAGGTCTCCGGATTGGCTTCGGGAAGCCGGCAACGGCATCTTGTTGCTGAGAAGCTGATCAAACTTGGTCATTTAGAGGAAGTAAAAGTCGTAACAAGGTTTCC	100	Eukaryota|Opisthokonta|Fungi|Basidiomycota|Agaricomycotina|Agaricomycetes|Psathyrella|Psathyrella+spadicea
X1344	CGCCCGTCGCTACTACCGATTGAATGGCTTAGTGAGGTCTCCGGATTGGCGTCGAGGATCCGGCGACGGAACCTCTTTGCTGAGAAGCTGATCAAACTTGGTCATTTAGAGGAAGTAAAAGTCGTAACAAGGTTTCC	94.89	Eukaryota|Opisthokonta|Fungi|Basidiomycota|Agaricomycotina|Agaricomycetes|Gliophorus|Gliophorus+laetus
X1345	CGCCCGTCGCTACTACCGATTGAATGGCTTAGTGAGGTCTCCGGATTGACTTTGGCGCACCGGCAACGGAATGCTATTGTTGAGAAGTTGATCAAACTTGGTCATTTAGAGGAAGTAAAAGTCGTAACAAGGTTTCC	94.16	Eukaryota|Opisthokonta|Fungi|Basidiomycota|Agaricomycotina|Agaricomycetes|Inocybe|Inocybe+mutata
X1346	CGCCCGTCGCTACTACCGATTGAATGGCTTAGTGAGGTCTCCGGATTAGCTTTGGGGAGCCGGCAACGGCACTTCTTTGCTGAGAAGCTGATCAAACTTGGTCATTTAGAGGAAGTAAAAGTCGTAACAAGGTTTCC	97.81	Eukaryota|Opisthokonta|Fungi|Basidiomycota|Agaricomycotina|Agaricomycetes|Rhizoctonia|Rhizoctonia+solani
X1347	CGCCCGTCGCTACTACCGATTGAATGGCTTAGTGAGGTCTCCGGATCGGCTTTGGGGAGGCGGCAACGCCGCCCTGTTGCTGAGAAGCTGACCAAACTTGGTCATTTAGAGGAAGGAGAAGTCGTAACAAGGTTTCC	94.16	Eukaryota|Opisthokonta|Fungi|Basidiomycota|Agaricomycotina|Agaricomycetes|Psilocybe|Psilocybe+montana
X1348	CGCCCGTCGCTACTACCGATTGAATGGCTTAGTGAGGCTTTCGGATTGGATCTTTGCAGCTGGCAACAGCAGCGAAGGACTGAAAAGTTATCCAAACTTGGTCATTTAGAGGAAGTAAAAGTCGTAACAAGGTTTCC	95.62	Eukaryota|Opisthokonta|Fungi|Mucoromycota|Mucoromycotina|Mucoromycotina_X|Mortierella|Mortierella+alpina
X1349	CGCCCGTCGCTACTACCGATTGAATGGCTTAGTGAGGCCTCCGGATTGGTTTAAGGAAGGGGGCAACCTCATCCTGGAACTGAAAAGCTGGTCAAACTTGGTCATTTAGAGGAAGTAAAAGTCGTAACAAGGTTTCC	100	Eukaryota|Opisthokonta|Fungi|Ascomycota|Saccharomycotina|Saccharomycetales|Candida|Candida+kruisii
X1350	CGCCCGTCGCTACTACCGATTGAATGGCTTAGTGAGGCCTCCGGATTGGCTATTGGGATCTCGCGAGAGAACCTGACTGCCGAGAAGTTGTACGAACTTGGTCATTTAGAGGAAGGAGAAGTCGTAACAAGGTTTCC	96.35	Eukaryota|Opisthokonta|Fungi|Basidiomycota|Pucciniomycotina|Microbotryomycetes|Rhodotorula|Rhodotorula+graminis
X1351	CGCCCGTCGCTACTACCGATTGAATGGCTTAGTGAGGCCTCCGGATTGGCTATTGGAACCTCGCGAGGGGATCTAACTGCTGAGAAGTTCATTAAACCTTATCATTTAGAGGAAGGAGAAGTCGTAACAAGGTTTCC	89.78	Eukaryota|Opisthokonta|Fungi|Basidiomycota|Pucciniomycotina|Microbotryomycetes|Oryza|Oryza+sativa
X1352	CGCCCGTCGCTACTACCGATTGAATGGCTTAGTGAGGCCTCCGGATTGGCGCTTGGGAGCTGGCAACGGCACCCGAATGCTGAGAAGTTGTACAAACTTGGTCATTTAGAGGAAGTAAAAGTCGTAACAAGGTTTTC	97.81	Eukaryota|Opisthokonta|Fungi|Basidiomycota|Pucciniomycotina|Agaricostilbomycetes|Sporobolomyces|Sporobolomyces+pyrrosiae
X1353	CGCCCGTCGCTACTACCGATTGAATGGCTTAGTGAGGCCTCCGGATCGCGCCTGCGGAGCGGGAAACCGCACCGCGGGTTTGAGAAGTTCATTAAACCTTATCATTTAGAGGAAGGAGAAGTCGTAACAAGGTTTCC	84.67	Eukaryota|Opisthokonta|Fungi|Basidiomycota|Agaricomycotina|Agaricomycetes|Agaricomycetes_X|Agaricomycetes_X+sp.
X1354	CGCCCGTCGCTACTACCGATTGAATGGCTTAGTGAGGCCTCCGGACTGGCTCAGGGAGGTCGGCAACGACCACCCAGAGCCGGAAAGTTGGTCAAACTTGGTCATTTAGAGGAAGTAAAAGTCGTAACAAGGTTTCC	97.81	Eukaryota|Opisthokonta|Fungi|Ascomycota|Pezizomycotina|Dothideomycetes|Cryomyces|Cryomyces+antarcticus
X1355	CGCCCGTCGCTACTACCGATTGAATGGCTTAGTGAGCTTCAGGGATTGTTGTATCTGTGTGGTTCGCCACACTGGTACTTCCGAGAACTGAATCAAACTTGATCATTTAGAGGAAGGAGAAGTCGTAACAAGGTTTCC	93.48	Eukaryota|Rhizaria|Cercozoa|Filosa-Sarcomonadea|Cercomonadida|Cercomonadidae|Cercomonas|Cercomonas+alexieffi
X1356	CGCCCGTCGCTACTACCGATTGAATGGCTTAGTGAGATCTCCGGATTGGCTTTAGGAAGCTGGCGACGGCCTCCTTTTGCTGAGAAGCTGATCAAACCTTATCATTTAGAGGAAGGAGAAGTCGTAACAAGGTTTCC	94.89	Eukaryota|Opisthokonta|Fungi|Basidiomycota|Agaricomycotina|Tremellomycetes|Syzygospora|Syzygospora+bachmannii
X1357	CGCCCGTCGCTACTACCGATTGAATGGCTTAGTGAGATCTCCGGATTGGCGTTAAGGAGCCGGCAACGGCACCTTTTGGCCGAGAAGTTGATCAAACTTGGTCATTTAGAGGAAGTAAAAGTCGTAACAAGGTTTCC	99.27	Eukaryota|Opisthokonta|Fungi|Basidiomycota|Agaricomycotina|Tremellomycetes|Tremellomycetes_X|Tremellomycetes_X+sp.
X1358	CGCCCGTCGCTACTACCGATTGAATGGCTTAGTGAGACCTCCGGATTGGCTTTGGGGAGTCGGAGACGACACCCCGTTGCTGAGAAGTTGGTCAAACTTGGTCATTTAGAGGAAGGAGAAGTCGTAACAAGGTTTCC	91.97	Eukaryota|Opisthokonta|Fungi|Basidiomycota|Agaricomycotina|Tremellomycetes|Bullera|Bullera+sp.
X1359	CGCCCGTCGCTACTACCGATTGAATGGCTTAGTGAGACCCTCGGATCGGCCGCCCGGTGGCTGGCAACGGCCGCTGGCGGCCGAGAAGTTGGTCAAACTTGGTCATTTAGAGGAAGTAAAAGTCGTAACAAGGTTTCC	91.3	Eukaryota|Opisthokonta|Fungi|Entomophthoromycota|Entomophthoromycotina|Entomophthoromycotina_X|Basidiobolus|Basidiobolus+haptosporus
X1360	CGCCCGTCGCTACTACCGATTGAATGGCTCGGTGAGGCCTTCGGACTGGCCCAGGGAGGTCGGCAACGACCACCCAGGGCCGGAAAGATGTCCAAACTTGATCACTTAGAGGAAGTAAAAGTCGTAACAAGGTTTCC	95.62	Eukaryota|Opisthokonta|Fungi|Ascomycota|Pezizomycotina|Dothideomycetes|Lophium|Lophium+mytilinum
X1361	CGCCCGTCGCTACTACCGATTGAATGGCTCAGTGAGGTTTTCGGATCGCGGCGACGCCTGCGGTTCGCCGCCGGCGACGTTGTGAGAAGTTCATTAAACCTTATCATTTAGAGGAAGGAGAAGTCGTAACAAGGTTTCC	96.4	Eukaryota|Archaeplastida|Streptophyta|Embryophyceae|Embryophyceae_X|Embryophyceae_XX|Sphagnum|Sphagnum+recurvum
X1362	CGCCCGTCGCTACTACCGATTGAATGGCTCAGTGAGGCTTTCGGACTGGCTCAGGGAGGTCGGCAACGACCACCCAGAGCCGGAAAGTTGTTCAAACTTGAACATTTAGAGGAAGTAAAAGTCGTAACAAGGTTTCC	96.35	Eukaryota|Opisthokonta|Fungi|Ascomycota|Pezizomycotina|Dothideomycetes|Cryomyces|Cryomyces+antarcticus
X1363	CGCCCGTCGCTACTACCGATTGAATGGCTCAGTGAGGCTTTCGGACTGGCCCCGGAAGAGTGGCAACACTCATCTAGGGCCGGAAAGTTATCCAAACTTGAACATTTAGAGGAAGTAAAAGTCGTAACAAGGTTTCC	97.08	Eukaryota|Opisthokonta|Fungi|Ascomycota|Pezizomycotina|Leotiomycetes|Leohumicola|Leohumicola+verrucosa
X1364	CGCCCGTCGCTACTACCGATTGAATGGCTCAGTGAGGCCTTCGGACTGGCTCAGGAACTTTGGAAACGAAGAGCCAGAGCTGGAAAGTTGTTCATTAAACCTTATCATTTAGAGGAAGGAGAAGTCGTAACAAGGTTTCC	87.86	Eukaryota|Opisthokonta|Fungi|Ascomycota|Pezizomycotina|Eurotiomycetes|Coccidioides|Coccidioides+posadasii
X1365	CGCCCGTCGCTACTACCGATTGAATGGCTAAGTGAGGCTTTCGGACTGGCCTAAGGAGAGTGGCAACACTCACCTAGGGCTGGAAAGTTATCCAAACTTGGTCATTTAGAGGAAGTAAAAGTCGTAACAAGGTTTCC	97.08	Eukaryota|Opisthokonta|Fungi|Ascomycota|Pezizomycotina|Leotiomycetes|Golovinomyces|Golovinomyces+orontii
X1366	CGCCCGTCGCTACTACCGATTGAATGGATTAGTGAGCTTCACGGATTGTGGTATAGTTAGGTTCTCCTAATTATACTTCGGAGAAGTTCATTAAACCTTATCATTTAGAGGAAGGAGAAGTCGTAACAAGGTTTCC	85.51	Eukaryota|Rhizaria|Cercozoa|Filosa-Sarcomonadea|Cercomonadida|Cercomonadidae|Cercomonas|Cercomonas+paraglobosa
X1367	CGCCCGTCGCTACTACCGATTGAATGGATTAGTGAGCTTCACGGATTGCTGCGTATTGGGTTTCCAATGCGCAACGAGAAGTGAATCAAACTTGCTCATTTAGAGGAAGTAAAAGTCGTAACAAGGTTTCC	90.23	Eukaryota|Rhizaria|Cercozoa|Filosa-Sarcomonadea|Glissomonadida|Sandonidae|Clade-N/F-A|Clade_N/F-A+sp.
X1368	CGCCCGTCGCTACTACCGATTGAATGGATTAGTGAGCTTCACGGATTGCTGCATGGTAGGTTTCTATCACGTTGTGAGAAGTTCATTAAACCTTATCATTTAGAGGAAGGAGAAGTCGTAACAAGGTTTCC	84.21	Eukaryota|Rhizaria|Cercozoa|Filosa-Sarcomonadea|Glissomonadida|Sandonidae|Clade-N/F-A|Clade_N/F-A+sp.
X1369	CGCCCGTCGCTACTACCGATTGAATGGATTAGTGAGCTTCAAAGATTTAGTACTTGGCGGTTCTCCGCTTTGTACTGGAGAATTGAATCAAACTTGCTCATTTAGAGGAAGTAAAAGTCGTAACAAGGTTTCC	86.47	Eukaryota|Rhizaria|Cercozoa|Filosa-Sarcomonadea|Glissomonadida|Glissomonadida_X|Glissomonadida_XX|Glissomonadida_XX+sp.
X1370	CGCCCGTCGCTACTACCGATTGAATGGATTAGTGAGCTCTACGGATTGATTTTCTTTTTGGTTCGCCAATCGGAAAGTTGAGAAGTAGATCAAACTTGCTCATTTAGAGGAAGTAAAAGTCGTAACAAGGTTTCC	87.5	Eukaryota|Rhizaria|Cercozoa|Filosa-Sarcomonadea|Glissomonadida|Sandonidae|Clade-N/F-A|Clade_N/F-A+sp.
X1371	CGCCCGTCGCTACTACCGATTGAATGCATTAGTGAGCTCCCGGGATCGAGCTGTTTCGGGCAACCGGGGCAGTTTGAGAACTGGAACAAACTTGCTCATTTAGAGGAAGTAAAAGTCGTAACAAGGTTTCC	83.58	Eukaryota|Rhizaria|Cercozoa|Filosa-Sarcomonadea|Pansomonadida|Pansomonadida_X|Pansomonadida_XX|Pansomonadida_XX+sp.
X1372	CGCCCGTCGCTACTACCGATTGAATGAATTAGTGAGCTCCAGGGATCGAGCTGATCTGGGCGACCAGATCAGTTTGAGAACTGGATCAAACTTGCTCATTTAGAGGAAGTAAAAGTCGTAACAAGGTATTC	85.93	Eukaryota|Rhizaria|Cercozoa|Filosa-Sarcomonadea|Glissomonadida|Bodomorphidae|Bodomorpha|Bodomorpha+minima
X1373	CGCCCGTCGCTACTACCGATTGAATGAATTAGTGAGCTCCAGAGATCGGTCTGGTTGGGGCAACCCTTTCAGACTGAGAACTGGATCAAACTTGCTCATTTAGAGGAAGGAGAAGTCGTAACAAGGTTTCC	84.21	Eukaryota|Rhizaria|Cercozoa|Filosa-Sarcomonadea|Cercomonadida|Cercomonadidae|Eocercomonas|Eocercomonas+echina
X1374	CGCCCGTCGCTACTACCGATTGAATGAATTAGTGAGCTCCAGAGATCGAGCTGTCCCGGGCAACCGAGGCAGTTTGAGAACTGGATCAAACTTGCTCATTTAGAGGAAGGAGAAGTCGTAACAAGGTTTCC	81.95	Eukaryota|Rhizaria|Cercozoa|Filosa-Sarcomonadea|Pansomonadida|Pansomonadida_X|Aurigamonas|Aurigamonas+solis
X1375	CGCCCGTCGCTACTACCGATTGAACGGCTTAGTGAGCTTTAGGGACTGTTGCCGTCTTGTTCACGCAAGCCGGTTTACGGAAACTAAATCAAACCTTATCATTTAGAGGAAGGAGAAGTCGTAACAAGGTTTCC	91.04	Eukaryota|Rhizaria|Cercozoa|Filosa-Imbricatea|Spongomonadida|Spongomonadidae|Spongomonas|Spongomonas+minima
X1376	CGCCCGTCGCTACTACCGATTGAACGGCTTAGTGAGATTCTCGGACTAGCTCAGTGGTTTCCACTTCTGCGCTGGGAAGTTACTCAAACTTGGTCGTTTAGAGGAAGTAAAAGTCGTAACAAGGTTTCC	84.78	Eukaryota|Opisthokonta|Fungi|Glomeromycota|Glomeromycotina|Glomeromycotina_X|Ambispora|Ambispora+leptoticha
X1377	CGCCCGTCGCTACTACCGATTAAACCTTATCATTTAGAGGAAGGAGAAGTCGTAACAAGGTTTCC	80.52	Eukaryota|Archaeplastida|Streptophyta|Embryophyceae|Embryophyceae_X|Embryophyceae_XX|Sorghum|Sorghum+bicolor
X1378	CGCCCGTCGCTACTACCGATGGAATGGATTAGTGAGCTGTGGGGATTCCCGCTCGCTGCAAGGCAAGCGGGGAGAACCACAACAAACTTGCTCATTTAGAGGAAGTAAAAGTCGTAACAAGGTACTC	79.26	Eukaryota|Rhizaria|Cercozoa|Filosa-Sarcomonadea|Glissomonadida|Bodomorphidae|Bodomorpha|Bodomorpha+minima
X1379	CGCCCGTCGCTACTACCGATGGAATGGATTAGTGAGCTGTGGGGACGTGCGCTCGCAAGAGTGCGCGGAACCACATCAAACTTGCTCATTTAGAGGAAGTAAAAGTCGTAACAAGGTCTCC	82.22	Eukaryota|Rhizaria|Cercozoa|Filosa-Thecofilosea|Ventricleftida|Ventricleftida_X|Ventricleftida_XX|Ventricleftida_XX+sp.
X1380	CGCCCGTCGCTACTACCGATGAATTTTTTTCTGAATTATCAGGATCCGTATTGTTTTATTATGATATGGAAAATTTTAATGAATAGAAAGATCTAGAGATAGTAAAAGTCGTAACAAGGTTTCC	71.76	Eukaryota|Alveolata|Apicomplexa|Apicomplexa_X|Colpodellidae|Colpodellidae_X|Colpodella|Colpodella+tetrahymenae
X1381	CGCCCGTCGCTACTACCGATCGAGTGATTTAGTGAGGCCTTTGGACTGGTCTCCGTTATGGCTTTCGGGTCGTGCCGGAGTACCGGGAAGATGACCAAACTTGATTACTTAGAGGAAGTAAAAGTCGTAACAAGGTTTCC	98.57	Eukaryota|Opisthokonta|Metazoa|Arthropoda|Hexapoda|Collembola|Lepidocyrtus|Lepidocyrtus+paradoxus
X1382	CGCCCGTCGCTACGACCGATTGAATGAATTAGTGAGCTCCAGGGATCGAGCTGATCTGGGCGACCAGATCAGTTTGAGAACTGGATCAAACTTGCTCATTTAGAGGACGTACAAGTCGTAACAAGGTTTCC	85.19	Eukaryota|Rhizaria|Cercozoa|Filosa-Sarcomonadea|Glissomonadida|Bodomorphidae|Bodomorpha|Bodomorpha+minima
X1383	CGCCCGTCGCTACCCGGGACTGAGTTGTTTCGAGAAATCTACGGACCGACATTTGGAGAAGCAATTCCCTGTCTAATGGAAAGTAAATTAATCGCAATAATTTGAACCGGGTAAAAGTCGTAACAAGGTATCG	71.11	Eukaryota|Opisthokonta|Metazoa|Nematoda|Chromadorea|Chromadorea_X|Angiostrongylus|Angiostrongylus+costaricensis
X1384	CGCCCGTCGCACCTACCGATTGAATGTTTCGGTGAAACTTTCGGACCGTGGTTTGGACGCCTCACGGCGACTAAATCGTGGGAAGTTATTTAAACCTCAACATTTAGAGGAAGGTGAAGTCGTAACAAGGTTTCC	97.78	Eukaryota|Stramenopiles|Stramenopiles_X|Chrysophyceae-Synurophyceae|Chrysophyceae-Synurophyceae_X|Clade-C|Clade-C_X|Clade-C_X+sp.
X1385	CGCCCGTCGCACCTACCGATTGAATGGTCCGGTGAAGCCTCGGGATTGTGGCTAGTGCCTTCACTGGTGTTGGTTGCGAGAACTTGTCTAAACCTTATCATTTAGAGGAAGGTGAAGTCGTAACAAGGTTTCC	98.5	Eukaryota|Stramenopiles|Stramenopiles_X|Bacillariophyta|Bacillariophyta_X|Raphid-pennate|Sellaphora|Sellaphora+auldreekie
X1386	CGCCCGTCGCACCTACCGATTGAATGCCTCGGTGAACAATTGGGACTGTTGTTTGGATGCTTAATTGCGTCTTGAAACTTCACAACTCTTTTTAACCTCGTCATTTAGAGGAAGGTGAAGTCGTAACAAGGTTTCC	86.13	Eukaryota|Stramenopiles|Stramenopiles_X|Oomyceta|Oomyceta_X|Oomyceta_XX|Hyaloperonospora|Hyaloperonospora+parasitica
X1387	CGCCCGTCGCACCTACCGATTGAATGATTCGGTGAAAATCTCAGACTATAGCAAAGAAACCTCCGGGTATCTTCGCCGTGGGAAGTTATTTAAACCTCATCATTTAGAGGAAGGTGAAGTCGTAACAAGGTTTCC	91.11	Eukaryota|Stramenopiles|Stramenopiles_X|Chrysophyceae-Synurophyceae|Chrysophyceae-Synurophyceae_X|Clade-D|Hydrurus|Hydrurus+foetidus
X1388	CGCCCGTCGCACCTACCGATTGAATGATTCGATGAATTTTTCGGACCGTGACTGAGACGCTTTCGGGCGACTTGGTCGTGAGAAGTTCATTAAACCTTATCATTTAGAGGAAGGAGAAGTCGTAACAAGGTTTCC	90.37	Eukaryota|Stramenopiles|Stramenopiles_X|Chrysophyceae-Synurophyceae|Chrysophyceae-Synurophyceae_X|Chrysophyceae-Synurophyceae_XX|Chrysophyceae-Synurophyceae_XXX|Chrysophyceae-Synurophyceae_XXX+sp.
X1389	CGCCCGTCGCACCTACCGATTGAATGACTCGGTGAAAAATTGGGACTGTTGTTTGGATGCTTAATTGCGTCTTTAAACTTCACAACTCTTTTTAACCTCGTCATTTAGAGGAAGTAAAAGTCGTAACAAGGTTTCC	84.67	Eukaryota|Stramenopiles|Stramenopiles_X|Oomyceta|Oomyceta_X|Oomyceta_XX|Oomyceta_XXX|Oomyceta_XXX+sp.
X1390	CGCCCGCCGCCGGCGACGTTGTGAGAAGTTCATTAAACCTTATCATTTAGAGGAAGGAGAAGTCGTAACAAGGTTTCC	88.46	Eukaryota|Archaeplastida|Streptophyta|Embryophyceae|Embryophyceae_X|Embryophyceae_XX|Sorghum|Sorghum+bicolor
X1391	CACCCGTCGCTCCTACCGATTGGGTGATCCGGTGAATAATTTGCACTGCAGCGATGCCCAGTTCGCTGGGTGTCGGGAAGCCTAGTGAACCTTATCACTTGGAGGAAGGAGAACTCGTAACAAGTTTGTT	82.96	Eukaryota|Alveolata|Dinophyta|Dinophyceae|Dinophyceae_X|Dinophyceae_XX|Pentapharsodinium|Pentapharsodinium+tyrrhenicum
X1392	TGCCCGTCGCTCCTACCAATTGAATGATCTGGTGAAGTGTTCGGATTGCGTCGACGATGGTGGTTCACCGTCGTCGATGTTGTGAGAAGTTTATTGAACCTTATCATTTAGAGGAAGGAGAAGTCATAACAAGGTTACC	89.21	Eukaryota|Archaeplastida|Streptophyta|Zygnemophyceae|Zygnemophyceae_X|Zygnemophyceae_XX|Penium|Penium+margaritaceum
X1393	CGCCTGTCGCTACTACCGATTGAATGGCTTAGTGAGATTTCCGGATCGGCATTGGGGAGCCGGCAACGGCACCCCTTGGCTGAGAAGTTACTCAAACCTTATCATTTAGAGGAAGGAGAAGTCGTAACAAGGTTTCC	94.89	Eukaryota|Opisthokonta|Fungi|Basidiomycota|Agaricomycotina|Tremellomycetes|Caulerpaceae|Caulerpaceae+sp.
X1394	CGCCGGTGCAGCTACTCTCGTAGTGGCAGCGCTGTGTTTGGGAAGATGCCCAAACTTGAACATTTAGAGGAAGTAAAAGTCGTAACAAGGTTTCC	64.86	Eukaryota|Opisthokonta|Fungi|Ascomycota|Saccharomycotina|Saccharomycetales|Komagataella|Komagataella+pastoris
X1395	CGCCGGTCGCTCCTACCAATTGAGTGATCCGGTGAATAATTCGGACTGCAGCAGTGTTCAGTTCCTGAACGTTGCAGCGGAAAGTTTGGTGAGCCTTATCATTTAGAGGAGGAGAAGTCGTAACAAGGTTTCC	95.52	Eukaryota|Alveolata|Dinophyta|Dinophyceae|Dinophyceae_X|Dinophyceae_XX|Azadinium|Azadinium+poporum
X1396	CGCCCGTCGTTGTTTCCGATGTCGGTGCAATACAGGTGATCGGAGAGGGAGTGTTCACACTTCCTTGAAGTTCACCGATATTTCTTCAATAGAGGAAGCAAAAGTCGTAACAAGGTAGCT	97.5	Eukaryota|Excavata|Discoba|Euglenozoa|Kinetoplastida|Neobodonid|Rhynchobodo|Rhynchobodo+sp.
X1397	CGCCCGTCGCTTCTACCGATTGAGTGGTCCGGTGAAACGTTCAGACTGAGGATTAACGCGAGGCAACTCAAAGGAGTCCATGGAAAGAATAGTAAACCATATCACTTAGAGGAAGAAGAAGTCGTAACAAGGTCTCC	78.1	Eukaryota|Alveolata|Dinophyta|Syndiniales|Dino-Group-II|Dino-Group-II-Clade-6|Dino-Group-II-Clade-6_X|Dino-Group-II-Clade-6_X+sp.
X1398	CGCCCGTCGCTTCTACCGATTGAATTTCTCGATGAGCTGTAAGGAGAGAAATGCATTCCAAAAGAATGTGTGGCTCAAATTACATCAAATCTCGAAATTTAGAGGAAGAAGAAGTCGTAACAAGGTAACC	79.23	Eukaryota|Amoebozoa|Lobosa|Lobosa_X|Himatismenida|Cochliopodiidae|Cochliopodium|Cochliopodium+bilimbosum
X1399	CGCCCGTCGCTCCTGCCGATTGGGTGATCCGGTGAACAATTCGGACTGCAGCAGTGTTCAGTTCCTGAACGTTGCAGCGGAAAGTTTAGTGAACTTATCACTTAGAGGAAGAAGAAGTCGTAACAAGGTCTCC	95.52	Eukaryota|Alveolata|Dinophyta|Dinophyceae|Dinophyceae_X|Dinophyceae_XX|Dinophyceae_XXX|Dinophyceae_XXX+sp.
X1400	CGCCCGTCGCTCCTATGAGTGATCTGGTGAATAATTCGGACTGCAGCGATGCCCAGTTCGCTGGGTGTCGCAGCGGGAAGCTTAGTGAACCTTATCACTTAGAGGAAGGAGTAACAAGGTTTCC	84.44	Eukaryota|Alveolata|Dinophyta|Dinophyceae|Dinophyceae_X|Dinophyceae_XX|Dinophyceae_XXX|Dinophyceae_XXX+sp.
X1401	CGCCCGTCGCTCCTATCAATTAAGTGATCTGGTGAATAATTCGGACTGCAGCGATGCCCAGTTCGCTGGGTGTCGCAGCGGGAAGCTTAGTGAACCTTATCACTTAGAGGAAGGAGAGGTTGTAACAAGGTTTCC	88.89	Eukaryota|Alveolata|Dinophyta|Dinophyceae|Dinophyceae_X|Dinophyceae_XX|Dinophyceae_XXX|Dinophyceae_XXX+sp.
X1402	CGCCCGTCGCTCCTACCGATTTTGAGTGGTCCGGTGAACCTTCTGGACTGTGAGCAGGCTTGACCTGAATGCGGGAAGTTAAGTAAACCTTATCACTTAGAGGAAGGAGAAGTCGTAACAAGGTTTCC	96.88	Eukaryota|Alveolata|Ciliophora|Colpodea|Colpodida|Grossglockneriidae|Pseudoplatyophrya|Pseudoplatyophrya+nana
X1403	CGCCCGTCGCTCCTACCGATTTTGAGTGGTCCGGTGAACCTTCTGGACTGTACTCGGGTTCAACCCGAGTGTGGGAAGTTAAGTAAACCTTATCATTTAGAGGAAGTAAAAGTCGTAACAAGGTATTC	91.41	Eukaryota|Alveolata|Ciliophora|Colpodea|Platyophryida|Platyophryidae|Platyophrya|Platyophrya+vorax
X1404	CGCCCGTCGCTCCTACCGATTTTGAGTGATCCGGTGAACCTTCTGGACTGTGGCCAGGCTTGACCTGGTTGTGAGAAGTTCATTAAACCTTATCATTTAGAGGAAGGAGAAGTCGTAACAAGGTTTCC	96.88	Eukaryota|Alveolata|Ciliophora|Colpodea|Colpodida|Colpodidae|Bresslaua|Bresslaua+vorax
X1405	CGCCCGTCGCTCCTACCGATTTTGAGTGATCCGGTGAACCTTCTGGACTGTGACGGACTTGATCCGCTCGTGGGAAGTTAAGTAAACCTTATCACTTAGAGGAAGGAGAAGTCGTAACAAGGTTTCC	96.88	Eukaryota|Alveolata|Ciliophora|Colpodea|Colpodida|Colpodida_X|Exocolpoda|Exocolpoda+augustini
X1406	CGCCCGTCGCTCCTACCGATTTCGAGTGGTCCGGTGAACCTTTTGGACTGCGCGGGCCCCGTGCCTCGTGCGGAAAATCAAGTAAACCATATCACTTAGAGGAAGGAGAAGTCGTAACAAGGTTTCC	97.66	Eukaryota|Alveolata|Ciliophora|Spirotrichea|Hypotrichia|Rigidotrichidae|Rigidothrix|Rigidothrix+goisery
X1407	CGCCCGTCGCTCCTACCGATTTCGAGTGGTCCGGTGAACCTTTTGGACCGCGCTGGGCTTCGTGCTTGGTGTGAGAAGTTCATTAAACCTTATCATTTAGAGGAAGGAGAAGTCGTAACAAGGTTTCC	89.84	Eukaryota|Alveolata|Ciliophora|Spirotrichea|Hypotrichia|Holostichidae|Anteholosticha|Anteholosticha+marimonilata
X1408	CGCCCGTCGCTCCTACCGATTTCGAGTGATTCGGTGAACCTTCTGGACTGTATAGGTCCTTGAGACCTGTGTAGGAAGTTAAGTAAACCATATCACTTAGAGGAAGGAGAAGTCGTAACAAGGTATCC	89.84	Eukaryota|Alveolata|Ciliophora|Colpodea|Cyrtolophosidida|Cyrtolophosididae|Pseudocyrtolophosis|Pseudocyrtolophosis+alpestris
X1409	CGCCCGTCGCTCCTACCGATTTCGAGTGATTCGGTGAACCTTCTGGACTGTACAGTTCCTTGAGTTCTGTGTAGGAAGTTAAGTAAACCATATCACTTAGAGGAAGGAGAAGTCGTAACAAGGTATCC	88.28	Eukaryota|Alveolata|Ciliophora|Spirotrichea|Hypotrichia|Holostichidae|Anteholosticha|Anteholosticha+scutellum
X1410	CGCCCGTCGCTCCTACCGATTTCGAGTGATCCGGTGAATCCTTTGGACCGCTTGGAGTCTCGTGCTTCGAGTGGAAAATCGAGTAAACCATATCACTTAGAGGAAGGAGAAGTCGTAACAAGGTTTCC	96.09	Eukaryota|Alveolata|Ciliophora|Spirotrichea|Hypotrichia|Urostylidae|Hemicycliostyla|Hemicycliostyla+sphagni
X1411	CGCCCGTCGCTCCTACCGATTTCGAGTGATCCGGTGAACCTTTTGGACCGCGTTGGGCTTCGTGCTTAATGTGGAAAATCAAGTAAATCTTATCACTTAGAGGAAGGAGAAGTCGTAACAAGGTTTCC	93.75	Eukaryota|Alveolata|Ciliophora|Spirotrichea|Hypotrichia|Holostichidae|Anteholosticha|Anteholosticha+sp.
X1412	CGCCCGTCGCTCCTACCGATTTCGAGTGATCCGGTGAACCTTCTGGACTGCGATCGTCGAAAGACGATCGCAAGAATTTAAGTAAACCATATCACTTAGAGGAAGGAGAAGTCGTAACAAGGTTTCC	96.06	Eukaryota|Alveolata|Ciliophora|Nassophorea|Nassophorea_X|Microthoracidae|Leptopharynx|Leptopharynx+costatus
X1413	CGCCCGTCGCTCCTACCGATTTCGAGTGATCCGGTGAACCATTTGGACCGCGAGGTACTTGTTACTTTGTGGAAAATCTAGTAAACCATATCACTTAGAGGAAGTAAAAGTCGTAACAAGGTTTCC	94.44	Eukaryota|Alveolata|Ciliophora|Spirotrichea|Hypotrichia|Hypotrichia_X|Onychodromus|Onychodromus+grandis
X1414	CGCCCGTCGCTCCTACCGATTGGGTGTGCTGGTGAAGCGTTCGGATTGGTGGCTCCAGGCGGTTCGCCGCCGGCGACGTTGTGAGAAGTTCATTAAACCTTATCATTTAGAGGAAGGAGAAGTCGTAACAAGGTTTCC	90.71	Eukaryota|Archaeplastida|Streptophyta|Embryophyceae|Embryophyceae_X|Embryophyceae_XX|Calycularia|Calycularia+crispula
X1415	CGCCCGTCGCTCCTACCGATTGAGTGATCCGGTGAATAATTCGGACTGCTGAATAACCCAGTTCCTGAGCTACGCGGCGGAAAGTCTAGTGAACCTTATCACTTAGAGGAAGGAGAAGTCGCAACAAGGTTTCC	90.3	Eukaryota|Alveolata|Dinophyta|Dinophyceae|Dinophyceae_X|Dinophyceae_XX|Dinophyceae_XXX|Dinophyceae_XXX+sp.
X1416	CGCCCGTCGCTCCTACCGATTGAGTGATCCGGTGAATAATTCGGACCGTGATAAGTTCAGTTCTGAACTTGTCGTGGAAAGTTTCGTAAACCTTATCACTTAGAGGAAGGAGAAGTCGTAACAAGGTTTCC	92.54	Eukaryota|Alveolata|Dinophyta|Dinophyceae|Dinophyceae_X|Dinophyceae_XX|Lepidodinium|Lepidodinium+viride
X1417	CGCCCGTCGCTCCTACCGATTGAATGTTCCGGTGAACCCTTCGGACCACTTTCTGTTGGTGGGGAAACTCATCTTCAGGGAACTGGAAAGTTGTGTAAACCTTAACATTTAGAGGAAGGAGAAGTCGTAACAAGGTTTCC	86.62	Eukaryota|Rhizaria|Cercozoa|Endomyxa|Vampyrellida|Sey055-lineage|Sey055-lineage_X|Sey055-lineage_X+sp.
X1418	CGCCCGTCGCTCCTACCGATTGAATGTGCTGGTGAAGTGTTCGGACCGGCTCTTGTCGGTGGCAACACTGATTGGAGCTGGGAAGATCATTGAACCCTCCCATTTAGAGGAAGGAGAAGTCGTAACAAGGTCTCC	89.63	Eukaryota|Archaeplastida|Chlorophyta|Chlorophyceae|Chlorophyceae_X|CW-Chlamydomonadales|CW-Chlamydomonadales_X|CW-Chlamydomonadales_X+sp.
X1419	CGCCCGTCGCTCCTACCGATTGAATGGTCCGGTGAGGTCTTAGGACTGAGGTAGAGGTGCTTTAACGAGTGCCCTTGCTTTGGAAATTTGATCGAACTACGTTATCTAGAGGAAGTAAAAGTCGTAACAAGGTTTCC	91.24	Eukaryota|Opisthokonta|Metazoa|Nematoda|Enoplea|Enoplea_X|Enchodelus|Enchodelus+longispiculus
X1420	CGCCCGTCGCTCCTACCGATTGAATGGTCCGGTGAGGCCTCCGGATTGGCTATTGGAATCCCGCGAGGGAATCTAACTGCCGAGAAGTTGTACGAACTTGGTCATTTAGAGGAAGTAAAAGTCGTAACAAGGTTTCC	96.35	Eukaryota|Opisthokonta|Fungi|Basidiomycota|Pucciniomycotina|Microbotryomycetes|Oryza|Oryza+sativa
X1421	CGCCCGTCGCTCCTACCGATTGAATGGTCCGGTGAGGACTTTGGACTGGTCTTCGTGATGGCTTTCGGGTCGTGGCGGAGTGCCGGAAAAATGTCCAAACTTGATCACTTAGAGGAAGTAAAAGTCGTAACAAGGTTTCC	88.57	Eukaryota|Opisthokonta|Metazoa|Arthropoda|Hexapoda|Collembola|Podura|Podura+aquatica
X1422	CGCCCGTCGCTCCTACCGATTGAATGGTCCGGTGAGCTTCAGGGATTGTTGCAGGTCTGTAGGTCTCCTACTAACTGCATCCGAGAACTGAATCAAACTTGATCATTTAGAGGAAGTAAAAGTCGTAACAAGGTTTCC	96.38	Eukaryota|Rhizaria|Cercozoa|Filosa-Sarcomonadea|Cercomonadida|Cercomonadidae|Cercomonas|Cercomonas+braziliensis
X1423	CGCCCGTCGCTCCTACCGATTGAATGGTCCGGTGAGCTGTGGGGATTGCCGCCCTCGCAAGAGGTGCGGGGAGAACCACAACAAACTTGCTCATTTAGAGGAAGTAAAAGTCGTAACAAGGTCTCC	80	Eukaryota|Opisthokonta|Metazoa|Ctenophora|Ctenophora_X|Ctenophora_XX|Beroe|Beroe+forskalii
X1424	CGCCCGTCGCTCCTACCGATTGAATGGTCCGGTGAAGTTTTTGGACTGCGCGCGGCCTCGTGCCTTGTGCGGAAAATCATGTAAACCATATCACTTAGAGGAAGGAGAAGTCGTAACAAGGTTTCC	92.97	Eukaryota|Alveolata|Ciliophora|Spirotrichea|Hypotrichia|Hypotrichia_X|Hypotrichia_XX|Hypotrichia_XX+sp.
X1425	CGCCCGTCGCTCCTACCGATTGAATGGTCCGGTGAAGTTTTCGGATTGGCTTTGAAAGACTGGCAACGGTCATTTATTGCTGAGAAGCTGATCAAACTTGGTCATTTAGAGGAAGTAAAAGTCGTAACAAGGTTTCC	89.05	Eukaryota|Opisthokonta|Fungi|Basidiomycota|Agaricomycotina|Tremellomycetes|Bullera|Bullera+taiwanensis
X1426	CGCCCGTCGCTCCTACCGATTGAATGGTCCGGTGAAGTTTTCGGATTGGCTTCCGGCTAGTGTCAAAGCTAATCGGATTATCGAGAAGAAGATCAAACTTGATCATTTAGAAGAAGTAAAAGTCGTAACAAGGTTTCC	92.75	Eukaryota|Opisthokonta|Metazoa|Platyhelminthes|Turbellaria|Lecithoepitheliata|Geocentrophora|Geocentrophora+sp.
X1427	CGCCCGTCGCTCCTACCGATTGAATGGTCCGGTGAAGTTTTCGGATCGGCGGCGGCCGGCGCGCGAGCGCCTGCTGCCGTTGAGAAGTTCATTAAACCCTCCCACCTAGAGGAAGGAGAAGTCGTAACAAGGTCTCC	94.89	Eukaryota|Archaeplastida|Chlorophyta|Trebouxiophyceae|Watanabea-Clade|Watanabea-Clade_X|Viridiella|Viridiella+fridericiana
X1428	CGCCCGTCGCTCCTACCGATTGAATGGTCCGGTGAAGTTTTCGGATCGCGGCGACGGGGGGAAACTTCTGTCTTGGCTGAGAAGAACTTTAAACCCTCCCACCTAGAGGAAGGAGAAGTCGTAACAAGGTTTCC	85.19	Eukaryota|Archaeplastida|Chlorophyta|Chlorophyceae|Chlorophyceae_X|CW-Chlamydomonadales|CW-Chlamydomonadales_X|CW-Chlamydomonadales_X+sp.
X1429	CGCCCGTCGCTCCTACCGATTGAATGGTCCGGTGAAGTTTTCGGATCGCGGCGACGCCTGCGGTTCGCCGCCGGCGACGTTGTGAGAAGTTAGGCAAACTTGGTCATTTAGAGGAAGTAAAAGTCGTAACAAGGTAACC	92.09	Eukaryota|Archaeplastida|Streptophyta|Embryophyceae|Embryophyceae_X|Embryophyceae_XX|Sphagnum|Sphagnum+recurvum
X1430	CGCCCGTCGCTCCTACCGATTGAATGGTCCGGTGAAGTTTTCGGATCGCGGCGACGCCTGCGGTTCGCCGCCGGCGACGTTGTGAGAACTGGATCAAACTTGCTCATTTAGAGGAAGTAAAAGTCGTAACAAGGTTTCC	93.53	Eukaryota|Archaeplastida|Streptophyta|Embryophyceae|Embryophyceae_X|Embryophyceae_XX|Sphagnum|Sphagnum+recurvum
X1431	CGCCCGTCGCTCCTACCGATTGAATGGTCCGGTGAAGTTTTCGGATCGCGGCGACGCCTGCGGTTCGCCGCCCTCTGCCGCTGAGAACTTCATCAAACCCTCCCACCTAGAGGAAGGAGAAGTCGTAACAAGGTTCCT	88.57	Eukaryota|Archaeplastida|Streptophyta|Embryophyceae|Embryophyceae_X|Embryophyceae_XX|Pottia|Pottia+truncata
X1432	CGCCCGTCGCTCCTACCGATTGAATGGTCCGGTGAAGTTTTCGGATCGCGGCGACGCCTGCGGTTCGCCGCCCGATGCAGTCGAGAAGTTCGTTAAACCCTCCCACCTAGAGGAAGGAGAAGTCGTAACAAGGTTTCC	91.43	Eukaryota|Archaeplastida|Streptophyta|Embryophyceae|Embryophyceae_X|Embryophyceae_XX|Sphagnum|Sphagnum+recurvum
X1433	CGCCCGTCGCTCCTACCGATTGAATGGTCCGGTGAAGTTTTCGGATCGCGGCGACGCCTGCGGAAAGTTTAGTGAACCTTATCACTTAGAGGAAGGAGAAGTCGTAACAAGGTTTCC	83.72	Eukaryota|Archaeplastida|Streptophyta|Embryophyceae|Embryophyceae_X|Embryophyceae_XX|Coccinia|Coccinia+adoensis
X1434	CGCCCGTCGCTCCTACCGATTGAATGGTCCGGTGAAGTTTTCGGACTGGCTCCAGGAGGATGGCAACATCCACCCAGAGCCGGAAAGTTGGTCAAACTTGGTCATTTAGAGGAAGTAAAAGTCGTAACAAGGTTTCC	95.62	Eukaryota|Opisthokonta|Fungi|Ascomycota|Pezizomycotina|Orbiliomycetes|Lecophagus|Lecophagus+muscicola
X1435	CGCCCGTCGCTCCTACCGATTGAATGGTCCGGTGAAGTTTTCGGACTGGCTCAGGGGGGTTGGCAACGACCGCCCAGAGCCGGAAAGTTGGTCAAACTTGGTCATTTAGAGGAAGTAAAAGTCGTAACAAGGTTTCC	94.89	Eukaryota|Opisthokonta|Fungi|Ascomycota|Pezizomycotina|Eurotiomycetes|Penicillium|Penicillium+sp.
X1436	CGCCCGTCGCTCCTACCGATTGAATGGTCCGGTGAAGTTTTCGGACTGGCTCAGAGGGGTTGGCAACGACCGCTCAGAGCCGGAAAGTTGGTCAAACTTGGTCATTTAGAGGAAGTAAAAGTCGTAACAAGGTTTCC	94.89	Eukaryota|Opisthokonta|Fungi|Ascomycota|Pezizomycotina|Eurotiomycetes|Penicillium|Penicillium+purpurogenum
X1437	CGCCCGTCGCTCCTACCGATTGAATGGTCCGGTGAAGCGTTCGGATTGGCGGCACTCGGCGGCTCGTCCGCCGGGCGTCACCGAGAAGTTCGTTGAACCCTCCCATCTAGAGGAAGGAGAAGTCGTAACAAGGTCTCC	92.75	Eukaryota|Archaeplastida|Chlorophyta|Trebouxiophyceae|Watanabea-Clade|Watanabea-Clade_X|Watanabea|Watanabea+reniformis
X1438	CGCCCGTCGCTCCTACCGATTGAATGGTCCGGTGAAGCGTTCGGACTGGCGGCTGCGCGCGGTTCGCCGCTCGCTGCAGCCGGGAAGTTCGTTAAACCCTCCCACCTAGAGGAAGGAGAAGTCGTAACAAGGTTTCC	93.43	Eukaryota|Archaeplastida|Chlorophyta|Trebouxiophyceae|Trebouxiophyceae_X|Trebouxiophyceae_XX|Pseudococcomyxa|Pseudococcomyxa+simplex
X1439	CGCCCGTCGCTCCTACCGATTGAATGGTCCGGTGAACCTTCTGGAGTAGAGTGGCTTTTACGAGTCGCTCCGCGAAGTTAAGTAAACCCAATAATTTAGAGGAAGGAAAAGTCGTAACAAGGTTTCC	84.5	Eukaryota|Alveolata|Ciliophora|Oligohymenophorea|Scuticociliatia|Cyclidiidae|Boveria|Boveria+subcylindrica
X1440	CGCCCGTCGCTCCTACCGATTGAATGGTCCGGTGAACCTTCTGGACTGTACTCGGGTTCAACCCGAGTGTGAGAAGTTCATTAAACCTTATCATTTAGAGGAAGGAGAAGTCGTAACAAGGTTTCC	89.84	Eukaryota|Alveolata|Ciliophora|Colpodea|Platyophryida|Platyophryidae|Platyophrya|Platyophrya+vorax
X1441	CGCCCGTCGCTCCTACCGATTGAATGGTCCGGCGACGTTGTGAGAAGTTCATTAAACCTTATCATTTAGAGGAAGGAGAAGTCGTAACAAGGTTTCC	74.22	Eukaryota|Hacrobia|Cryptophyta|Cryptophyceae|Cryptophyceae_X|Cryptomonadales|Cryptomonas|Cryptomonas+sp.
X1442	CGCCCGTCGCTCCTACCGATTGAATGGTCCGGCGAAATCTTCAGATTGCTGGCGAGTCCGAGCAATCGGCCTCGCTGTGAGAAGTTGATTAAACCTTATCATTTAGAGGAAGGAGAAGTCGTAACAAGGTTTCC	92.54	Eukaryota|Hacrobia|Cryptophyta|Cryptophyceae|Cryptophyceae_X|Cryptomonadales|Cryptomonadales_X|Cryptomonadales_X+sp.
X1443	CGCCCGTCGCTCCTACCGATTGAATGGCTTAGTGAGACCTCCGGATTGATTATTTCTTGGTGGCAACACCATAAAATGATTGAGAAGTTGGTCAAACTTGGTCATTTAGAGGAACTAAAAGTCGTAACAAGGTAACC	86.86	Eukaryota|Opisthokonta|Fungi|Chytridiomycota|Chytridiomycotina|Chytridiomycotina_X|Chytridiomycotina_X|Chytridiomycotina_X+sp.
X1444	CGCCCGTCGCTCCTACCGATTGAATGGCTCTCGGGTCGTTCGGTTTATATCGAAAAGATGCTCAAACTGGATCATTTAGAGGAAGTAAAAGTCGTAACAAGGTATTC	71.54	Eukaryota|Rhizaria|Cercozoa|Endomyxa|Vampyrellida|Vampyrellida_X|Vampyrellida_XX|Vampyrellida_XX+sp.
X1445	CGCCCGTCGCTCCTACCGATTGAATGATCCGGTGAAGTGTTCGGATTGCGTCGATGATGGCGGTTCGCTGCCGTCGACGTCGTGAGAAGTTCATTGAACCTTATCATTTAGAGGAAGGAGAAGTTGTAACAAGGTTACC	92.81	Eukaryota|Archaeplastida|Streptophyta|Embryophyceae|Embryophyceae_X|Embryophyceae_XX|Selaginella|Selaginella+moellendorffii
X1446	CGCCCGTCGCTCCTACCGATTGAATGATCCGGTGAAGTGTTCGGATTGCGTCGACGATGGCGGTTTGCCGTCATTGACGTCATGAGAAGTTCATTGAACCTTATCATTTAGAGGAAGGAGAAGTCGTAACAAGGTTACC	91.37	Eukaryota|Archaeplastida|Streptophyta|Embryophyceae|Embryophyceae_X|Embryophyceae_XX|Sorghum|Sorghum+bicolor
X1447	CGCCCGTCGCTCCTACCGATTGAATGATCCGGTGAAGTGTTCGGATTGCGTCGACGATGGCGGTTCGCCGCCGTCGACGTCGTGAGAAGTTCATTGAACCTTATCATTTAGAGGAAGGAGAAATCGTAACAAGGTTAGC	92.81	Eukaryota|Archaeplastida|Streptophyta|Embryophyceae|Embryophyceae_X|Embryophyceae_XX|Sorghum|Sorghum+bicolor
X1448	CGCCCGTCGCTCCTACCGATGGAACAAAAAGGTGAATTTGACGGACTTGAGCTTTGGCTTGGGGAAATTAACTGAACCTTTTTGTTTGTAGGAAGGAGAAGTCGTAACAAGGTTTCC	98.29	Eukaryota|Excavata|Discoba|Heterolobosea|Heterolobosea_X|Vahlkampfiidae|Heterolobosea|Heterolobosea+sp.
X1449	CGCCCGTCGCTCCTACCGATCGAACGGCCAGGCAAAGCCCTCGGAGTGGGCGGATCGTTCGCGGTTCGCCTGCAAAGTTGGCTGCACCTCGTCATTTAGAGGAAGGAGAAGTCGTAACAAGGTATCT	89.76	Eukaryota|Amoebozoa|Lobosa|Discosea-Longamoebia|Thecamoebida|Thecamoebidae|Thecamoeba|Thecamoeba+quadrilineata
X1450	CGCCCGTCGCTCCTACCGATAGAGTGATCCGGTGAATAATTCGGACTGCAGCGATGCCCAGTTCGCTGGGTGTCGCAGCGGGAAGCTTAGTGAACTTTATCACTTAGAGGAAGGAGCAGTCGTAACAAGGTTTCC	91.11	Eukaryota|Alveolata|Dinophyta|Dinophyceae|Dinophyceae_X|Dinophyceae_XX|Dinophyceae_XXX|Dinophyceae_XXX+sp.
X1451	CGCCCGTCGCTCCTACCAATTGAATGATCCGGTGAAGTGTTCGGATTGCATCGACGATGGCGGTTCGTCGCCGTCGACGTCGTGAGAAGTTCATTGAACCTTATCATTTATAGGAAGGAGAAGTCGTAACAAGGTTATC	90.65	Eukaryota|Archaeplastida|Streptophyta|Embryophyceae|Embryophyceae_X|Embryophyceae_XX|Sorghum|Sorghum+bicolor
X1452	CGCCCGTCGCTAGTACCGATTGAATGGCTTAGTGAGACCTCCGGATTGGCGTCTCATAGGGGGCAACCTCTTAGAGATGCTGAGAAGTTGGTCAAACTTGGTCATTTAGAGGAACTAAAAGTCGTAACAAGGTAACC	89.05	Eukaryota|Opisthokonta|Fungi|Chytridiomycota|Chytridiomycotina|Chytridiomycetes|Rhyzophidiales_X|Rhyzophidiales_X+sp.
X1453	CGCCCGTCGCTAGTACCGATTGAATGGCTTAGTGAGACCTCCGGATTGGCGATTCATTGGTGGCAACACCATAGAACTGCCGAGAAGTTGGTCAAACTTGGTCATTTAGAGGAACTAAAAGTCGTAACAAGGTAACC	91.97	Eukaryota|Opisthokonta|Fungi|Chytridiomycota|Chytridiomycotina|Chytridiomycotina_X|Chytridiomycotina_X|Chytridiomycotina_X+sp.
X1454	CGCCCGTCGCTAGTACCGATTGAATGGCTTAGTGAGACCTCCGGATCGACGATTTCTCGGTGGCAACACTGTCAGATTGTTGAGAAGTTGGTCAAACTTGGTCATTTAGAGGAACTAAAAGTCGTAACAAGGTAACC	87.59	Eukaryota|Opisthokonta|Fungi|Chytridiomycota|Chytridiomycotina|Chytridiomycetes|Rhyzophidiales_X|Rhyzophidiales_X+sp.
X1455	CGCCCGTCGCTAGTACCGATCGAATGGCTTAGTGAGGCCTCCGGATTTGCGCTGGGGAGCCGGCAACGGCACCCCGGTGCGGAGAAGCTGAACGAACTTGGTCATTTAGAGGAACTAAAAGTCGTAACAAGGTTTCC	91.24	Eukaryota|Opisthokonta|Fungi|Basidiomycota|Agaricomycotina|Agaricomycetes|Tremiscus|Tremiscus+helvelloides
X1456	CGCCCGTCGCTACTACCGATTGGATGGTTTAGTGAGGTTCCCGGACTGTTGCTTCTGGTTGGTTCTCCTTCCTTTAGCGATTTGGAAGTGACACAAACTTGATCATCTAGAGGAAGTAAAAGTCGTAACAAGGTTTCC	93.48	Eukaryota|Rhizaria|Cercozoa|Filosa-Imbricatea|Euglyphida|Euglyphidae|Euglypha|Euglypha+tuberculata
X1457	CGCCCGTCGCTACTACCGATTGGATGGTTTAATGAGGCGTACGGACTGATGCGTCTAGTTGGTCTCCTTCTTTTCGCATTGTGGAAGTACGACAAATTTGACCATCTAGAGGAAGTAAAAGTCGTAACAAGGTATTC	98.54	Eukaryota|Rhizaria|Cercozoa|Filosa-Imbricatea|Euglyphida|Euglyphidae|Assulina|Assulina+muscorum
X1458	CGCCCGTCGCTACTACCGATTGGATGGTCCGGTGAGAATTTCGGATCGTGATATTTCGCCCTTCACTGGGCAAAATGTCGTGAGAAGTTATTCAAACCTTATTATCTAGAGGAAGTAAAAGTCGTAACAAGGTTTCC	94.16	Eukaryota|Stramenopiles|Stramenopiles_X|MAST|MAST-19|MAST-19_X|MAST-19_XX|MAST-19_XX+sp.
X1459	CGCCCGTCGCTACTACCGATTGGATGGTCCGGTGAGAATTTCGGATCGTGAGCTTAGTTCTTCACTGGACGACGCTCGTGAGAAGTTATTCAAACCTTATTATCTAGAGGAAGTAAAAGTCGTAACAAGGTTTCC	91.24	Eukaryota|Stramenopiles|Stramenopiles_X|MAST|MAST-19|MAST-19_X|MAST-19_XX|MAST-19_XX+sp.
X1460	CGCCCGTCGCTACTACCGATTGGATGGTCCGGTGAGAATTTCGGATCGTGAGCTTAGTCCTTTATTGGACGAGGTCTCGTGAGAAGTTATTCAAACCTTATTATCTAGAGGAAGTAAAAGTCGTAACAAGGTTTCC	91.97	Eukaryota|Stramenopiles|Stramenopiles_X|MAST|MAST-19|MAST-19_X|MAST-19_XX|MAST-19_XX+sp.
X1461	CGCCCGTCGCTACTACCGATTGGATGGTCCGGTGAGAATTTCGGATCGTGAGCTAAGCCCTTTACTGGGCGAGGTCTCGTGAGAAGTTATTCAAACCTTATTATCTAGAGGAAGTAAAAGTCGTAACAAGGTATTC	91.97	Eukaryota|Stramenopiles|Stramenopiles_X|MAST|MAST-19|MAST-19_X|MAST-19_XX|MAST-19_XX+sp.
X1462	CGCCCGTCGCTACTACCGATTGGATGGTCCGGTGAGAATTTCGGATCGTGAGCTAAGCCCTTTACTGGGCGACGTTGTGAGAAGTTCATTAAACCTTATCATTTAGAGGAAGGAGAAGTCGTAACAAGGTTTCC	87.59	Eukaryota|Stramenopiles|Stramenopiles_X|MAST|MAST-19|MAST-19_X|MAST-19_XX|MAST-19_XX+sp.
X1463	CGCCCGTCGCTACTACCGATTGCGTGATTTGGTGAGGTTTTTTGATAGAATTTATGTCTAACATTTATTTTAAAAATTAAACAAATCAAATTATGTAGAGGAAGTAAAAGTCGTAACAAGGTTTTC	74.63	Eukaryota|Rhizaria|Radiolaria|Acantharea|Arthracanthida-Symphyacanthida|Arthracanthida-Symphyacanthida_X|Haliommatidium|Haliommatidium+sp.
X1464	CGCCCGTCGCTACTACCGATTGAATGTTTTAGTGAGATCTTCGGCTTGGTTTTCCGAGCGGCTTTCGGGTCGTTTGGCTGAATCGAAAAGATGCTCAAACTGGATCATTTAGAGGAAGTAAAAGTCGTAACAAGGTATTC	86.43	Eukaryota|Opisthokonta|Metazoa|Arthropoda|Chelicerata|Arachnida|Caddo|Caddo+agilis
X1465	CGCCCGTCGCTACTACCGATTGAATGTATCAGTGAGGCCTTGGGATTGGAGTCGCGGAGCCGGCAACGGCACCTTGGCGCTGAGAACTTGGTCAAACTCGTATGTTTAGAGGAAGTAAAAGTCGTAACAAGGTTTCC	90.51	Eukaryota|Opisthokonta|Fungi|Basidiomycota|Agaricomycotina|Agaricomycetes|Donkioporia|Donkioporia+expansa
X1466	CGCCCGTCGCTACTACCGATTGAATGGTTTAGTGAGATCTTCGGATTGGTCCGGAAGTGGCCGCAAGGTTACCTCTAGGTTCCGAGAAGTTCATTAAACCTTATCATTTAGAGGAAGGAGAAGTCGTAACAAGGTTTCC	92.81	Eukaryota|Opisthokonta|Metazoa|Rotifera|Rotifera_X|Rotifera_XX|Rotifera_XXX|Rotifera_XXX+sp.
X1467	CGCCCGTCGCTACTACCGATTGAATGGTTTAGTGAGATCCTCGGATTGATCCGGAGGTGTCCGCAAGGTTGCCTCTAGGTGTCGAGAAGTTCATTAAACCTTATCATTTAGAGGAAGGAGAAGTCGTAACAAGGTTTCC	91.37	Eukaryota|Hacrobia|Haptophyta|Prymnesiophyceae|Prymnesiophyceae_X|Prymnesiophyceae_XX|Prymnesiophyceae_XXX|Prymnesiophyceae_XXX+sp.
X1468	CGCCCGTCGCTACTACCGATTGAATGGTTATAGTGAGCATATGGGATCAGTAGAATTAGACTGGCAACAGTCTTTCTCTGCAGAGAACTATGCTCAAACTGGATCATTTAGAGGAAGTAAAAGTCGTAACAAGGTATTC	94.24	Eukaryota|Opisthokonta|Fungi|Mucoromycota|Mucoromycotina|Mucoromycotina_X|Mucor|Mucor+circinelloides
X1469	CGCCCGTCGCTACTACCGATTGAATGGCTTGGTGAGATTTTCGGATTGGCGTTGGGGAGCCGGCAACGGCACCCCTTGGCTGAAAAGTTACTCAAACCTGGTCATTTAGAGGAAGTAAAAGTCGTAACAAGGTTTCC	100	Eukaryota|Opisthokonta|Fungi|Basidiomycota|Agaricomycotina|Tremellomycetes|Sirobasidium|Sirobasidium+brefeldianum
X1470	CGCCCGTCGCTACTACCGATTGAATGGCTTAGTGAGTTTCACGGATTGTCGCCTGTTGCTGGTCTCCAGTGACAGATGATGAGAAGTTCATTAAACCTTATCATTTAGAGGAAGGAGAAGTCGTAACAAGGTTTCC	89.71	Eukaryota|Rhizaria|Cercozoa|Filosa-Granofilosea|Limnofilida|Limnofilidae|Limnofila|Limnofila+anglica
X1471	CGCCCGTCGCTACTACCGATTGAATGGCTTAGTGAGTTTCACGGATTGTCGCCTGTTGCTGGTCTCCAGTGACAGATGATGAGAAGTGAATCAAACTTGATCATTTAGAGGAAGGAGAAGTCGTAACAAGGTTTCC	93.38	Eukaryota|Rhizaria|Cercozoa|Filosa-Granofilosea|Limnofilida|Limnofilidae|Limnofila|Limnofila+anglica
X1472	CGCCCGTCGCTACTACCGATTGAATGGCTTAGTGAGTTTCACGGATTACTGCCAGTGGCTGGTCTCCAGAAACTGACGGTGAGAAGTTCATTAAACCTTATCATTTAGAGGAAGGAGAAGTCGTAACAAGGTTTCC	88.24	Eukaryota|Rhizaria|Cercozoa|Filosa-Granofilosea|Limnofilida|Limnofilidae|Limnofilidae_X|Limnofilidae_X+sp.
X1473	CGCCCGTCGCTACTACCGATTGAATGGCTTAGTGAGTTTCACGGATTACTGCCAGTGGCTGGTCTCCAGAAACTGACGGTGAGAAGTGAATCAAACTGGATCATTTAGAGGAAGTAAAAGTCGTAACAAGGTATTC	92.65	Eukaryota|Rhizaria|Cercozoa|Filosa-Granofilosea|Limnofilida|Limnofilidae|Limnofilidae_X|Limnofilidae_X+sp.
X1474	CGCCCGTCGCTACTACCGATTGAATGGCTTAGTGAGTCCCTCGGATCGCTGATTGGCAGCTGGCAACAGCAACCGGTTGGTGAGAAGTTGGGCAAACTTGGTCATTTAGAGGAAGTAAAAGTCGTAACAAGGTTTCC	91.97	Eukaryota|Opisthokonta|Fungi|Mucoromycota|Mucoromycotina|Mucoromycotina_X|Endogone|Endogone+lactiflua
X1475	CGCCCGTCGCTACTACCGATTGAATGGCTTAGTGAGGTCTTCGGATTGGCTTTGGGGAGCCGGCAACGGCACTCTATTGCTGAGAAGTTGATCAAACTTGGTCATTTAGAGGAAGTAAAAGTCGTAACAAGGTTTCC	100	Eukaryota|Opisthokonta|Fungi|Basidiomycota|Agaricomycotina|Agaricomycetes|Rhizoctonia|Rhizoctonia+sp.
X1476	CGCCCGTCGCTACTACCGATTGAATGGCTTAGTGAGGTCTTCGGATTGGCTTCGGAGGGCCGGAAACGGACCACTGTTGCTGAGAAGTTCATTAAACCTTATCATTTAGAGGAAGGAGAAGTCGTAACAAGGTTTCC	94.16	Eukaryota|Opisthokonta|Fungi|Basidiomycota|Agaricomycotina|Agaricomycotina_X|Agaricomycotina_XX|Agaricomycotina_XX+sp.
X1477	CGCCCGTCGCTACTACCGATTGAATGGCTTAGTGAGGTCTTCGGATTGGCGCTCAGCAGCTGGAAACGGCAGCCGAGTGCTGAAAAGTTGCACGAACTTGGTCATTTAGAGGAAGTAAAAGTCGTAACAAGGTTTTC	95.62	Eukaryota|Opisthokonta|Fungi|Basidiomycota|Pucciniomycotina|Agaricostilbomycetes|Sporobolomyces|Sporobolomyces+lophatheri
X1478	CGCCCGTCGCTACTACCGATTGAATGGCTTAGTGAGGTCTTCGGATCGGCGTTCATCAGCTGGAAACGGCAGTCGAATGCTGAAAAGTTGCACGAACTTGGTCATTTAGAGGAAGTAAAAGTCGTAACAAGGTTTTC	93.43	Eukaryota|Opisthokonta|Fungi|Basidiomycota|Pucciniomycotina|Agaricostilbomycetes|Sporobolomyces|Sporobolomyces+lophatheri
X1479	CGCCCGTCGCTACTACCGATTGAATGGCTTAGTGAGGTCTCCGGATTGGCGGTGGGGAGCCGGCAACGGCACCCTATTGCTGAGAAGTTCATTAAACCTTATCATTTAGAGGAAGGAGAAGTCGTAACAAGGTTTCC	92.7	Eukaryota|Opisthokonta|Fungi|Basidiomycota|Agaricomycotina|Agaricomycetes|Psilocybe|Psilocybe+montana
X1480	CGCCCGTCGCTACTACCGATTGAATGGCTTAGTGAGGTCTCCGGATCGGCTTCGGGGAGCCGGCGACGGCACCCTGGAGCTGAGAAGCTGATCAAACTTGGTCATTTAGAGGAAGTAAAAGTCGTAACAAGGTTTCC	97.81	Eukaryota|Opisthokonta|Fungi|Basidiomycota|Agaricomycotina|Agaricomycetes|Galerina|Galerina+marginata
X1481	CGCCCGTCGCTACTACCGATTGAATGGCTTAGTGAGGCGTTCGGATTGGCTTCTGGGAGCCGGCAACGGCACCTAGTCGCTGAGAAGTTCTACGAACTTGGTCATTTAGAGGAAGTAAAAGTCGTAACAAGGTTTCC	98.54	Eukaryota|Opisthokonta|Fungi|Basidiomycota|Pucciniomycotina|Cystobasidiomycetes|Occultifur|Occultifur+externus
X1482	CGCCCGTCGCTACTACCGATTGAATGGCTTAGTGAGGCCTTTGGATCAGCTCCTGGGTTGAGAGACGTGGGAGGAGAGAAATTGGACAAACTTGGTCATTTAGAGGAAGGAGAAGTCGTAACAAGGTTTCC	87.88	Eukaryota|Opisthokonta|Fungi|Cryptomycota|Cryptomycotina|Cryptomycotina_X|Cryptomycotina_XX|Cryptomycotina_XX+sp.
X1483	CGCCCGTCGCTACTACCGATTGAATGGCTTAGTGAGCTTCAGGGATTGTTGTATCTGCGTGGTTCGCCATTCTGGTACATCCGAGAACTGAATCAAACCTTATCATTTAGAGGAAGGAGAAGTCGTAACAAGGTTTCC	93.48	Eukaryota|Rhizaria|Cercozoa|Filosa-Sarcomonadea|Cercomonadida|Cercomonadidae|Cercomonas|Cercomonas+vacuolata
X1484	CGCCCGTCGCTACTACCGATTGAATGGCTTAGTGAGCTCTCTGGACTGTTGCGTGTTAGGGGCAACTCTGACACGCAAACGGGAAGGAGATCAAACTTGATCATTTAGAGGAAGTAAAAGTCGTAACAAGGTTTCC	97.79	Eukaryota|Rhizaria|Cercozoa|Filosa-Thecofilosea|Cryomonadida|Rhogostoma-lineage|Rhogostoma|Rhogostoma+schuessleri
X1485	CGCCCGTCGCTACTACCGATTGAATGGCTTAGTGAGATCTCCGGATTGGCTTTGGGAAGCTGGCAACGGCTACCTATTGCTGAAAAGCTGATCAAACCTTATCATTTAGAGGAAGGAGAAGTCGTAACAAGGTTTCC	96.35	Eukaryota|Opisthokonta|Fungi|Basidiomycota|Agaricomycotina|Tremellomycetes|Filobasidium|Filobasidium+globisporum
X1486	CGCCCGTCGCTACTACCGATTGAATGGCTTAGTGAGATCTCCGGATTGGCGTTTGGGAGCCGGCAACGGCACCCTTTTGCTGAGAAGCTGATCAAACTTGGTCATTTAGAGGAAGGAGAAGTCGTAACAAGGTTTCC	97.08	Eukaryota|Opisthokonta|Fungi|Basidiomycota|Agaricomycotina|Tremellomycetes|Derxomyces|Derxomyces+anomala
X1487	CGCCCGTCGCTACTACCGATTGAATGGCTTAGTGAGATCTCCGGATTGGCGTTGAGGAGCCGGCAACGGCACCTCTTGGCTGAGAAGTTGATCAAACTTGGTCATTTAGAGGAAGTAAAAGTCGTAACAAGGTTTCC	99.27	Eukaryota|Opisthokonta|Fungi|Basidiomycota|Agaricomycotina|Tremellomycetes|Trimorphomyces|Trimorphomyces+papilionaceus
X1488	CGCCCGTCGCTACTACCGATTGAATGGCTTAGTGAGACCTCCGGATTGGCTTCGGGGAGTCGGAAACGACACCCTGTCGCTGAGAAGTTGGTCAAACTTGGTCATTTAGAGGAAGTAAAAGTCGTAACAAGGTTTCC	96.35	Eukaryota|Opisthokonta|Fungi|Basidiomycota|Agaricomycotina|Agaricomycetes|Agaricomycetes_X|Agaricomycetes_X+sp.
X1489	CGCCCGTCGCTACTACCGATTGAATGGCTTAGTGAGACCTCCGGATTGGCGTCGGGGAGCCGGAAACGGCACCCCTTTGCTGAGAAGCTGGTCAAACTTGGTCATTTAGAGGAAGTAAAAGTCGTAACAAGGTTTCC	97.08	Eukaryota|Opisthokonta|Fungi|Basidiomycota|Agaricomycotina|Tremellomycetes|Tremella|Tremella+pertusariae
X1490	CGCCCGTCGCTACTACCGATTGAATGGCTTAGTGAGACCTCCGGATTGACTTGAGCAATCTTGTCGAGAAGTTGGTCAAACTTGGTCATTTAGAGGAAGTAAAAGTCGTAACAAGGTAACC	86.86	Eukaryota|Opisthokonta|Fungi|Ascomycota|Taphrinomycotina|Taphrinomycetes|Protomyces|Protomyces+macrosporus
X1491	CGCCCGTCGCTACTACCGATTGAATGGCTTAATGAGGCATCTGGATTGGTCTTTTGTAGCTGGCAACAGCAACGAGAGACTGAGAAGTTTTCCAAATTTGGTCATTTAGAGGAAGGAGAAGTCGTAACAAGGTTTCC	90.51	Eukaryota|Opisthokonta|Fungi|Mucoromycota|Mucoromycotina|Mucoromycotina_X|Mucoromycotina_XX|Mucoromycotina_XX+sp.
X1492	CGCCCGTCGCTACTACCGATTGAATGGCTCAGTGAGGCTTTCGGACTGGCCCAGGGAGGGTGGCAACACCCACCCAAGGCCGGAAAGTTGTTCATTAAACCTTATCATTTAGAGGAAGGAGAAGTCGTAACAAGGTTTCC	92.14	Eukaryota|Opisthokonta|Fungi|Ascomycota|Pezizomycotina|Leotiomycetes|Neocudoniella|Neocudoniella+radicella
X1493	CGCCCGTCGCTACTACCGATTGAATGGCTCAGTGAGGCTTCCGGACTGACTCAGGGAGGTCGGCAACGACCACCCAGAGATGGAAAGTTAGTCAAACTTGGTCATTTAGAGGAAGTAAAAGTCGTAACAAGGTTTCC	96.35	Eukaryota|Opisthokonta|Fungi|Ascomycota|Pezizomycotina|Lecanoromycetes|Acarospora|Acarospora+smaragdula_var._lesdainii
X1494	CGCCCGTCGCTACTACCGATTGAATGGCTCAGTGAGGCTATCGGACTGGTCTAAGAAGAGTGGCAACACTCATCTAGGACCGGAAAGTTATCCAAACTCGGTCATTTAGAGGAAGTAAAAGTCGTAACAAGGTTTCC	94.89	Eukaryota|Opisthokonta|Fungi|Ascomycota|Pezizomycotina|Leotiomycetes|Leohumicola|Leohumicola+verrucosa
X1495	CGCCCGTCGCTACTACCGATTGAATGGCTCAGTGAGGCGTTCGGACTGGCTCGAGGAGGTTGGCAACGACCACCTCAAGCCGGAAAGTTCGTCAAACTCGGTCATTTAGAGGAAGTAAAAGTCGTAACAAGGTTTCC	100	Eukaryota|Opisthokonta|Fungi|Ascomycota|Pezizomycotina|Dothideomycetes|Dothideomycetes_X|Dothideomycetes_X+sp.
X1496	CGCCCGTCGCTACTACCGATTGAATGGCTCAGTGAGGCCTTGGGACTGGCTCAGAGAGGTCGGCAACGACTCCTCAGAGCCGGAAACTTGGTCAAACTTGGTCATTTAGAGGAAGGAGAAGTCGTAACAAGGTTTCC	97.08	Eukaryota|Opisthokonta|Fungi|Ascomycota|Pezizomycotina|Eurotiomycetes|Phaeoannellomyces|Phaeoannellomyces+elegans
X1497	CGCCCGTCGCTACTACCGATTGAATGGCTCAGTGAGGCCTTGGGACTGGCTCAGAGAGGTCGGCAACGACCACTCAGAGCCGGAAACTTGGTCAAACTTGGTCATTTAGAGGAAGGAGAAGTCGTAACAAGGTTTCC	98.54	Eukaryota|Opisthokonta|Fungi|Ascomycota|Pezizomycotina|Eurotiomycetes|Phaeoannellomyces|Phaeoannellomyces+elegans
X1498	CGCCCGTCGCTACTACCGATTGAATGGCTCAGTGAGGCCTTGGGACTGGCTCAGAGAGGTCGGCAACGACCACTCAGAGCCGGAAACTTGGTCAAACCTTATCATTTAGAGGAAGGAGAAGTCGTAACAAGGTTTCC	96.35	Eukaryota|Opisthokonta|Fungi|Ascomycota|Pezizomycotina|Eurotiomycetes|Phaeoannellomyces|Phaeoannellomyces+elegans
X1499	CGCCCGTCGCTACTACCGATTGAATGGCTCAGTGAGGCCTTCGGACTGGTCTTCGTGGTGGCTCTCGAGTCATGACGGAGTTCCGGAAAGATGTCCAAACTTGATCACTTAGAGGAAGTAAAAGTCGTAACAAGGTTTCC	89.29	Eukaryota|Opisthokonta|Metazoa|Arthropoda|Hexapoda|Collembola|Podura|Podura+aquatica
X1500	CGCCCGTCGCTACTACCGATTGAATGGCTCAGTGAGGCCTTCGGACTGGCTTGAGGAGGTTGGCAACGACCACCTTAAGCCGGAAAGTTCGTCAAACTCGGTCATTTAGAGGAAGTAAAAGTCGTAACAAGGTTTCC	98.54	Eukaryota|Opisthokonta|Fungi|Ascomycota|Pezizomycotina|Dothideomycetes|Didymella|Didymella+exitialis
X1501	CGCCCGTCGCTACTACCGATTGAATGGCTCAGTGAGGCCTTCGGACTGGCTCAGGAACTTTGGAAACGAAGAGCCAGAGCTGGAAAGATGTCCAAACTTGATCACTTAGAGGAAGTAAAAGTCGTAACAAGGTTTCC	90.51	Eukaryota|Opisthokonta|Fungi|Ascomycota|Pezizomycotina|Leotiomycetes|Leotiomycetes_X|Leotiomycetes_X+sp.
X1502	CGCCCGTCGCTACTACCGATTGAATGGCTCAGTGAGGCCTTCGGACTGGCCCAGGAAGGTCGGCAACGACCATCCAGGGCCGGAAAGTTCATTAAACCTTATCATTTAGAGGAAGGAGAAGTCGTAACAAGGTTTCC	94.89	Eukaryota|Opisthokonta|Fungi|Ascomycota|Pezizomycotina|Lecanoromycetes|Protoblastenia|Protoblastenia+rupestris
X1503	CGCCCGTCGCTACTACCGATTGAATGGATTAGTGAGCTTCATGGATTGGGTTTTCTTTTGGTTCGCCAATTGAAAATCCGAGAAGTGAGACAAACTTGTTCATTTAGAGGAAGTAAAAGTCGTAACAAGGTTTCC	86.96	Eukaryota|Rhizaria|Cercozoa|Filosa-Sarcomonadea|Cercomonadida|Cercomonadidae|Cercomonas|Cercomonas+vacuolata
X1504	CGCCCGTCGCTACTACCGATTGAATGGATTAGTGAGCTTCAAGGATCGGTGGCTCGGTGGTTCTCCACCTTGCTACTGAGAATTGAATCAAACTTGCTCATTTAGAGGAAGTAAAAGTCGTAACAAGGTTTCC	89.47	Eukaryota|Rhizaria|Cercozoa|Filosa-Sarcomonadea|Glissomonadida|Sandonidae|Clade-N/F-A|Clade_N/F-A+sp.
X1505	CGCCCGTCGCTACTACCGATTGAATGATTTAGTGAGGTCTTCGGACTGGCCATCGAGGCTTCCGCAAGGCGGCTTCGTCTGGTTGGGAAGACGACCAAACTGGCTCATTTAGAGGAAGGAGAAGTCGTAACAAGGTTTCC	97.86	Eukaryota|Opisthokonta|Metazoa|Tardigrada|Tardigrada_X|Tardigrada_XX|Paramacrobiotus|Paramacrobiotus+richtersi
X1506	CGCCCGTCGCTACTACCGATTGAATGATCCAGTGAGGCTTTCGGACTGACTTAGGCTGGGTGGCAACACCCGGCTCGAGACGGAAAGTTGTCCAAACTTGGTCATTTAGAGGAAGTAAAAGTCGTAACAAGGTTTCC	91.24	Eukaryota|Opisthokonta|Fungi|Ascomycota|Pezizomycotina|Leotiomycetes|Tetracladium|Tetracladium+marchalianum
X1507	CGCCCGTCGCTACTACCGATTGAATGAATTAGTGAGCTCCAGGGATCGAGCTGATCTGGGCGACCAGATCAGTTTGAGAACTGGATCAAACTGGATCATTTAGAGGAAGTAAAAGTCGTAACAAGGTATTC	84.44	Eukaryota|Rhizaria|Cercozoa|Filosa-Sarcomonadea|Glissomonadida|Bodomorphidae|Bodomorpha|Bodomorpha+minima
X1508	CGCCCGTCGCTACTACCGATTGAAGGCGTTAGTGAAGCCTCCGGATTGGCCCTCGGGAGCCGGCAACGGCACCCAGGGGCTGAGAAGTTGTATGAACTTGCGTCTTTAGAGGAAGTAAAAGTCGTAACAAGGTTTCC	87.59	Eukaryota|Opisthokonta|Fungi|Basidiomycota|Pucciniomycotina|Cystobasidiomycetes|Occultifur|Occultifur+externus
X1509	CGCCCGTCGCTACTACCGATTGAACGGCTTGGTGAGATCTCTGGATTGGCGTTGGGGAGCCGGCAACGGCACCCCTTGGCTGAAAAGTTGATCAAACCTGGTCGTTTAGAGGAAGTAAAAGTCGTAACAAGGTTTCC	100	Eukaryota|Opisthokonta|Fungi|Basidiomycota|Agaricomycotina|Tremellomycetes|Tremellomycetes_X|Tremellomycetes_X+sp.
X1510	CGCCCGTCGCTACTACCGATTGAACGGCTTAGTGAGGTCTCCGGATTGGCTTTTGGGAACCGGCGACGGTACCTGATTGCTGAGAAGCTGATCAAACTTGGTCGTTTAGAGGAAGTAAAAGTCGTAACAAGGTTTCC	100	Eukaryota|Opisthokonta|Fungi|Basidiomycota|Agaricomycotina|Agaricomycetes|Cystoderma|Cystoderma+amianthinum
X1511	CGCCCGTCGCTACTACCGATGGAATGGATTAGTGAGCTGAGGGGATTCGCTCTCTGGCAACAGCGAGCGGAGAACCTCATCAAACTTGCTCATTTAGAGGAAGTAAAAGTCGTAACAAGGTCTCC	80.74	Eukaryota|Rhizaria|Cercozoa|Filosa-Sarcomonadea|Glissomonadida|Bodomorphidae|Bodomorpha|Bodomorpha+minima
X1512	CGCCCGTCGCTACTACCGATCGAGTGGCTTGGTGAGGAGGTCGGATCGACCGTCACACCCTGGCAACGGGGGAGGCGGTTAAGAAGTCCTTCAAACTTGGTCTCTTAGAGGAAGTACAAGTCGTAACAAGGTTTCC	80.29	Eukaryota|Opisthokonta|Fungi|Basidiomycota|Agaricomycotina|Agaricomycetes|Agaricomycetes_X|Agaricomycetes_X+sp.
X1513	CGCCCGTCGCTACTACCGATCGAATGGCTCAGTGAGGCCTCCGGACTGACTTAGAGAGGTCGGCAACGACCACTCAGAGTTGGAAAGCTGGTCAAACTTGGTCATTTAGAGGAAGTAAAAGTCGTAACAAGGTTTCC	94.16	Eukaryota|Opisthokonta|Fungi|Ascomycota|Pezizomycotina|Orbiliomycetes|Dactylella|Dactylella+oxyspora
X1514	CGCCCGTCGCTACCCGGGACTGAGTTGTTTCGAGAAATCTACGGACCGACATTTGGAGAAGCAATTCTTCACTTAGTGGAAAGTAAATTAATCGCAATAATTTGAACCGGGTAAAAGTCGTAACAAGGTATCG	71.11	Eukaryota|Opisthokonta|Metazoa|Nematoda|Chromadorea|Chromadorea_X|Angiostrongylus|Angiostrongylus+costaricensis
X1515	CGCCCGTCGCCTGCGGTTCGCCGCCGGCGACGTTGTGAGAAGTTCATTAAACCTTATCATTTAGAGGAAGGAGAAGTCGTAACAAGGTTTCC	78.26	Eukaryota|Archaeplastida|Streptophyta|Embryophyceae|Embryophyceae_X|Embryophyceae_XX|Sorghum|Sorghum+bicolor
X1516	CGCCCGTCGCACCTACCGATTGGATGGTCCGGTGAAATCTTCGGATCGAAAGCAGGCTGCCTTCACGGGTGGCGGCTGTCGAGAAGTTGAGTAAACCTTACCATCTAGAGGAAGGTGAAGTCGTAACAAGGTTTCC	86.03	Eukaryota|Stramenopiles|Stramenopiles_X|Bicoecea|Pseudodendromonadales|Pseudodendromonadales_X|Nerada|Nerada+mexicana
X1517	CGCCCGTCGCACCTACCGATTGAATGATTCGGTGAAACTTTCAGACCGATACGAAGACACCCTCGGGTGACTTTGTGTTGGGAAGTTATTTAAACCTAATCATTTAGAGGAAGGTGAAGTCGTAACAAGGTTTCC	97.78	Eukaryota|Stramenopiles|Stramenopiles_X|Chrysophyceae-Synurophyceae|Chrysophyceae-Synurophyceae_X|Clade-E|Chromulina|Chromulina+chionophila
X1518	CGCCCGTCGCACCTACCGATTGAATGATTCGGTGAAAATCTCAGACTGCAGTGAAGGAGCTCTCGGGCACTTTTACAGTGGGAAGTTATTTAAACCTCATCATTTAGAGGAAGGTGAAGTCGTAACAAGGTTTCC	91.85	Eukaryota|Stramenopiles|Stramenopiles_X|Chrysophyceae-Synurophyceae|Chrysophyceae-Synurophyceae_X|Clade-B2|Oikomonas|Oikomonas+sp.
X1519	CGCCCGTCGCACCTACCGATTGAATGACTCGGTGAAAACTTGGGACCGTGGATTCGCCCCCTTCATTGGGAGCAAATTTGTGGGAACTCGTTTTAACCTCGCCATTTAGAGGAAGGTGAAGTCGTAACAAGGTTTCC	94.16	Eukaryota|Stramenopiles|Stramenopiles_X|Oomyceta|Oomyceta_X|Oomyceta_XX|Pythiopsis|Pythiopsis+cymosa
X1520	CGCCCGTCGATACTACCGATTGAATGGCTTAGTGAGGTCTTTGGATTAAGGCGAGCGTCCAGCTCACCCTGAGAAATTGAACAAACTTGGTCATTTAGAGGAAGTAAAAGTCGTAACAAGGTTTCC	85.16	Eukaryota|Opisthokonta|Fungi|Cryptomycota|Cryptomycotina|Cryptomycotina_X|Cryptomycotina_XX|Cryptomycotina_XX+sp.
X1521	CGCCCGTCGATACTACCGATTGAATGGCTTAGTGAGGACTCTGGAGGCGCGCGCTGTGCGGCGAAACTGTCCAAACTTGGTGATTTAGAGGAAGTAAAAGTCGTAACAAGGTTTCC	85.12	Eukaryota|Opisthokonta|Fungi|Ascomycota|Saccharomycotina|Saccharomycetales|Metschnikowia|Metschnikowia+aberdeeniae
X1522	CGCCCGTCGATACTACCGATTGAATGGCTTAGTGAGACCTTTGGATGGCGCCTTTGGCCGCGAGGCATGAGGGAGCCAAAAATTGTTCAAACTTATCCATTTAGAGGAAGTAAAAGTCGTAACAAGGTTTCC	85.61	Eukaryota|Opisthokonta|Fungi|Cryptomycota|Cryptomycotina|Cryptomycotina_X|Cryptomycotina_XX|Cryptomycotina_XX+sp.
X1523	CGCCCGTCACTCCTACCGATTGAATGATCCGGTGAAGTGTTCGGATTGCATCGACGATGGCGGTTCGCCGCCGTCGACGTCGTGAGAAGTTCATTGAGCCTTATCATTTAGAGGAAGGAGAAGTCGTAACAAGGTTATC	91.37	Eukaryota|Archaeplastida|Streptophyta|Embryophyceae|Embryophyceae_X|Embryophyceae_XX|Sorghum|Sorghum+bicolor
X1524	CGCCCGCCGCTCCTACCGATTGAGTGATCCGGTGAATAATTCGGACTGCAGCAGTGTTCAGTTCCTGAACGTTGCAGCGGAAAGTTTAGTGAACCTTATCACTTAGAGGAAGGAGAAGTCGCAAGAAGGTTTCT	97.01	Eukaryota|Alveolata|Dinophyta|Dinophyceae|Dinophyceae_X|Dinophyceae_XX|Dinophyceae_XXX|Dinophyceae_XXX+sp.
X1525	CCCCCAGAGCCGGAAACTTGGTCAAACTCGGTCATTTAGAGGAAGTAAAAGTCGTAACAAGGTTTCC	63.64	Eukaryota|Archaeplastida|Streptophyta|Embryophyceae|Embryophyceae_X|Embryophyceae_XX|Sorghum|Sorghum+bicolor
X1526	CATCCGTCGCTACTACCGATTGAATGATTTAGTGAGGTCATTGGACTGGCCATCGAAGCTGTCGCAAGACGGCCTCGTCTGGTTGCGAAGACGTCTAAACTGGTTCATTTAGAGGATGTAAAAGTCGTAACAACATTTCC	90	Eukaryota|Opisthokonta|Metazoa|Tardigrada|Tardigrada_X|Tardigrada_XX|Richtersius|Richtersius+coronifer
X1527	CACCCGTCGCTCCTACCGATTGGGTGATCCGGTGAATAATTTGCACTGCAGCGATGCCCAGTTCGCTGGGTGTCGCAGCGGGAAGCCTAGTGAACCTTATCACTTGGAGGAAGGAGAACTCGTAACAAGTTTGTG	85.93	Eukaryota|Alveolata|Dinophyta|Syndiniales|Dino-Group-III|Dino-Group-III_X|Dino-Group-III_XX|Dino-Group-III_XX+sp.
X1528	CACCCGCCGCTCCGACCAATGGAGTGATCCGGTGAAAGACTCGGACTGCAGCGATGCCCCGTTCGCTGGGTGTCGCAGCGGGAACCTTAGTGAACCTTACCATTTGGAAGAAGGAGAAGTCGTAACAAGGTTTTT	81.48	Eukaryota|Alveolata|Dinophyta|Syndiniales|Dino-Group-III|Dino-Group-III_X|Dino-Group-III_XX|Dino-Group-III_XX+sp.
X1529	TGCTCGTCACTCCTACCGATTGAATGATCTGGTGAAGTGTTCGGATTATGTCGATGATGGTGGTTCACTACCATCAGTGTCGTGAGAAGTTCATTGAACCTTATCATTTAGAGGAAGGATAAGTTGTAACAAGGTTATC	82.73	Eukaryota|Archaeplastida|Streptophyta|Embryophyceae|Embryophyceae_X|Embryophyceae_XX|Mida|Mida+salicifolia
X1530	GAATAATTCGGATTGCAGCGATGTCCAGTTCGCTGGGTGTAGCAGCGGGAAGCTTATTGAACCTTATCACTTAGAAGAAGGAGACATCGTAGCAAGGTTTCA	63.7	Eukaryota|Alveolata|Dinophyta|Dinophyceae|Dinophyceae_X|Dinophyceae_XX|Thecate|Thecate+sp.
X1531	CGTCCGTCGCTCCCACCAATTGGGTGATCCGGCGCATAATTCGGACTGCAGCGATGTTCAGTTCGCTGGGCGTCGCAGCAGGAAGCTTAGTGAACTTTGTCGCTTAGAAGAAGGAGACGCCGTAGCAAGATTTAC	82.96	Eukaryota|Alveolata|Dinophyta|Dinophyceae|Dinophyceae_X|Dinophyceae_XX|Takayama|Takayama+pulchellum
X1532	CGCTCGTTGCTCCTACCGATTTTGAGTGGTTCGGTGAACCTTCTGGACTGCAACCGGGTTCAACCCGGGTGTGGGAAGTTAAGTAAACCTTATCAATCACTTAGAGGAAGGAGAAGTCGTAACAAGGTTTCC	90.91	Eukaryota|Alveolata|Ciliophora|Colpodea|Platyophryida|Woodruffiidae|Woodruffides|Woodruffides+metabolicus
X1533	CGCCTGTCGCTCCTACTGATTGAATGATCCAATGAAGTGTTCGAATTGCGTCAACGATGGCGGTTCGCCGCCGTTGACGTCATGAGAAGTTCATTGAACCTTATCATTTAGAGGAAGGAGAAGTCATAACATGGTTACT	86.33	Eukaryota|Archaeplastida|Streptophyta|Embryophyceae|Embryophyceae_X|Embryophyceae_XX|Embryophyceae_XXX|Embryophyceae_XXX+sp.
X1534	CGCCTGTCGCTACTACCGATTGAATGGCTTAGTGAGCCCTTGGGATCGGCGTCCGGGAGCCGGCAACGGCACCTGGTTGCTGAGAACTTGTGCAAACTTGGTCATTTAGAGGAAGTAAAAGTCATAACAAGGTATCT	93.43	Eukaryota|Opisthokonta|Fungi|Basidiomycota|Ustilaginomycotina|Exobasidiomycetes|Exobasidiomycetes_X|Exobasidiomycetes_X+sp.
X1535	CGCCTGTCGCTACTACCGATTGAATGGCTTAGTGAGATTTCCGGATCGGCATTGGGGAGCCGGCAACGGCACCCCTTGGCTGAGAAGTTACTCAAACTTGAACATTTAGAGGAAGTAAAAGTCGTAACAAGGTTTCC	97.08	Eukaryota|Opisthokonta|Fungi|Basidiomycota|Agaricomycotina|Tremellomycetes|Caulerpaceae|Caulerpaceae+sp.
X1536	CGCCCTTGCTTTGGAAATTTGATCGAACTACGTTATCTAGAGGAAGTAAAAGTCGTAACAAGGTTTCC	66.23	Eukaryota|Archaeplastida|Streptophyta|Embryophyceae|Embryophyceae_X|Embryophyceae_XX|Sorghum|Sorghum+bicolor
X1537	CGCCCGTTGCTCCTACCGATTGAATGATTCGGTGAAGTGTTCGGATTGCGTCGACGATGGCGGTTCGCCGCCATCGACGTCGTGATAAGTTCATTGAACCTTATCATTTAAAGGAAGGAGAAGTCGTAACAAGGTTACC	91.37	Eukaryota|Archaeplastida|Streptophyta|Embryophyceae|Embryophyceae_X|Embryophyceae_XX|Sorghum|Sorghum+bicolor
X1538	CGCCCGTCGGGCTTCCGGCTTGCGGGGGGCAACTCTCGTAGGCTGAGGCTATCCACGGCGGGACTGAAAGATGCCCGAACTTGATCCTTTAGAGGAAGTAAAAGTCGTAACAAGGTTTCC	71.13	Eukaryota|Opisthokonta|Metazoa|Arthropoda|Crustacea|Branchiopoda|Triops|Triops+longicaudatus
X1539	CGCCCGTCGCTTCTACCGATTGAGTGATCCGGTGAATATTTCGGACTGCAGCGATGCCCAGTTCGCTGGGTGTCGCAGCGGGAAGCTTAGTGAACCTTGTCACTTAGAGGAAAGAGAAGTCGTAACAAGGTTTTC	89.63	Eukaryota|Alveolata|Dinophyta|Dinophyceae|Dinophyceae_X|Dinophyceae_XX|Dinophyceae_XXX|Dinophyceae_XXX+sp.
X1540	CGCCCGTCGCTTCAACCGATTGGATGATCCGGCAAATTACATGGACTCGCGCTCTTGCTGGCTTCGGTCGCATTGTGCGAGAAAATGTCGTGAGCCTTATCATCTAGAGGATGAAGAAGTCGTAACACGGTATCC	76.3	Eukaryota|Alveolata|Dinophyta|Syndiniales|Dino-Group-I|Dino-Group-I-Clade-1|Dino-Group-I-Clade-1_X|Dino-Group-I-Clade-1_X+sp.
X1541	CGCCCGTCGCTTCAACCGATTGGATGATCCGGCAAACTACATGGACTTTTGTTGTCGCTTTGCTCACGCATCGCACTTCGAAAGGAAGTGTCGTGAGCCTTATCATCTAGAGGATGAAGAAGTCGTAACACGGTATCC	74.29	Eukaryota|Alveolata|Dinophyta|Syndiniales|Dino-Group-I|Dino-Group-I-Clade-1|Dino-Group-I-Clade-1_X|Dino-Group-I-Clade-1_X+sp.
X1542	CGCCCGTCGCTGCTACTGATGTGCTTTTGGGTGAAATAATCGGATTACTTGATGAGGTGTTCGTAAGGGTATTTCATAGAGTGAAATGTTTATTAAATCTAAAAGTGTAGAGGAAGCAAAAGTCGTAACAAGGTTTCC	73.57	Eukaryota|Hacrobia|Cryptophyta|Cryptophyceae|Cryptophyceae_X|Goniomonadales|Goniomonas|Goniomonas+sp.
X1543	CGCCCGTCGCTGCTACCGATTGGGTTTTGCGGTTACGAGTTCGGAGGACCTGTCTCTCTGCCCTCACGGGTGGGTTGCAGGACCAAAGTTCTAATTACCGCACGGCCTAGAGGAAGCAGAAGTCGTAACAAGGTAATC	85.31	Eukaryota|Amoebozoa|Conosa|Mycetozoa-Myxogastrea|Stemonitales-Physarales|Stemonitales-Physarales_X|Lamproderma|Lamproderma+sauteri
X1544	CGCCCGTCGCTGCTACCGATTGAGTGTTCTGGTTAAGCCTTCGGACTGGTCCTATGATTGCCCTCACGGGTGAACGCTGGACTGGAAAGTTGAACGTACCGAAATGCTTAGAGGAAGCAGAAGTCGTAACAAGGTCTCC	75.54	Eukaryota|Alveolata|Dinophyta|Dinophyceae|Dinophyceae_X|Dinophyceae_XX|Dinophyceae_XXX|Dinophyceae_XXX+sp.
X1545	CGCCCGTCGCTGCCCGGAACTGAGCCATTTCGAGAAAAATGGGGACTGACGGCTTGAGGCCTTCGCCGGCTTCTTGCTGATGGCAACCGCTTTAATCGCAGTGGCTTGAACCGGGCAAAAGTCGTAACAAGGTTTCC	83.1	Eukaryota|Opisthokonta|Metazoa|Nematoda|Chromadorea|Chromadorea_X|Toxocara|Toxocara+cati
X1546	CGCCCGTCGCTGCCCGGAACTGAGCCATTTCGAGAAAAATGGGGACTGACAGCTTGAGGCCTTCACGGGCTTCTTGTTGACGGAAACCGCTTTAATCGCAGTGGCTTGAACCGGGCAAAAGTCGTAACAAGGTTTCC	83.94	Eukaryota|Opisthokonta|Metazoa|Nematoda|Chromadorea|Chromadorea_X|Chromadorea_XX|Chromadorea_XX+sp.
X1547	CGCCCGTCGCTCTTACCGATTGAGTGATCCGGTGAATATTTCGGACTGCAGCAGTGTTCAGTTCCTGAACGTTGCAGCGGAAAGTTTAGTGAACCTTATCACTTAGAGGAAGGAGAAGTCGCAACAAGGTTTCC	97.76	Eukaryota|Alveolata|Dinophyta|Dinophyceae|Dinophyceae_X|Dinophyceae_XX|Dinophyceae_XXX|Dinophyceae_XXX+sp.
X1548	CGCCCGTCGCTCCTTCCGATTGAATGGTCTGATGAAGTGTTCGGATCGCGGTGACGTGGGCAGTTCACTGCCGGCGACGTCGCGAGAAGTCCACTGAACCTTATCATTTAGAGGAAGGAGAAGTCGTAACAAAGTTTTCC	94.29	Eukaryota|Archaeplastida|Streptophyta|Embryophyceae|Embryophyceae_X|Embryophyceae_XX|Fallopia|Fallopia+multiflora
X1549	CGCCCGTCGCTCCTACTGATTGAGTCATCCGGTGAATAATTCGGACTGCAGCGATGCCCAGTTGGCTGGGTGTCGCAGCGGGAAGCTTAGTTAATCTTATCACTTAGAGGAAGGAGAAGTCGTAACAAGGTTTCC	90.37	Eukaryota|Alveolata|Dinophyta|Dinophyceae|Dinophyceae_X|Dinophyceae_XX|Dinophyceae_XXX|Dinophyceae_XXX+sp.
X1550	CGCCCGTCGCTCCTACCGATTTTGAGTGATCCGGTGAACCTTTTGGACCGTGACATGGTCTTGTGCCATGTTGTGGGAAGTTAAGTAAACCTTATCACTTAGAGGAAGGAGAAGTCGTAACAAGGTTTCC	93.08	Eukaryota|Alveolata|Ciliophora|Colpodea|Bursariomorphida|Bryometopidae|Bryometopus|Bryometopus+sphagni
[truncated: 493 more rows]
