# Supplementary material for: Assessing the responses of Sphagnum micro-eukaryotes to climate changes using high throughput sequencing
Source: PeerJ. 2020 Sep 18;8:e9821. doi: 10.7717/peerj.9821 (PMC7505061; doi:10.7717/peerj.9821)
Supplement: Supplemental Information 9 — CON –control treatment. [file peerj-08-9821-s009.xlsx]

## Sheet: Sheet1
Supplemental Table S1. Mean, maximum and minimum water table depth (in cm below surface) across seasons and water table treatments in a field manipulative experiment in a Polish peatland. CON – control treatment.
Season	Treatment	Mean	Maximum	Minimum
Spring	DRY	15.0667	19.5	11.4
Spring	CON	9.08333	11.5	7.6
Spring	WET	8.41667	12	5.7
Summer	DRY	46.2667	50.7	42.6
Summer	CON	40.2833	42.7	38.8
Summer	WET	39.6167	43.2	36.9
Autumn	DRY	25.1667	29.6	21.5
Autumn	CON	19.1833	21.6	17.7
Autumn	WET	18.5167	22.1	15.8
