# Supplementary material for: Assessing the responses of Sphagnum micro-eukaryotes to climate changes using high throughput sequencing
Source: PeerJ. 2020 Sep 18;8:e9821. doi: 10.7717/peerj.9821 (PMC7505061; doi:10.7717/peerj.9821)
Supplement: Supplemental Information 10 — OTC –open top chamber treatment. [file peerj-08-9821-s010.xlsx]

## Sheet: Sheet1
Supplemental Table S2 Mean, maximum and minimum growing degree day across seasons and warming treatments in a field manipulative experiment in a Polish peatland. OTC – open top chamber treatment.
Season	Treatment	Mean	Maximum	Minimum
May	ambient	75.8444	84.2	72.6
May	OTC	101.1	110.5	94.2
Aug	ambient	732.267	770.9	705.9
Aug	OTC	846.644	867.7	816.1
Nov	ambient	548.967	573.1	530.6
Nov	OTC	614.656	626.8	589
